# Supplementary material for: FPCAM: A Weighted Dictionary-Driven Model for Single-Cell Annotation in Pulmonary Fibrosis
Source: Biology (Basel). 2025 Apr 26;14(5):479. doi: 10.3390/biology14050479 (PMC12108865; doi:10.3390/biology14050479)
Supplement: Supplementary file 1 [file biology-14-00479-s001.zip]

Archive with 9 entries (9 files):
- Figure_S1.pdf
- File_S1.xlsx
- File_S2.xlsx
- File_S3.xlsx
- File_S4.xlsx
- File_S5.xlsx
- Table_S1.xls
- Table_S2.xls
- Table_S3.xls
