# Supplementary material for: FPCAM: A Weighted Dictionary-Driven Model for Single-Cell Annotation in Pulmonary Fibrosis
Source: Biology (Basel). 2025 Apr 26;14(5):479. doi: 10.3390/biology14050479 (PMC12108865; doi:10.3390/biology14050479)
Supplement: Supplementary file 1 [file biology-14-00479-s001.zip › File_S1.xlsx]

## Sheet: Sheet1
File S1. Marker genes and expression levels across different clusters.
cluster_0_Markergene	cluster_0_Express	cluster_1_Markergene	cluster_1_Express	cluster_2_Markergene	cluster_2_Express	cluster_3_Markergene	cluster_3_Express	cluster_4_Markergene	cluster_4_Express	cluster_5_Markergene	cluster_5_Express	cluster_6_Markergene	cluster_6_Express	cluster_7_Markergene	cluster_7_Express	cluster_8_Markergene	cluster_8_Express	cluster_9_Markergene	cluster_9_Express	cluster_10_Markergene	cluster_10_Express	cluster_11_Markergene	cluster_11_Express	cluster_12_Markergene	cluster_12_Express	cluster_13_Markergene	cluster_13_Express	cluster_14_Markergene	cluster_14_Express	cluster_15_Markergene	cluster_15_Express	cluster_16_Markergene	cluster_16_Express	cluster_17_Markergene	cluster_17_Express	cluster_18_Markergene	cluster_18_Express	cluster_19_Markergene	cluster_19_Express	cluster_20_Markergene	cluster_20_Express	cluster_21_Markergene	cluster_21_Express	cluster_22_Markergene	cluster_22_Express	cluster_23_Markergene	cluster_23_Express	cluster_24_Markergene	cluster_24_Express
Scmh1	1.06279	Xpo6	1.40192	Ccnd2	2.04048	Klf6	10.8668	Cav2	0.502478	Fer	0.613095	Tbx2	2.74681	Ccnd2	2.99934	Gnai3	1.94808	Klf6	9.84226	Haao	0.923609	Cox5a	2.82839	Klf6	10.1744	Klf6	12.1142	Slfn4	6.0381	Cav2	2.6174	Pparg	1.76886	Cox5a	3.40153	Scmh1	1.04341	Scmh1	1.12161	Grasp	1.84119	Cox5a	3.00857	Cdc45	0.434907	Axin2	0.510709	Cdc45	0.472963
Trim25	1.958	Slfn4	3.62926	Ccm2	1.63855	Axin2	0.475148	Cox5a	5.70808	Scpep1	1.0738	Tbx4	2.27245	Lck	2.9856	Ccnd2	4.55718	Scpep1	1.20436	Bcl11a	1.72707	Ccnd2	3.0624	Ccnd2	2.52953	Gna12	1.42297	Clcn4	1.13283	Scmh1	1.04039	Car4	2.81569	Scpep1	1.01909	Tbx2	1.49354	Tbx2	9.30634	Myo18a	1.09764	Scpep1	1.62235	Cox5a	4.28869	Igsf5	2.38715	Cav2	0.545145
Scpep1	0.923883	Itgb2	3.0589	Lck	1.9018	Ccnd2	2.29114	Sdhd	0.926574	Comt	1.12576	Fer	0.777269	Sept1	1.90053	Itgb2	3.67863	Itgb2	3.27592	Kmt2a	1.95323	Lck	0.96774	Trim25	10.2047	Scpep1	1.30151	Usp32	4.94328	Fer	1.00653	Ccl3	19.6375	Cdh1	0.824387	Tbx4	2.3375	Tbx4	4.33358	Tubb6	2.76299	Clec10a	1.5169	Lck	1.22279	Ccnd2	2.71337	Cox5a	6.60922
Ccm2	1.73574	Dazap2	3.45521	Sept1	1.39287	Ccm2	1.64071	Ccnd2	3.07594	Acvrl1	0.84483	Axin2	0.646586	Rpl13	44.8645	Lck	1.77983	Dazap2	2.93221	Stk11	1.17285	Galnt1	1.9879	Mnt	0.834024	Comt	1.00891	Ccl3	12.1711	Gna12	0.993132	Snd1	2.3412	Clec10a	0.521795	Fer	0.562043	Fer	1.18145	Tcirg1	2.73864	Grasp	0.900564	Sept1	1.64222	Tspan32	1.07811	Sdhd	1.23735
Grasp	0.742937	Raf1	3.2755	Rpl13	61.2332	Lck	2.43246	Gmpr	0.942148	Sox9	0.620969	Arvcf	0.461069	Tcf7	2.37076	Sept1	2.35273	Pparg	1.35793	Cd79a	6.36453	Sept1	2.14999	Comt	1.04527	Pdgfb	1.16618	S100a6	26.9635	Mid2	1.24711	Tubb5	2.81336	Pdgfb	0.57475	Axin2	0.661483	Axin2	0.98815	Tgfb1	6.55433	Atp5f1	3.30893	Atp5f1	3.30073	Galnt1	1.63872	Gmpr	0.572659
Hnrnpd	1.96799	Gm2a	2.31643	Tcf7	5.16808	Raf1	2.66338	Trim25	3.86893	Hk2	2.66063	Comt	1.48212	Fasl	1.00583	Pdgfb	0.59882	Zfp385a	0.401558	Man1a	7.47086	Hk2	2.87034	Pparg	6.47181	Zfp385a	0.424969	Mxd1	14.734	Bcl6b	1.13754	Mien1	1.14215	Grasp	1.15071	Cdh4	7.02039	Gna12	1.34769	Adgre5	12.4146	Gm2a	7.99691	Hnrnpd	2.16402	Pparg	2.07904	Trim25	3.42972
Krit1	1.26072	Cd52	26.0163	Gramd1a	1.3959	Sept1	1.86918	Itgb2	3.31817	Sult5a1	1.0952	Rem1	0.685934	Itgb7	1.41478	Hnrnpd	2.05467	Atp5f1	2.67563	Wwox	1.38901	Cd52	14.7696	Acvr1b	0.514733	Itga5	0.807658	Npepps	1.54979	Pdgfb	4.04589	Cd36	4.34405	Atp5f1	2.97026	Comt	0.955981	Mid2	0.528981	Klf4	11.5284	Hk2	1.88646	Cd52	16.7028	Sept1	1.25878	Itgb2	2.34399
Haao	0.678043	Ddx3x	6.72493	Itgb7	1.2871	Cd52	14.9658	Cdh1	0.399082	Serpinf1	7.1626	Sult5a1	0.826677	Tbx21	3.78243	Cd52	15.5807	Gm2a	5.16871	Polr2a	6.96567	Tcf7	1.86243	Tom1l2	1.0101	Gm2a	2.26395	Ell2	12.0079	Acvrl1	6.54259	Psap	18.5006	Gm2a	4.94945	Sox9	1.12823	Arvcf	1.03378	Tbc1d8	2.41257	Cd52	16.9855	Rpa1	0.887279	Rpl13	42.4699	Cdh1	0.449865
Rpl13	41.3255	Usp32	4.39366	Acp5	0.742057	Rpl13	37.9114	Comt	1.88001	Mmp14	1.31735	Smarcb1	0.641621	Gramd3	11.5693	Fasl	1.64347	Hk2	1.65767	Fbxo11	9.87635	Il12rb1	0.309466	Itga5	1.03027	Mmp14	0.685575	Ifrd1	24.9428	Grasp	1.16656	Cstb	13.3064	Hk2	1.7508	Hoxb6	0.38291	Comt	1.1958	Etv3	3.35891	Rpl13	47.5689	Vpreb3	0.708019	S100a4	10.6673	Comt	1.62669
Bcl11a	2.1344	Ccl3	15.159	Gramd3	8.36189	Tcf7	2.95475	Dazap2	2.81256	S100a6	37.133	Mmp14	0.865713	Chordc1	1.2353	Ccl3	12.819	Cd52	18.2391	Fcer2a	1.86569	S100a4	31.4775	Clcn4	1.22737	Ccl3	8.42414	Tcirg1	0.983021	Acvr1b	0.449944	Cd44	19.249	Cd52	17.5398	Ddx3x	5.60572	Rem1	0.402574	Psap	8.63116	Bcl11a	1.7947	S100a4	10.9391	Itgb7	1.89389	Pparg	2.73253
Vpreb3	1.11472	S100a6	57.9644	Chordc1	1.06667	S100a4	12.8855	Mcts1	0.904713	Epn2	0.553439	Epn2	0.964558	Cd3g	5.42193	Luzp1	1.77493	S100a4	27.6176	Mef2c	11.3525	S100a6	37.5982	Hk2	2.49882	S100a4	6.8534	Spi1	4.67483	Itga5	0.956014	Igf1r	3.81725	S100a4	25.6591	Mmp14	0.731568	Galnt1	2.34953	Rasa4	1.53163	S100a4	23.766	Nhp2	0.755491	Rarg	0.654878	Atp5f1	3.34001
Hip1r	1.1009	Lgals9	1.75519	Kmt2a	2.11248	Itgb7	2.33852	Fap	0.384602	Luzp1	1.4799	Luzp1	1.42481	Rmnd5a	1.8105	Agpat3	0.966475	S100a6	29.7838	Nxf1	1.27025	Ckb	2.60036	Rab5b	0.872901	Calm1	9.93977	Stat6	1.04863	Myo18a	0.617024	Atp5g1	2.33349	S100a6	27.145	Epn2	0.783918	Tom1l2	1.01071	Cbfa2t3	3.08636	S100a6	27.4841	Ift20	1.17204	Ell2	6.44996	Hnrnpd	2.17576
Heatr6	0.587516	Cfp	0.823417	Cd3g	4.41094	Tbx21	1.41148	Pparg	4.90639	Ift20	1.52459	Kctd10	0.833419	Def6	0.929603	Itgb7	1.37083	Sec24b	1.34889	Tex14	9.22616	Itgb7	3.54637	Kcnn3	2.72963	Ckb	1.80846	Braf	12.9449	Kat2b	1.25072	Tbcb	0.983827	Nhp2	0.790289	Luzp1	2.40931	Loxl3	0.617628	Epha2	0.728105	Sec24b	1.41856	Calm1	9.30914	Acap1	0.916319	Kcnn3	0.994783
Mef2d	2.90747	Mxd1	16.1585	Ddb2	0.587528	Ubl3	3.02471	Itga5	0.596974	Col6a1	3.43511	Ift20	1.2826	Dbf4	0.736467	Mef2d	3.00373	Calm1	9.33676	Rdm1	1.91505	Rarg	0.707526	Car4	1.28596	Tubb6	1.02173	Pla1a	1.75978	Ddx3x	5.78189	Pfdn2	1.77251	Cfp	1.1972	Ift20	0.967373	Mmp14	0.811504	Relt	1.3827	Nhp2	0.789753	Uhrf1	1.04859	Ifrd1	16.2152	Car4	5.87188
Gramd3	2.98033	Ell2	8.8973	Rmnd5a	2.05291	Gramd3	5.67271	Atp5f1	2.57729	Timp1	2.98057	Col6a1	3.68116	Lcp2	1.85587	Tbx21	6.38927	Itgb7	1.46704	Pax5	2.7097	Snd1	2.1053	Zfp276	0.434541	Tubb5	2.72837	Nab1	1.83994	Icam2	3.91589	Cyba	11.4214	Calm1	11.0939	Col6a1	1.58591	Epn2	1.68261	Nav1	2.51236	Cfp	1.2242	Itgb7	2.18173	Kmt2a	2.00233	Nhp2	1.40578
Sipa1l2	1.13464	Ifrd1	20.4616	Cdkn1b	1.53466	Chordc1	1.31398	Kcnn3	1.69025	Ramp2	0.855395	Araf	0.660843	Rps11	22.2682	Acap1	0.94318	Tubb6	1.10901	Blk	3.04401	Ell2	4.75884	Luzp1	3.71062	Rin2	1.32893	Adgre5	11.3523	Epn2	1.78667	Aprt	3.53722	Ckb	3.19437	Pcbp3	0.546107	Col6a1	1.45298	Adssl1	1.98164	Calm1	9.3083	Acp5	0.824518	Sdf2	1.00272	Luzp1	1.73339
Napsa	1.81151	Emd	1.82118	St8sia6	1.14836	Kmt2a	2.0045	Car4	4.83627	Ckb	1.20713	Ckb	1.65255	As3mt	0.420796	Bcap31	1.24765	Capns1	1.42365	Cd83	12.1254	Acap1	0.855269	Snd1	2.34964	Rtcb	0.702007	Slc2a3	5.56648	N4bp3	0.719315	Psmd2	0.757992	Ube2c	0.507252	Ckb	2.13761	Araf	0.764883	Piezo1	3.33241	Ckb	2.11928	Ube2c	2.9075	Tiam1	1.47714	Calm1	11.4421
Snx9	3.10023	Sipa1l2	1.19069	Rps11	27.3703	Cd3g	6.33096	Slc7a7	0.404027	Pfdn5	5.77854	Col18a1	0.864825	Il7r	3.19489	Mien1	1.13181	Rac1	3.08823	Zfp318	1.59845	Ubl3	3.34915	Tubb6	1.89219	Ssr4	2.23372	Cyp4f18	6.01866	Luzp1	6.08513	Zmiz1	2.1419	Snd1	2.46271	Efnb2	3.40738	Pcnt	0.803063	Cd83	6.94241	Itgb7	2.5651	Tubb5	8.74436	Lcp2	2.70659	Uhrf1	0.971204
Prpf6	0.920604	Unc119	0.888349	Aven	1.01469	Def6	0.955499	Nhp2	0.859634	Col18a1	0.43157	Col1a1	6.58132	Rpl8	24.6134	Nab1	1.64731	Ssr4	2.28215	Hspa8	21.8056	Slc1a5	1.26521	Jup	1.95176	Spi1	3.058	Ier3	20.8355	Kctd10	0.8078	Ctsd	24.857	Cyp51	0.940824	Tubb6	1.14235	Ckb	2.41242	Nfe2l2	8.1519	Cyp51	1.3722	Ddt	0.780086	Grin2d	0.694107	Lsr	0.459932
Cse1l	1.6732	Spi1	5.7278	Il7r	4.78757	Tiam1	0.794386	Luzp1	2.32434	Tubb6	1.20813	Jup	0.924248	Stat5a	0.841209	Adgre5	6.30627	Spi1	4.50376	H3f3b	35.3276	Cd3g	11.0406	Nom1	0.677612	Axl	1.65912	Gab2	9.94537	Pcbp3	1.95309	Mrpl52	2.23624	Tubb6	1.13946	Col1a1	4.69461	Fbxo9	0.581058	Rnd3	2.54026	Gria3	0.936342	Ssr4	5.71126	Rps11	21.7677	Ube2c	2.8824
Relb	1.45284	Ppard	1.30983	Rpl8	34.6046	Lcp2	2.71562	Calm1	11.351	Col1a1	12.4341	Fkbp10	0.336955	Ppp1cc	1.43253	Atp5d	2.22205	Napsa	4.00705	Cd40	1.09473	Sdf2	1.00621	Ergic1	2.32597	Cd36	2.72062	Cd33	2.23786	Lgals9	1.22748	Pgam1	1.18592	Tubb5	4.87964	Fkbp10	0.392598	Meox1	0.530155	Cxcl16	1.22817	Ssr4	3.11364	Cd3g	3.28648	Fosb	24.5298	Glmp	0.675458
Ranbp2	3.51673	Braf	10.7952	Ssbp2	3.68033	Rps11	23.9104	Lsr	0.829791	Tubb5	2.75803	Tcea3	0.493565	Arhgef18	1.68393	As3mt	0.903909	Tiam1	1.52037	Ttpal	1.58949	Tiam1	1.56422	Ifrd1	29.8546	Apoe	94.2542	Cd44	45.9427	Ramp2	11.9665	Mertk	2.79352	Jup	0.73692	Stk38l	0.804793	Col1a1	2.21142	Ahr	1.29438	Spi1	3.20986	Spag5	0.380116	Man1a	8.22058	Kpnb1	1.09236
Glg1	1.42533	Dennd1c	0.587003	Stat5a	1.2478	Il7r	4.54255	Acp5	1.05425	Fkbp10	0.358937	Gstt1	1.63492	Nkg7	9.55721	Crot	0.535056	Tgfb1	4.3464	Ddx21	1.65185	Lcp2	2.70159	Brpf1	0.73759	Hck	0.985816	Fbxo11	8.03698	Rarg	0.49696	Csf1	1.78383	Tcea3	0.416477	Gstt1	1.20313	Ergic1	0.821559	Mknk2	5.63186	Napsa	4.34295	Psmc3	1.08201	Il7r	8.47197	Tubb6	0.836868
Cd79a	14.9999	Lcp2	2.47925	Ctse	0.717304	Hlf	0.63366	Glmp	0.838411	Gstt1	1.48376	Ddt	1.10766	Ly9	0.684446	Mmd	1.15788	Lcp2	2.21049	Cpm	4.61046	Rps11	23.9406	Akr1b3	2.5657	Etv3	1.0871	Igf1r	11.7866	Efnb2	6.19991	Dnajb9	3.0423	Stk38l	0.910569	Smo	0.476994	Capns1	1.5672	Btg2	20.0673	Tiam1	1.82543	Dbf4	0.614765	Hlf	4.11641	Foxm1	0.384109
Man1a	8.86297	Adprh	0.78975	Srpk1	1.12126	Rpl8	22.0642	Snd1	2.76864	Ddt	0.797926	Smo	0.406766	Crbn	0.76758	Stat3	8.77928	Adgre5	8.18991	Rel	17.2007	Fosb	18.3789	Tcirg1	4.06261	Fcgrt	1.11754	Sra1	1.00668	Itga3	0.513204	Lpl	8.35902	Tspan33	0.36478	Ltbp1	2.04128	Sept7	6.54747	Myo1g	4.5883	Ap2a2	0.85252	Ndufa11	1.64602	Rpl8	22.5505	Tubb5	13.041
Brd8	0.849845	Pla1a	0.823559	Crbn	0.817475	Ssbp2	2.27128	Tubb5	3.12401	Smo	0.374237	Rin2	1.203	Dnajb1	3.30498	Clcn3	1.81601	Il17ra	1.58987	Btg2	18.1337	Crot	0.547172	Rin2	2.38768	Ier3	6.80088	A530013C23Rik	2.12188	Tubb5	2.79874	Capza2	3.27907	Ssr4	2.77095	Ugp2	2.14373	Ugp2	1.35133	Fos	28.7866	Atp5d	2.42268	Ndufb2	1.32068	Ssbp2	2.34854	Jup	0.695921
Tfam	0.868053	Nab1	1.7834	Sh2d1a	0.644441	Stat5a	1.33174	Ergic1	1.10469	Capns1	1.77017	Capns1	1.74346	Sh2d1a	0.98544	Pde1c	0.51294	Cd36	2.77923	Nfkbia	13.4693	Man1a	7.52719	Rac1	2.99337	Man1a	7.85852	Homer1	18.7297	Jup	3.05513	Ctsz	6.90186	Spi1	2.86505	Nfix	3.26687	Esam	1.07967	Hexb	6.94758	Tbc1d8	0.77895	Snrpd1	2.76511	Cdip1	0.924466	Ergic1	1.115
Rpl8	22.7496	Adgre5	7.18246	Cd247	4.43207	Ppp1cc	1.83554	Ifrd1	16.6873	Ltbp1	2.65998	Ltbp1	3.62179	Cd247	2.81854	Cul3	4.10673	Apoe	14.7292	Zfp36l1	9.74231	Il7r	10.0938	Nfix	0.879549	Calr	3.50656	Zmiz1	2.05365	Rin2	1.95554	Slc25a5	3.04185	Napsa	3.54393	Ltbp2	0.496888	Sipa1l2	2.30126	Prkcd	4.7567	Hck	0.917452	Mien1	1.18556	Atn1	0.726701	Akr1b3	2.08892
Cacna1e	1.223	Il17ra	1.97086	Ncoa2	3.21567	Nkg7	2.46601	Akr1b3	2.19948	Ugp2	2.87474	Ugp2	2.19897	Crip1	12.7292	Arhgef18	2.30849	Apoc2	1.44215	Fos	29.9147	Mmd	0.821557	Vwf	0.659391	Bax	1.82751	Ctsd	8.28415	Rac1	3.22788	Abr	3.60097	Tiam1	1.39648	Celf2	19.8552	Ltbp2	9.83502	Fyb	6.31431	Etv3	1.76497	Chaf1a	0.350367	Clcn3	1.5986	Akt1	0.897679
Cul3	3.35593	Pnkp	0.557897	Tpr	2.62492	Grap	1.12316	Akt1	0.892215	Nfix	2.78816	Nfix	2.49799	B4galnt1	1.20109	Nkg7	17.9187	Klf4	10.2766	Hsp90aa1	23.4222	Hlf	1.74961	Fam50a	0.767576	Psap	14.0007	Ubc	16.4923	Ltbp1	1.65134	Pitpna	2.82134	Axl	1.04579	Rhoc	1.75456	Nr1h3	3.60487	Cmss1	64.8194	Fcgrt	0.932205	Mcm2	0.625799	Large1	6.95368	Tcirg1	1.32604
Arhgef18	1.61511	Hmgn2	2.09656	Rps9	34.5617	Srpk1	1.09576	Tcirg1	1.31948	Slc1a5	1.41142	Slc1a5	2.15333	Rplp1	34.7344	Chn2	1.68408	Tbc1d8	0.587578	Irf4	3.50698	Clcn3	4.37913	Taco1	1.42192	Ralb	0.785292	Trpm2	1.91201	Nfix	1.36142	Ywhab	2.33518	Tmem39a	0.950325	Peg3	0.502514	Rhoc	1.97472	Nfkbie	3.09532	Rps11	39.1929	Hmgn2	4.17669	Ppp1cc	3.3013	Rin2	0.941597
Hdac9	1.2198	Fam32a	2.05212	Pdk1	0.862014	Crbn	1.20981	Rin2	1.45268	Gria3	0.691328	Gria3	3.40025	Rps18	36.0527	Slbp	1.63853	Grk5	2.10446	Hexb	2.53191	Large1	4.28615	Blvra	0.696272	Gab2	4.45983	G0s2	16.5314	Vwf	3.68009	Gabarap	6.78523	Atp5d	2.46571	Ndufa11	1.55676	Tead3	0.392709	Fgd2	1.13429	Dusp3	0.873351	Atp5d	2.52816	Chn2	3.92199	Capns1	1.73606
Grap	1.55545	Slc2a3	4.91343	Rplp1	50.8239	Il27ra	0.455001	Capns1	2.088	Ssr4	3.80106	Rab34	0.64028	Rps15a	52.29	Cnn2	1.5256	Hck	2.18946	Pspc1	1.80717	Ppp1cc	2.41154	Unc119	0.965377	Hdac9	1.19353	Fxyd5	11.4515	Siae	0.513094	Atp5g3	2.64414	Tbc1d8	1.34991	Ndufb2	1.20145	Ndufa11	1.71175	Dusp1	23.4691	Rps6ka1	0.700406	Fkbp11	0.465182	Klf5	1.00575	Rac1	3.98209
Map2k1	1.02978	Hck	1.14992	Rps18	50.3129	Sh2d1a	1.12349	Rac1	4.43443	Rab34	0.561854	Celf2	16.188	Slc3a2	2.16245	Ly9	0.611863	Rps11	24.5713	Slc38a2	10.0947	Wwox	1.39571	Nr1h3	0.497569	Adgre1	4.23398	Tex14	7.11138	Esam	3.74822	Cd68	3.26742	Sri	2.03011	Ikzf4	0.43357	Nr2f6	0.51531	Brd2	8.76705	Rpl8	26.3359	Rps11	22.368	Il27ra	0.584795	Ugp2	1.51323
Fbxo11	11.7004	Mob3a	0.72601	Rpl10	13.9688	Cd247	3.82342	Ugp2	1.52189	Celf2	11.9612	Nr1h3	0.861758	Rpl15	16.0786	Cd244a	1.09399	Dusp3	1.12751	Txndc11	1.19219	Srpk1	1.01054	Spi1	3.80824	Nes	0.386331	Chp1	1.95573	Sdf2	1.06859	Ccl6	25.1844	Cacnb3	0.830595	Axl	1.1335	Slc9a3r2	2.311	Tnf	5.69133	Stat5a	1.13092	Cwc15	1.66303	Pcyt1a	1.11926	Vwf	0.482317
Celf1	1.9445	Cyp4f18	6.52798	Rps15a	74.4919	Ncoa2	4.2972	Vwf	0.538518	Rhoc	1.60375	Peg3	0.423894	Rps5	28.6179	Prkacb	1.26826	Psap	22.4099	Cmss1	25.7167	Il27ra	0.704332	Stat6	1.05891	Rasa4	0.536296	Csf1	3.55065	Rhoc	1.31454	Ccl4	11.6033	Etv3	4.39895	Prkd1	0.718406	Axl	2.77701	Pmaip1	6.43979	Psap	10.5644	Dnmt1	1.13243	Kit	2.63741	Blvra	1.4468
Fcer2a	2.66335	Ier3	18.8138	Rps25	10.7643	Itgae	0.501215	Blvra	1.54286	Peg3	0.342914	Angptl4	0.687047	Cacybp	1.23458	Celf1	2.31896	Ptpn6	1.74314	Tfrc	2.26627	Igf1r	9.57219	Rhoc	0.988146	Cstb	4.28905	Gadd45b	11.1134	Irf9	1.21028	Ywhah	1.80348	Rps11	29.2484	Fkbp7	0.637406	Zfp40	0.429753	Zfand5	10.3807	Ptpn6	1.74729	Emg1	1.22914	Ncoa2	4.22175	Ssr4	2.09041
Mef2c	14.8745	Ptpn6	2.22206	Nxf1	1.30237	Tpr	2.25813	Ssr4	1.88546	Tm9sf1	0.531799	Ndufa11	1.71541	Yes1	2.32171	Pcyt1a	1.18655	Atp6v1f	2.63981	Nr4a1	13.8665	Cd247	3.51507	Ppard	1.27464	Man2b1	2.41393	Nfe2l2	13.0454	Slc9a3r2	4.66174	Atp6ap1	0.920839	Bax	1.89032	Epdr1	0.477873	Baz1b	1.36352	Apba1	1.08595	Hdac9	1.44045	Ppp1cc	1.47753	Clint1	3.51705	Spag5	0.570088
Ctcf	1.71499	Bid	0.537155	Rpl15	21.717	Clint1	3.64098	Trappc6a	0.605088	Ndufa11	2.23922	Ndufb2	1.48929	Efr3a	1.22656	Sh2d1a	0.993668	Ralb	0.813311	Hsp90ab1	18.4052	Itgae	0.559028	Angptl4	3.42171	Prdx2	1.58994	Ncf1	2.45666	Prkd1	1.31224	Ccl9	1.35118	Stat5a	0.917083	Apoe	13.7289	Lamb1	2.73344	Sf1	2.47571	Cd244a	0.629473	Dnajb11	1.1346	Cdkal1	1.6004	Unc119	1.24604
Nr2c2	1.24995	Ralb	0.703217	Cdh23	0.651664	Crip1	18.4412	Unc119	2.08707	Ndufb2	2.00121	Fkbp7	0.869518	Cd48	2.03917	Cd247	2.52236	Gab2	3.6347	Ift140	0.952891	Clint1	5.1132	Axl	2.57332	Hmox1	2.28679	Mapkapk2	7.41262	Jag2	0.556491	BC005537	4.89257	Psap	9.53963	Klf4	15.5657	Bcam	0.870745	Sat1	8.27117	Rasa4	0.736248	Ctse	0.83853	Rps9	29.5302	Ccne1	0.475977
Clint1	3.25399	Gab2	5.64982	Rps5	35.4161	Rplp1	30.1268	Acp2	0.392559	Axl	2.09703	Kdelr1	1.09455	Gzmb	2.16149	Reep5	2.99637	Cd244a	1.07933	Map3k8	1.64865	Cdkal1	1.54048	Tgfb1	5.20504	Pcyt1a	1.1336	Il10	1.3965	Adgre5	8.45746	Rab5c	1.30304	Gab2	3.24477	Grk5	2.25229	Prkar2b	1.02287	Ptprj	7.51285	Man2b1	1.58153	Nkg7	2.30534	Ptbp1	1.86506	Psmc3	1.37546
Cdkal1	1.36435	Cd33	3.00142	Efr3a	1.16179	Cers4	0.616424	Nr1h3	0.548759	Prkd1	0.464557	Lamb1	1.95924	Gata3	0.821526	Cdc42	8.86086	Adgre1	1.22009	Prrc2a	1.41591	Arpc2	6.32109	Gtf2f1	1.06897	Atp5g1	2.18366	Lamp2	8.23428	Cd36	9.09728	Calm3	1.84372	Arhgef40	0.434478	Rabac1	3.32833	Grk5	10.2308	Esyt1	1.44195	Prdx2	1.82732	Slbp	1.96837	Sfmbt1	1.22853	Spi1	3.12159
Cdt1	0.952205	Cd244a	0.678856	Actn1	2.755	Rps18	30.656	Spi1	4.42244	Fkbp7	1.23083	Apoe	23.4504	Hspa8	20.7634	B4galnt1	1.27388	Plod3	0.776362	Cd74	45.0351	Crip1	19.2847	Il17ra	1.53893	Tep1	0.643026	Slpi	13.282	Ap2a2	0.782114	Mydgf	0.752369	Chn2	0.83238	Ier3	7.91128	Rabac1	4.00039	Slc39a10	1.90258	Pcyt1a	1.02083	Srpk1	1.01223	Vars	0.846699	Rhoc	0.73282
Qrich1	1.54408	Adgre1	0.852631	Slamf6	0.913117	Rps15a	45.377	Rhoc	1.25972	Kdelr1	1.1395	Grk5	7.88678	Rpl19	36.8412	Sulf2	0.767181	Rasa4	0.717363	Tle4	6.19878	Ptbp1	1.596	Arrdc2	1.2342	Crip1	18.9497	Cyth1	4.92101	Bcam	1.09609	Snx3	2.46756	Polr2e	1.02316	Fosb	47.2679	Impdh1	1.16463	Ppp2r5a	3.39948	Psmb4	1.76533	Lbr	2.23092	Bcl2l1	0.952726	Angptl4	1.23733
Kif5b	2.71514	Rab11a	1.25767	Slamf1	0.517749	Mcu	1.44882	Angptl4	1.35069	Epdr1	0.404673	Rabac1	4.1116	Ppp2r5c	2.15085	Zmiz1	2.56924	Sh2b2	0.769634	Ms4a1	1.95656	Clic1	3.6425	Cd36	6.39305	Cyba	12.5305	Arl5b	2.74651	Klf4	18.4315	Sgk1	5.44363	Wdr1	1.35775	Cp	2.82768	Dusp3	0.996869	Atf3	26.9051	Reep5	3.3934	Hdgf	1.46224	Rplp1	42.7944	Dbf4	0.901008
Cnp	0.76354	Lbr	1.87122	Cmah	2.12093	Odc1	7.60493	Ndufa11	1.26984	Lamb1	1.16817	Fcgrt	0.984492	Stk4	3.06669	Arid1a	2.03394	Cd44	22.2497	Atl3	1.76115	Stx1a	0.415237	Prkar2b	1.1928	Aprt	1.83677	Abr	4.53629	Efna2	0.855764	Plek	11.9166	Ndrg1	1.00012	Has1	1.43799	Mast2	0.911796	Cers6	4.2199	Atp5g1	2.46828	Hnrnpa2b1	5.9557	Fhl2	0.858856	Ndufa11	1.56238
Vars	0.927991	Cstb	8.40665	Nlk	1.9293	Adam19	1.01817	Ndufb2	1.40365	Apoe	33.3687	Inmt	48.4146	Anxa6	1.78497	Fhl2	0.600231	Man2b1	1.74086	Sf1	2.39412	Rplp1	29.0262	Klf4	14.4673	Hfe	0.501123	Mmp9	5.33542	Tbc1d8	0.626627	Actr2	3.75885	Prdx2	1.90685	Itpkc	0.503545	Calr	3.60856	Rrbp1	5.64371	Tep1	1.61072	Prdx2	2.85451	Cers4	1.13319	Ndufb2	1.48795
Mark3	1.01581	Sh2b2	0.895056	Rpl19	48.4427	Rpl15	14.8296	Rpl3l	0.406952	Klf4	10.2226	Fosb	24.4088	Il12rb2	3.13333	Elk3	0.84515	Prdx2	1.79491	Pdcd4	3.05048	Abhd8	0.680817	Cdk12	2.39911	Sulf2	0.891779	Dhx40	19.076	Grk5	2.67304	Uqcr11	2.15269	Mthfd2	0.751419	Mast2	1.67929	Hlf	0.700105	Rbm38	4.11632	Arpc2	7.64022	Spc25	0.473645	Rps18	31.6548	Snrpd1	3.82417
Hnrnpa0	2.29962	Cd44	36.1335	Igfbp4	2.17292	Rps5	24.388	Mien1	1.2006	Grk5	3.09393	Cp	6.15166	Chd3	1.37763	Tnpo1	2.30678	Hmox1	1.96838	Baiap2	1.27305	Fhl2	0.586702	Pld3	1.98209	Clic1	4.05677	Kdm6b	12.5804	Btbd2	0.680321	Vps13d	1.61372	Ranbp1	1.89276	Calr	3.66518	Fam162a	4.19891	Kpna4	13.2652	Tmem147	0.59781	Mcm5	0.969985	Rps15a	40.4955	Axl	2.37172
Spib	0.735601	Ndrg1	1.05714	Crlf3	3.55285	Psmb1	2.38532	Axl	3.72844	Fkbp11	0.377812	Coq8b	0.721339	Ikzf1	3.44906	Slc3a2	2.15841	Pcyt1a	1.388	Ddit3.ENSMUSG00000025408	1.36845	Cers4	0.989762	Fcgrt	0.891077	Tgfbr1	4.09098	Ncor1	4.10042	Abhd17a	0.738782	Llph	1.72331	Psmb4	1.56293	Nfat5	6.5152	Cavin1	1.31598	Alpk1	0.902642	Rps9	37.5016	Pafah1b3	0.801942	Bmp7	0.664332	Baz1b	1.61783
Pou2f2	1.24266	Man2b1	1.28181	Slc12a7	0.908863	Slamf6	1.00219	Tgfb1	3.29251	Rabac1	4.34333	Mast2	0.877629	Ccl4	15.2745	Rnf166	0.797496	Psmb4	1.61384	Creb1	2.39633	Elk3	0.989739	Dusp3	1.04967	Bcl2l1	0.908626	Ndel1	13.2285	Impdh1	1.26354	Ltc4s	1.49209	Itgae	0.655863	Hlf	1.71373	Map3k20	4.59074	Lrp8	0.584412	Crip1	48.7226	Asf1b	0.645716	Apobec3	1.85382	Chaf1a	0.406575
Rps18	28.288	Hmox1	1.2411	Stk4	3.45249	Slamf1	1.44978	Cd36	9.45878	Fcgrt	1.6387	Hlf	0.76717	Utrn	4.70669	Yes1	1.05392	Sqor	0.542863	Clk1	9.61323	Hipk1	2.2883	Dnase2a	0.661265	Zmiz1	2.0484	Ccl4	17.7799	Dusp3	1.3823	Vdac1	0.882455	Atp5g1	2.50791	Ssbp2	2.70267	Angptl2	3.538	Map7d1	2.90446	Cbfa2t3	2.64827	Ddx39	0.985921	Psen2	0.761607	Mcm2	0.553391
Rps15a	42.5088	Por	2.79439	Chd3	1.83957	Cd48	1.44608	Prkar2b	1.48855	Inmt	16.5047	Gstm5	0.373348	Rev3l	2.4067	Efr3a	1.18814	Reep5	2.60306	Stk17b	13.0193	Slc3a2	2.24413	Calr	4.38621	Ap2s1	1.03916	BC005537	4.19643	Prodh	0.372752	Krt19	1.68209	Tbcb	1.04121	Gstm5	0.363795	Etv1	0.677566	Fgr	3.18878	Cyba	8.15335	Ube2m	0.915767	Vipr2	1.01119	Cd36	5.6358
Tnpo1	2.42323	Igf1r	8.74038	Ikzf1	4.48016	Hivep2	10.5681	Hmgn2	2.2172	Fosb	27.4486	Stat3	8.11462	Fyn	6.27508	Ube2i	1.94323	Atp6v1b2	1.79038	Gls	12.1835	Odc1	9.91903	Map3k11	1.05797	Ubc	17.5497	Lyst	14.787	Ier3	19.7495	Sptlc2	1.358	Tep1	1.02023	Stat3	10.0929	Large1	3.85508	Errfi1	4.19868	Hfe	0.407351	Sh2d1a	0.937256	Odc1	7.09704	Prkar2b	0.921305
Apobec3	1.30803	Ampd3	0.506319	Irf1	3.48357	Gata3	2.42965	Hck	0.8947	Cp	2.40634	Cavin1	1.73356	Tnfaip3	11.4363	Lrrk1	1.78447	Tep1	0.765036	Tmem163	2.01355	Adam19	1.02716	Psap	7.04521	Rpl10	13.3849	Reep3	1.75346	Fosb	21.6236	Rab15	1.70053	Arpc2	6.72454	Cavin1	1.77982	Tmed4	0.483952	Klf3	2.96709	Clic1	5.1656	Ranbp1	2.19989	Adam19	1.60499	Hmgn2	5.01844
Nuak2	1.05583	Mmp8	1.63573	Utrn	5.97694	Tab2	1.88529	Pld3	2.99066	Has1	4.78597	Map3k20	2.77347	Reps1	1.27409	Hnrnpl	2.17312	Arpc2	8.59701	Cd55	3.75092	Rpl15	14.0212	Lpcat3	2.48957	Ap1b1	0.618369	Atp2b1	13.1058	Nfat5	7.33803	Atp6v1d	1.16953	Crip1	41.4263	Map3k20	1.23502	Gab2	4.24308	Ccr9	1.04714	Zmiz1	2.07537	Cd247	1.51764	Evi5	0.961764	Atp5d	2.45192
Rps25	9.14839	Tnfsf14	0.940795	Rev3l	2.88917	Adss	1.55988	Prkcsh	0.647493	Mast2	0.988505	Angptl2	0.590499	Crybg1	1.77111	Cd48	2.12997	Rps9	33.8302	Coq8a	1.81674	Rps5	23.2099	Large1	2.36806	Nav1	1.46212	Pde7b	4.43494	Stat3	8.06745	Eif5	5.12361	Cbfa2t3	2.59889	Angptl2	1.27717	Coro1c	1.20619	Cdk8	24.1415	Arpc5	2.98742	Psmb4	1.89689	Rpl15	14.2054	Pld3	1.94553
Faf1	2.09048	Kctd20	0.777887	Tnfaip3	8.46637	Lnx2	1.08779	Fcgrt	1.5412	Calr	4.41023	Etv1	1.49077	Ppp1r12a	5.73485	Gzmb	7.0576	Crip1	28.8967	Ralgps2	4.0127	Podnl1	0.765548	Gab2	5.12135	Tmem86a	0.522186	Cep83	1.27632	Cavin1	3.55335	Atp5mpl	2.54141	Cyba	8.77111	Cacna1e	1.76309	Ndrg2	1.2714	Irf5	2.98081	Rps18	32.0727	Reep5	3.29434	Rps5	25.2995	Prkcsh	0.62404
Mettl16	0.723942	Kptn	0.941184	Reps1	1.53096	Rpl19	35.6875	Dusp3	1.03436	Hlf	0.604707	9330159F19Rik	0.311003	Ifngr1	3.94092	Itga2	2.14821	Cbfa2t3	1.3102	Cr2	0.854514	Timm23	2.01144	Mcoln1	0.408464	Nedd8	2.24181	Herc4	2.9908	Map3k11	1.04822	Gpr137b	1.6384	Hfe	0.554094	Etv1	0.686274	Arhgef40	0.42857	Etv6	7.1972	Rpl10	18.5498	Atp5g1	2.49551	Podnl1	0.490652	Timm50	0.624884
Rbm25	4.57461	Napa	1.73242	Crybg1	1.06835	Crlf3	2.89039	Dnase2a	0.847124	Gstm5	0.549925	Large1	4.20941	Cdk17	3.42274	Gata3	1.08356	Cyba	14.102	Mllt10	2.64233	Pigl	0.507334	Etfb	1.26647	Mrpl52	2.60571	Srgn	66.7753	Large1	1.51879	Prelid1	1.37631	Clic1	4.87011	Large1	3.14953	Sgce	0.961238	Ptpro	1.46965	Rps15a	39.5194	Crip1	30.9022	Ehmt2	0.711729	Kif20a	0.592407
Ccnt1	2.16658	Ggt5	0.429898	P4ha1	1.65614	Ppp2r5c	2.11126	Calr	5.23458	Cavin1	2.39635	Clec11a	0.580306	Snrpf	3.00318	Hspa8	19.5319	Aprt	2.57627	Hspa5	12.6842	Cox6c	5.36527	Stxbp2	0.931708	Adam19	1.80135	Vps26a	6.08189	Ralb	0.937723	Uqcrb	3.24741	Tgfbr1	2.12544	Tmed4	0.49628	Cnn2	3.22931	Srgap3	1.04159	Rala	1.10279	Cdc20	0.578782	Pigl	0.605564	Dnase2a	0.614219
Rpl15	13.2931	A530013C23Rik	1.49921	Hbs1l	1.24954	Stk4	3.78564	Bax	1.52241	Map3k20	0.783822	Ndrg2	1.18747	Btbd11	1.72933	Tab2	2.23315	Hfe	0.554645	Dusp2	10.2921	Blk	3.16227	Wwox	1.64925	Gltp	1.12693	Plek	34.5152	Aqp1	6.99477	Hexb	2.08765	Ap2s1	1.10376	Ndrg2	0.775431	Pgf	0.928071	Iqgap1	10.4443	Vdac3	1.01037	Pola1	1.61616	Yes1	2.46467	Syce2	0.586248
Rps5	23.3633	Cyba	9.47038	Myb	0.732727	Pfn1	12.1886	Psap	18.339	Angptl2	0.568132	Arhgef40	0.409407	Peli1	6.84862	Sqstm1	4.87201	Sulf2	0.742149	Rbm39	11.7063	Rnf166	0.830433	Myo9b	1.75032	Etv5	0.415662	Dock2	16.1737	Hdac9	1.6179	Rnf180	1.38151	Arpc5	2.86548	Sgce	0.835911	Nes	2.13302	Dgat2	2.39991	Nav1	2.04808	Gmnn	1.37595	Efr3a	1.2057	Bax	1.76957
Atad1	0.844543	Tinf2	0.987645	Cdk17	3.6308	Anxa6	1.70208	Phb2	1.04584	Large1	2.02636	Sgce	1.07216	Dock2	14.7565	Lta4h	0.908573	Sod2	1.94123	Supt20	1.08905	Wdfy2	1.2555	Ulk2	1.28651	Pea15a	2.07701	Yeats4	1.60388	Rab11a	2.59255	Ctsb	9.74873	Rpl10	13.7215	Pgf	0.350301	Hspb1	5.24381	Acer3	2.10418	Fxyd5	7.59542	Cdk4	0.823399	Edf1	2.89939	Dnmt1	1.228
Pten	5.58817	Homer1	10.7444	Snrpf	3.19121	Chd3	1.5981	Lpcat3	1.76757	Dnajb11	0.931881	Wwox	1.63647	Stk10	2.71956	Stk32c	0.415573	Clic1	3.4601	Serpini1	1.30144	Yes1	1.5756	Plod3	0.624778	Tnfaip8l2	0.943543	Osbpl8	7.70102	Nes	1.34343	Bnip3l	2.01764	Rala	1.4839	Nes	0.652737	Prkacb	2.1297	Ifi30	3.46659	Nuak2	1.16113	Clic1	5.0776	Gadd45b	14.9352	Psap	13.8511
Pax5	4.18517	Ctsd	8.99812	Btbd11	1.02206	Ncor1	4.12553	Atp6v1f	3.14979	Clec11a	0.791173	Cnn2	1.76143	Cyfip2	2.68923	Fli1	4.60579	Rhoa	5.74008	Rap1gds1	2.34859	Gadd45b	10.2495	Hnrnpa2b1	9.12081	Mertk	1.72714	Mknk2	2.42915	Hspb1	7.87557	Dab2	2.31544	Vdac3	0.981412	Hspb1	13.4024	Ccn4	0.790549	Ldlr	2.29141	Rps25	11.7227	Lsm2	0.780853	Hivep2	10.4759	Phb2	1.22557
Dnajc7	1.55232	Ubc	20.5609	Peli1	7.98561	Ikzf1	3.80517	Large1	2.19696	Ndrg2	0.667208	Hspb1	20.9727	Rack1	11.5616	Top2b	1.87582	Zmiz1	2.34966	Gem	3.97624	Slamf1	0.596939	Chd5	0.702398	Abca1	3.69737	Vps13d	1.71539	Hnrnpa2b1	5.85098	Atp6v1c1	2.47133	Nav1	1.48871	Prdx2	1.6	Nid1	2.91314	Ccdc88a	3.33799	Rassf1	1.23456	Arpp19	2.84553	Gata3	11.0453	Lpcat3	1.61181
Blk	3.36792	Carhsp1	0.920585	Nsg2	1.10477	Utrn	5.57458	Ralb	0.911795	Arhgef40	0.445122	Jkamp	0.506626	Itk	11.2374	Elmo2	0.605182	Ap2s1	1.06564	Tec	3.05334	Prrt1	0.45265	Cd44	19.7785	Sash1	1.59821	Txnrd1	5.35908	Ndrg1	1.33445	Lrp12	2.09141	Rps25	9.98244	Nid1	0.617084	Mprip	5.2568	Slc8b1	1.85818	Ifi35	0.75683	Ap2s1	1.21567	H2afy	2.1686	Atp6v1f	2.77443
Chfr	0.805814	Arpc5	3.24907	Rack1	14.4683	Fyn	6.30658	Gab2	4.5014	Etfb	1.08921	Prdx2	1.64685	Rps27a	31.3513	Ppp2r5c	2.41756	Snrpb2	0.877484	Stap1	3.66878	Hivep2	11.14	Polr2a	10.9193	Cybb	5.94865	Cpeb4	2.8565	Nid1	0.775928	Tuba1b	2.18874	Nedd8	2.74371	Mprip	2.76355	Adcy9	3.70479	Srsf2	6.8577	Nedd8	2.48131	Rps18	27.6267	Il17rb	0.975828	Ralb	0.742876
Abca1	1.79091	Mgst1	1.77291	Itk	10.0201	Tnfaip3	12.4942	Coro1c	1.12679	Sgce	0.868646	Fgfr4	1.36678	Ccdc117	1.06144	Eya2	0.43496	Arpc5	3.31325	Ddx54	0.921302	Gata3	1.22511	Hmox1	2.91299	Cd48	1.8277	Btg2	24.3261	Mprip	2.11589	Prr13	1.88411	Mrpl52	3.63505	Dnajb1	3.03582	Snx6	1.02623	Pip5k1c	2.64998	Mrpl52	3.46501	Rpl10	12.2329	Chdh	0.334198	Gab2	3.12232
Cd83	12.3752	Trpm2	1.43581	Tnip1	1.14834	Reps1	1.41645	Etfb	2.40087	Aqp1	1.1834	Slc1a3	2.07057	Bzw2	2.23055	Ikzf3	3.11241	Pou2f2	1.98063	Cdk8	8.73511	Arnt2	0.876191	Dnajb1	3.49913	Cd83	8.53351	Rab37	1.29766	Dnajb1	2.77151	Clec4n	3.92431	Adam19	1.00912	Igf1r	5.48715	Cdkal1	1.78366	Zc3h12c	1.28434	Gltp	1.46933	Vdac3	1.08477	Mpped2	0.817742	Coro1c	1.21249
Hivep2	6.98237	G0s2	31.855	Rps27a	45.7097	Crybg1	1.22692	Stxbp2	0.904734	Hspb1	6.59312	Nid1	1.75528	Id2	5.38684	Stk4	2.86859	Mgst1	2.68238	Foxp1	20.1027	Lonrf3	0.756437	Ampd3	0.631171	Hspa8	19.5212	Slc9a3r1	1.48096	Eif4g2	4.73247	Abcg1	5.6949	Pgam1	1.12591	Mrvi1	0.331717	Fblim1	0.756828	Lars2	21.4576	Rpl15	19.6978	Derl3	0.617963	Pdcd1lg2	0.851881	Etfb	2.50591
Arnt	1.49563	Fxyd5	19.0642	Ccdc117	1.09753	Ppp1r12a	5.71368	Wwox	1.76176	Ndrg1	1.21473	Mprip	2.76893	Ern1	2.54982	Pfn1	18.0169	Rpl10	15.8924	Cd69	7.59067	Sdc4	1.75398	Napa	1.57698	Capza2	3.28168	Spag9	37.5435	Kit	4.11802	Atp6v0c	11.0338	Gltp	1.16725	Kit	0.880848	Crip2	5.5947	Tnfsf9	1.64412	Rps5	28.2715	Cbx5	0.714139	Sdc4	2.32054	Stxbp2	0.812693
Zfp318	1.77465	Vps4b	2.96277	Galnt10	0.735301	Atp2b1	8.98694	Adgre1	1.28079	Prdx2	2.13966	Por	1.86916	Helz	1.33776	Anxa6	2.2834	Nav1	1.75605	Cd22	1.89744	Rpl19	30.301	Atp6v1b2	2.86468	Plekho1	1.49356	Ston2	1.28441	Gata6	0.733775	Fth1	142.221	Bnip2	0.87478	Gata6	1.01837	Crip1	22.5196	Tmtc2	1.59543	Ptprs	0.674761	Apobec3	1.43913	Rpl19	33.913	Slbp	1.79755
Plekho1	0.690984	Slc3a2	2.11502	Bzw2	2.80028	Arid5b	6.11552	Plod3	0.938786	Slc1a3	0.759049	Adcy9	0.860244	Jpt1	2.47687	Il12rb2	7.46449	Fxyd5	8.02952	Fchsd2	5.30662	Cox7c	6.6975	Tep1	0.809113	Eps8	2.02197	Nfkbia	16.3602	Eps15l1	0.929422	Tcf7l2	4.66273	Ehf	0.454008	Ergic3	0.667843	Cbfa2t3	3.08674	Fmnl2	2.37589	St3gal1	1.6644	Sdhb	1.24318	Arl5b	4.46629	Plod3	0.647253
Ppil4	0.996198	Tex14	3.43738	Trib2	0.937831	Ifngr1	3.47588	Ap1s1	0.756769	Nid1	2.54481	Sqor	0.57411	Sumo2	2.85916	Cuedc1	0.486425	Nuak2	1.24612	Cd19	1.53936	Eya2	0.764069	Tmbim1	2.50894	Sqstm1	5.45164	Pygl	2.18278	Crip2	4.652	Arhgdia	2.63757	Rpl15	16.1508	Rcn1	0.695762	Pgrmc1	1.30242	Slc2a6	0.943961	Cox6c	4.98955	Tnfrsf13b	0.581132	Serinc3	7.47161	Ap1s1	0.744984
Lcorl	2.08989	Adssl1	0.621142	Map3k3	1.7363	Cdk17	4.80348	Hdgf	0.998921	Mprip	1.49678	Ergic3	0.760548	Nme2	5.42034	Kansl1	5.36913	Rps25	9.2133	Swap70	3.05306	Ikzf3	10.46	Pgrmc1	2.26543	Nfe2l2	5.5429	Mpp5	1.29289	Cbfa2t3	2.22584	Cd63	6.42106	Rps5	22.537	Htra1	1.69858	Epha2	0.466963	Clic4	8.30673	Psmb1	2.45648	Odc1	3.60263	Eya2	1.25008	Hdgf	1.72415
Mtrex	0.931947	Steap4	0.528911	Pecam1	2.69748	Snrpf	2.91132	Cstb	5.87903	Dnajb1	4.02219	Ephb3	0.334582	Pik3r5	2.10379	Ikzf1	4.63538	Nedd8	2.33571	Plekha2	1.77729	Stk4	2.91429	Rbm14	0.70376	Fcrls	1.4525	Vti1b	1.13662	Tek	8.10308	Hprt	1.26438	Pea15a	1.30677	Crip2	2.2816	Runx1t1	2.10282	Mcl1	11.4414	Tppp3	1.81775	Rpl15	15.3544	Ikzf3	6.80073	Hnrnpa2b1	6.61652
Fli1	6.58011	Retn	1.1631	Polg2	1.57459	Btbd11	0.710375	Cd44	29.4239	Ranbp1	1.31678	Rcn1	0.970808	Stat5b	2.04465	Heatr9	0.353291	Mrpl52	2.50425	Ets1	11.386	Anxa6	2.22641	A530013C23Rik	2.08679	Dstn	1.78178	Arg2	7.54306	Elovl1	0.599015	Hk3	1.19287	St3gal1	2.25902	Fbln1	2.12039	Ezh1	0.63085	Rap1gap2	1.94089	Cybb	3.74279	Tmem167	1.55666	Stk4	3.52794	Cstb	5.54259
Ppdpf	1.13797	Cdh23	0.584251	Helz	1.34283	Vps54	3.24598	Wdr1	2.15017	Sqor	0.769123	Cdkal1	1.58011	Map3k14	1.2048	Ccl4	44.4996	Adssl1	1.06109	Pou2af1	1.59311	Sept8	0.458733	Ptbp1	2.29204	Fcgr1	0.766613	Fos	28.6294	Epha2	1.85478	Rgs1	5.21049	Ndufa2	2.74909	Pgrmc1	1.26942	Ddah2	0.604455	Camk1d	21.779	Cd48	3.23833	Kif11	1.41283	Zcchc10	2.68386	Cd44	18.513
Cmah	2.73357	Atp6v0d1	3.13674	Rflnb	0.822254	Peli1	8.44967	Man2b1	1.68984	Gata6	1.21504	Htra1	0.613434	Fkbp3	1.10839	Cdc37	1.30206	Gltp	1.19307	Phip	2.62804	Chd3	1.3128	Mvd	0.440524	Ctsz	7.40657	Tnfaip2	7.58828	Pdk1	0.604965	Marco	2.1128	Cox6c	5.37103	Stimate	0.630137	Gatad1	0.81198	Slc7a5	3.10492	Capza2	3.41716	Rpa3	0.949491	Tomm34	1.02751	Wdr1	1.64768
Sdc4	1.61549	Mcemp1	2.57609	Nme2	5.37656	Dock2	17.4419	Prdx2	1.76481	Ergic3	1.05817	Fblim1	1.49152	Prkch	8.94326	Utrn	3.84928	Tnfaip8l2	0.77821	Scaf11	1.85969	Ncor1	7.81784	Sulf2	1.48214	H2_M2	0.603668	Gcnt2	9.85677	P4htm	0.457398	Mrc1	4.14215	Tppp3	0.866947	Runx1t1	0.883084	Lrrc8a	0.921726	Arhgef10l	1.40513	Plekho1	1.17808	Timm23	1.58541	Cuedc1	0.471151	Prdx2	1.52638
Cyth1	7.3915	Tctex1d2	1.13794	Pik3r5	1.34291	Cpm	3.49141	Ubqln1	1.32281	Rcn1	1.3357	Tmbim1	1.09458	Esyt2	5.07947	Rev3l	2.46446	St3gal1	1.62211	Plekhm1	0.946591	Trpv2	0.998698	Ctnnb1	5.34643	Lamp2	4.02038	Nedd9	6.20239	Ctnnb1	3.16216	Cubn	1.0272	Edf1	2.92068	Sod2	2.01544	Bcl2l1	1.01162	Rnf10	1.41837	Eps8	2.95105	Elof1	0.784978	Ypel2	1.49623	Spc25	1.21373
Rpl19	31.0325	Chp1	2.29897	Stat5b	3.83313	Hint1	3.43719	Txn2	0.835783	Atp5g1	2.93122	Crip2	2.07529	Ccdc88c	1.96401	Fyn	7.14468	Mcemp1	1.24479	Washc4	1.37734	Cwc25	4.3692	Neu1	1.10844	Pacsin2	0.920591	Syk	9.84928	Msh5	0.677028	Vim	18.8098	Lrrk1	1.70946	Ddah2	0.585263	Twist2	0.429334	Rassf4	1.91963	H2afy	5.44256	Ndufa2	3.11428	Chd3	1.61867	Mcm5	0.655055
Arl5b	2.63066	Csf1	2.73686	Map3k14	1.30643	Cyfip2	2.66836	Hmox1	3.02767	Tbcb	0.967805	Fbln1	2.53395	Pfkp	1.64759	Tnfaip3	10.6738	Cox6c	5.22266	Ly6d	3.65877	Pip4k2b	0.676758	M6pr	1.3721	Timp2	3.09021	Agtpbp1	1.18461	Abhd16a	0.578879	Nek6	1.31816	Cd48	1.81896	Atp1a2	0.807207	Ift43	2.49465	Grk3	2.48062	Atp5e	8.66281	Cox6c	6.8642	Ncor1	7.53434	Hmox1	1.45317
Zfp207	1.98838	Dnajb9	3.13802	Prkch	6.25936	Rack1	10.6255	Ampd3	0.564168	Htra1	1.7056	Pgrmc1	1.18375	Hsp90aa1	15.6507	Reps1	1.19052	Tppp3	1.05676	Lars2	14.8261	Avpi1	1.02916	Tgfbr1	2.93485	Pltp	1.94166	Mctp1	7.8216	Ddah2	1.82031	Zeb2	9.20404	Cd83	6.58743	Tgfbr1	2.28795	Id3	6.80881	Flt3	0.748112	Ctsz	4.39677	Srp19	1.4197	Cwc25	2.65808	Asf1b	0.944694
Psmd11	1.29101	Actn1	1.84777	Esyt2	5.70368	Itk	10.9255	Ranbp1	1.34885	Fblim1	0.53519	Runx1t1	2.98232	Gpr132	2.38074	Fam184a	0.526881	Cybb	12.1114	Arhgap45	3.12671	Arrb1	0.777388	Zfp655	1.75981	Ctsa	3.1351	Jmy	3.8378	Lrrc8a	1.38714	Ndufa8	0.993704	Atp6v0e	2.86951	Cav1	0.979158	Mid1ip1	1.2384	Tnip3	1.18621	Slc25a5	3.52077	Cmc2	0.724834	Ikzf1	6.72621	Ddx39	0.755124
Top2b	1.75083	Gadd45b	12.0537	Npc2	4.07822	Tnip1	1.4183	Psmb4	1.491	Tmem147	0.664189	Sod2	1.95371	Riok1	0.900578	Crybg1	1.42288	Cd48	2.21334	Ripor2	7.86077	Csf2	0.377913	Zmiz1	2.90116	Cox7c	5.93851	Erbin	4.67081	Cav1	8.14374	Il1rn	6.67833	Capza2	3.1638	Hnrnph1	4.55263	Hdac5	0.801065	Tent5c	2.25666	Rnd3	1.73915	Psmb1	2.96277	Csf2	4.27187	Ube2m	0.862466
Suz12	1.22115	Atp6v0e	2.88157	Gpr132	2.78661	Ccdc117	0.908627	Reep5	7.02145	Crip2	2.03526	P3h4	0.34239	Aopep	2.64941	Ppp1r12a	6.34366	Capza2	4.45823	H2_Aa	15.4013	Tmem160	1.36781	Ctsd	16.3572	Pitpna	2.89958	Parp8	2.34532	Bcl2l1	2.43777	Fabp5	6.12266	Plekho1	1.30093	Ift43	0.667396	Dynll1	8.63944	Zfp36	19.2693	Cd300lg	0.361452	Edf1	3.70352	Cdc37	1.27637	Mthfd2	0.584795
Crlf3	2.33866	Nfe2l2	10.1317	Nup153	2.36068	Bzw2	2.58201	Atp5g1	2.89675	Crip1	13.1062	Eif1b	1.06123	Btf3	6.34016	Ifngr1	5.89114	Plekho1	0.966743	Nfkbid	5.42683	D8Ertd738e	3.44039	Tle1	1.38672	Cyth4	2.03908	Anxa11	4.54466	Zmiz1	2.41891	Nceh1	3.08357	Eps8	5.93681	Id3	12.2806	Tmem184b	0.895571	Cirbp	3.65921	Rpl19	34.4259	Hmgb3	0.614097	Rab4a	1.49303	Ranbp1	3.49906
Cd40	0.844213	Ncf1	2.31984	Iqgap2	1.88373	Atxn7l1	1.8113	Tbcb	1.26793	Fbln1	7.98548	Atp1a2	3.75764	Iqgap2	3.2539	Cdk17	3.45299	Eps8	2.27738	Aff3	6.3007	Cdc37	1.2148	Relt	1.65658	Pmp22	1.06538	Lcp1	8.81616	Hnrnph1	5.40291	Anxa5	4.1053	Sqstm1	4.49947	Hmgcll1	0.513755	Rarres2	7.13424	Insig1	2.85661	Plxdc1	0.541568	Ubl4a	0.52819	Utrn	3.95642	Psmb4	1.69043
Ttpal	1.01586	Cd274	3.27716	Jmy	2.84453	Trib2	0.700286	Atp6v1b2	3.83853	Tek	0.536091	Scube2	2.10798	Jmy	2.57885	Btbd11	1.23814	Nfe2l2	8.41708	Dmxl1	8.90505	Rab4a	0.63465	Ubc	24.9017	Pfn1	12.8089	Cln5	0.667337	Ift43	0.668636	Ufm1	0.899736	Fcrls	0.336828	Mid1ip1	0.705706	Pttg1ip	1.52816	Pid1	3.72228	Abr	2.50761	Slamf6	0.699226	Traf3ip2	0.798698	Reep5	6.19124
Serinc3	8.92821	Mapkapk2	5.38176	Pde4d	2.48984	Gna13	4.95157	Tep1	0.664016	Adamts4	0.698386	Hnrnph1	4.58292	Emb	8.10078	Dock2	18.3479	H2afy	2.47757	Klf10	2.37162	Rwdd1	1.2973	Sertad1	2.71571	Gabarap	4.71337	Acod1	12.7429	Id3	14.0034	Ctsk	6.72	H2afy	3.36838	Tle1	0.94387	Slc16a12	0.398238	Adrb2	6.12119	Slc35c2	0.576424	Cd48	2.49844	Tnfaip3	18.0324	Atp5g1	3.25763
Myo1c	0.867876	Il10	1.0417	Emb	10.6614	Prkar1a	2.23686	Aamp	1.04326	Runx1t1	1.03127	Ift43	0.934178	Nr1d2	0.992655	Adora2a	0.941856	Atp5e	8.06077	H2_DMb2	1.82689	Cd164	2.5121	Dynll1	7.83891	Atox1	5.90043	Mbnl2	15.178	Mid1ip1	0.786891	Atp6v0d2	4.94817	Wnt11	0.338609	Ubc	16.464	Mrtfb	0.790766	Basp1	2.58136	Elmo2	0.736439	Gata3	0.834249	Ppp1r12a	5.14622	Tbcb	1.24595
Retreg3	0.868037	Lamp2	7.09745	Il6st	1.18203	Id2	5.27247	Tmbim1	2.14711	Cdk4	0.635051	Id3	9.90273	Arf4	5.38129	Mknk2	2.29111	Ctsz	4.88953	Ppp1r16b	4.36002	Tnfaip3	11.5638	Bcl2l13	1.16657	Cd68	3.11491	Ankrd33b	16.7318	Cers4	0.721257	Sdcbp	8.31454	Atp5e	8.76124	Sertad1	2.23245	Cbx5	1.81498	Tifa	0.589803	Cox7c	6.20909	Psma2	2.44004	Uhrf1bp1l	1.27538	Atp6v1b2	2.92031
Med13l	2.583	H3f3b	40.2523	Spata13	1.58284	Ern1	2.59894	Arpc2	8.69674	Tspan31	0.668357	Fzd3	0.339079	Arhgef3	3.8246	Stk10	2.71991	Slc25a5	3.87327	Bank1	11.9144	Crybg1	1.21835	Nav1	1.37518	Cxcl16	4.13902	Retreg1	6.4351	Tle1	1.3129	Txn1	10.9524	Ctsz	5.85857	Mgst1	2.03279	Bcr	1.96614	Gphn	22.2555	Pitpna	3.45533	Anp32e	2.76421	Epb41l2	3.89342	Tmbim1	1.12753
Hist1h2bc	2.0723	Slpi	32.8652	Dnajc15	1.40672	Pecam1	2.36699	Pfdn2	1.61538	Sulf2	0.963815	Mid1ip1	0.871962	Zdhhc20	1.78612	Cyfip2	2.74664	Ndufa1	2.2941	Ccr7	4.74763	Smpdl3a	1.18636	Mrtfb	0.810278	Ccl4	21.89	Atp6v1c1	1.08925	Sertad1	3.05123	Plin2	8.11568	Slc25a5	2.75069	Nfib	13.7943	Cox4i2	18.8068	Ldlrad3	2.54337	Cyth4	1.45651	Ncapg	0.529808	Apaf1	1.31873	Arpc2	6.87315
Med1	1.0105	Il13ra1	1.04304	Epsti1	1.74399	Polg2	1.5511	Mvd	0.527674	Sod2	1.96615	Emc10	0.902481	Spata13	1.97779	Jade2	0.771653	Mapkapk2	4.27234	Galnt11	0.962804	Ppp1r12a	6.18393	Vav2	1.60247	Ywhah	2.31714	Fam49b	7.84151	Carhsp1	0.891759	Laptm5	8.16939	Il13ra1	0.730915	Rbfox1	3.73267	Evi5	0.795631	Hexim1	5.38604	Med13l	3.12739	H2afy	1.95706	Arg1	1.81334	Med8	0.623391
Ikzf3	4.48061	Abr	3.1004	Rgcc	5.78424	Helz	1.39709	Cyba	13.5982	Eif1b	1.06952	Mgst1	2.41737	Dnajc15	3.38142	Itk	3.6086	Il10	0.994659	Camk1d	10.8314	Atp2b1	10.3124	Nuak2	1.61644	Ccl9	1.82919	Litaf	23.2434	Elk3	2.89496	Cap1	2.53633	Rnd3	1.15163	Dynll1	6.78223	Scarf2	1.52649	Amz1	1.93303	Pfn1	14.0337	Atp5e	8.54383	Pde7b	9.26867	Cdc20	0.723929
Kansl1	6.46896	Pgs1	1.20856	Fyb	4.99147	Nt5c	0.937976	Aprt	4.95624	Ddah2	1.27773	Nfib	14.5764	Epsti1	4.18927	Ccdc117	1.1162	Lamp2	4.65541	Ppp1r10	6.24428	Rhobtb1	0.347139	Rassf1	1.57485	Atp6v0a1	1.74829	Bcl6	3.81933	Nfib	12.6931	Prdx1	9.2444	Plxdc1	0.542854	Rarres2	9.19889	Amotl1	0.747952	Il31ra	11.1025	C1qbp	0.838489	Slc25a5	3.64029	Cdk17	3.70534	Cyba	12.9898
Rnf145	1.79933	Mmp9	8.62943	Psme1	2.20797	Pik3r5	1.35316	Cdc42	8.92365	Atp1a2	1.17846	Vdac3	0.974515	Rgcc	4.69995	Dynll2	0.943651	Il13ra1	0.691483	Phtf2	3.62035	Uhrf1bp1l	1.62509	Slc3a2	2.25913	Ccdc12	2.08098	Il1rap	7.0982	Vdac3	1.04702	Ptpn12	5.45973	Cd40	0.8523	Pttg1ip	1.09586	Ptprs	1.19054	Plekho2	4.49917	Atox1	4.92908	Ndufa1	3.99247	Socs2	1.01216	Aprt	4.54018
Atp6v0a1	1.3255	Cyth4	1.59131	Rnf19a	2.57863	Stat5b	4.19153	B4galnt1	1.34241	Cav1	0.921981	Dynll1	7.49304	Ppp3cc	0.776913	Bzw2	1.73446	Rnd3	1.38248	Cbx4	1.59417	Ifngr1	6.01614	Tmem86a	0.847125	Atp2b1	9.48065	Dgat1	4.69007	Dynll1	9.50989	Psmb2	1.73633	Birc5	0.740688	Met	0.34218	Atraid	1.05734	Hist1h1e	3.69582	Cd68	1.17976	E2f3	0.606525	Rab21	2.70938	Pola1	1.60506
Akt3	5.70582	Mafk	1.00564	Pabpc1	8.05164	Map3k14	1.185	Sulf2	2.22332	Twist2	0.453939	Lnpk	1.22042	Fyb	3.90389	Lpin1	1.58743	Abr	2.05208	Bach2	11.8637	Cdk17	3.52553	Tex14	7.67489	Kitl	1.43154	Grina	6.36601	Tmem184b	1.85424	Ssu72	1.46647	Cox7c	7.08124	Syn2	0.550581	Pten	9.82843	Pld4	2.17555	Lsp1	10.7269	Mrps18c	0.792574	Adora2a	0.520694	Gmnn	1.37969
Fyn	5.58089	Vmp1	2.84945	Eif3h	3.00296	Fkbp3	1.25614	Sod2	1.68515	Ift43	0.7732	Rarres2	5.92833	Psme1	2.16703	Id2	9.88074	Elmo2	0.71004	Trim7	0.822176	Snrpf	2.75573	Rdm1	0.766989	Epb41l2	4.50812	Alcam	38.0881	Pttg1ip	1.22124	Kcnip4	6.02578	Pitpna	3.00556	Nav1	1.29119	Pea15a	0.749757	Hist1h1d	2.44035	Avpi1	0.901074	Brca1	0.691401	Il9r	0.796153	Cdk4	0.779052
Gopc	0.615561	Pfn1	14.1611	Eif3e	3.09231	Fut8	0.928329	Ctnnb1	3.75513	Id3	13.255	Pttg1ip	1.55609	Ank	0.802679	Taf15	1.94512	Wsb1	5.69685	Ppp1r15a	10.9321	Socs2	0.735092	Psen2	1.0082	Tmcc3	2.94402	Retnlg	11.2861	Nav1	3.42553	Spp1	8.92224	Cyth4	1.4231	Tex15	0.399505	Tmem259	1.04089	Rap1b	10.7055	Ccl4	11.4751	Cdc6	0.46615	Stc2	0.350361	Sulf2	1.96524
Vta1	1.00267	Dhx40	11.2846	Atad2	1.08921	Prkch	6.82408	Psmd2	0.998012	Emc10	1.053	Syn2	1.20054	Pabpc1	8.38884	Ern1	6.14709	Ctsa	2.35201	Bptf	2.64172	Cry1	1.52121	Acaa1b	1.35477	Nuak1	0.509291	Gbe1	1.58704	Kcnq1	0.781263	Ran	2.13782	Psmb6	1.39262	Bcr	0.743936	Cox6c	4.98799	Jun	35.8895	Ccl9	1.92058	Suz12	1.48193	Hspa4	2.89272	Sod2	1.77072
Pkib	1.03111	Kdm6b	9.97923	Slc38a2	7.27587	Hif1a	4.19617	Neu1	0.945779	Mgst1	2.14543	Cbx5	1.23832	Eif3h	2.88234	Slc9a3r1	1.56994	Cox7c	5.9891	Cd79b	2.80948	Hsp90b1	5.19924	Mcoln2	0.785956	Igf1	2.19474	St3gal6	2.74869	Fpgs	0.481745	Vps29	1.12854	Pfn1	15.8387	Fads1	0.470845	Tmem87b	0.779329	Tcf4	4.33182	Tmem160	1.50408	Atad5	0.649212	Rack1	9.38764	Ctnnb1	2.87283
Arid5b	4.14159	Trpv2	1.1718	Cep97	0.546683	Esyt2	6.27221	M6pr	2.35197	Nfib	8.03142	G0s2	10.3335	Eif3e	2.63226	Nt5c	0.890505	Pitpna	3.52324	Tasor	1.70827	Dock2	14.5317	Adssl1	0.566473	Slc29a3	0.630302	Senp2	2.84936	Mrtfb	2.36283	Actb	126.388	Gabarap	4.54119	Lmbr1	0.470739	Anapc1	0.994788	Slc8a1	3.03945	Ahr	0.945773	Birc5	3.14946	Rad50	1.22798	Psmd2	0.891983
Tcp11l2	2.74887	Cwc25	2.8815	Cblb	9.8046	Ccdc88c	1.90277	Tgfbr1	2.85231	Dynll1	9.06291	Ick	0.441395	Atad2	1.06091	Sumo2	3.12834	Nkiras2	0.529938	H2_Ob	2.68279	Cpm	5.57455	Odc1	5.26696	Vsir	1.49471	Dgkg	1.41772	Ppp2cb	1.50715	Cdk8	5.26909	Atox1	11.0505	Odc1	5.83029	Ankrd28	2.52084	Lair1	0.670824	Ccdc12	2.57321	Cox7c	7.19662	Itk	18.1255	Clic1	5.02898
Ccar1	1.75634	Gabarap	7.56373	Cd96	0.519468	Gpr132	2.95851	Zfp655	0.814564	Rarres2	9.77795	Snap47	0.433756	Ly6c2	6.74945	Pafah1b1	4.60836	B4galt5	2.81654	Ddx24	1.62388	Timm13	1.54188	Ttll5	1.19563	Slc16a7	0.493441	Samsn1	14.1032	Bcr	0.693483	Pomp	2.01151	Atp5g3	2.04286	Amotl1	1.31481	Fhod1	1.56621	Csf2ra	5.38727	Pkib	1.0947	Psmb6	1.75973	Tnip1	2.51086	Lsm2	0.934607
Ddx50	1.37132	Ndel1	10.2748	Sidt1	2.32165	Aopep	3.3361	Zmiz1	2.46524	Pttg1ip	1.24287	Fads1	0.744582	Cblb	5.40255	Atp2a3	1.10191	Ywhab	2.52319	Rnf10	1.43805	Cyfip2	3.18517	Tnfaip8l2	0.84367	Uqcr11	2.54909	Ets2	13.2209	Ick	0.411889	Gpnmb	2.55509	Cd68	1.15881	Slc41a1	0.626644	Tppp3	2.88608	Hist1h4a	1.08021	Stx7	1.42536	Pfn1	17.0871	Rps27a	30.1003	M6pr	2.24876
Usp15	2.26434	Acsl1	1.50923	Tra2b	6.45971	Rasa1	1.7425	Ctsd	34.4491	Nav1	1.62724	Lmbr1	0.510454	Cd96	0.653413	Ube2g1	2.12042	Abi3	0.628906	Gnl3	1.06877	Cnot6	1.39057	Tmem259	0.777555	Mdm2	1.94459	Synj1	5.8365	Hyal2	1.31552	Clec4d	5.42637	Lsp1	7.81271	Atraid	1.01583	Npdc1	0.71131	H2_Eb1	17.8935	Snrpf	3.25336	Anxa6	1.93844	Bzw2	3.59469	Arpp19	3.12898
Rab21	2.39802	Lsp1	9.21637	Eif4a2	3.52829	Btf3	6.36743	Ap2s1	1.48157	Srp14	2.13314	Wnt2	1.064	Sidt1	3.82014	Pik3r5	2.07425	Atox1	6.27254	Safb2	1.36282	Itk	12.1461	Mcemp1	1.24825	Hint1	3.54308	Denr	1.34472	Rassf1	2.6347	Olr1	3.3779	Avpi1	0.742805	Pea15a	0.812838	Casd1	0.624857	Hist1h4c	3.0445	Slc29a3	0.47014	Cbx1	1.02007	Tspan13	4.1531	Khsrp	0.852426
Cnot2	2.8547	Ccl6	13.2918	St6gal1	1.59715	Iqgap2	3.08559	Tle1	0.916345	Cbx5	0.941454	Kdelr3	0.32616	Tra2b	6.88547	Klhdc2	0.641752	Cd68	2.49831	Flt3	1.07515	Tnip1	1.5889	Chp1	2.01846	Fbxw11	3.04545	Slc38a1	4.51371	Slc3a2	2.29364	Bhlhe41	1.32811	Tm4sf5	0.32091	Cox6c	7.40148	Map2	0.609364	H2_K1	15.71	Uqcr11	2.41151	Atp5g3	3.43485	Gna13	5.73049	Rhoa	6.02145
Tcf3	0.632458	Ccl4	28.4663	Ifngr2	1.21183	Jmy	3.11568	Snrpb2	0.83797	Nedd8	2.29487	Apip	0.596614	Btg3	1.50963	Prkch	9.43917	Lsp1	6.7542	Pura	1.3255	Arf5	3.66093	Mertk	6.77952	Canx	2.55427	Clec4n	4.13748	Ifi35	0.759845	Cd9	34.8139	Cxcl16	3.95837	Bicc1	2.96598	Gdi1	0.833008	Hist1h4d	1.85168	Timm13	1.70396	Mrpl58	0.716146	Prkar1a	2.26708	Ctsd	22.7482
Frs2	0.941351	Map2k3	2.08457	Dip2b	4.2011	Pde4d	2.45728	Arpc5	4.61381	Mrpl52	2.73428	Vipr2	0.762711	D16Ertd472e	1.97875	Ccdc88c	2.23624	Fis1	2.29155	Insig1	1.14674	Rnft1	1.14424	Piezo1	7.26294	Rnf130	1.67236	Pla2g7	3.09947	Git1	0.47103	Tyrobp	11.9537	Ywhah	3.22623	Ankrd28	2.04427	Sash1	3.72308	Gpx1	8.62924	Ppm1m	0.537251	Ywhah	1.88888	Id2	9.9158	Ap2s1	1.81269
Cpm	3.96659	Atp6v1e1	4.51511	Cd4	0.619338	Emb	13.0891	Mgst1	2.37098	Fads1	0.523284	Evi5	1.2938	Racgap1	0.533644	Pfkp	1.846	Ccl9	3.52297	Ing1	0.996922	Bzw2	1.85709	Kif1a	0.402546	Mrnip	0.813901	Vegfa	4.34658	Gltp	0.961264	Psmd8	1.34449	Ccl9	1.20596	Camta1	1.20204	Adamtsl4	0.754054	Hist2h2aa1	1.99974	Hint1	4.75477	E2f2	0.872388	Dnmt3a	0.91804	Arpc5	3.30211
Irak3	1.51994	D8Ertd738e	3.9174	Chd1	2.15961	Slc4a7	2.57362	Mrtfb	0.753594	Kdelr3	0.499245	Scarf2	2.81862	Gzma	11.7662	Tshz3	0.685639	Tmem160	1.55644	Otulin	1.8501	Sdc1	0.562778	Tppp3	0.86873	Pdlim4	0.543578	Pi16	1.15235	Bnip2	0.929267	Ndufc2	1.26527	Tmem160	1.31117	Tppp3	1.27681	Dstn	3.61036	Hist1h3e	2.46937	Ppp2ca	3.38082	Tmem160	1.51285	Itgb3	0.944794	Mgst1	1.44362
Rel	21.4887	Ubb	28.7874	Satb1	16.2049	Atxn7	1.82217	Vav2	0.893802	Tbrg1	1.27898	Ptprs	1.94068	Hsp90ab1	19.0566	Aoah	1.59313	Ahr	0.885499	Fam43a	2.03093	Amz2	0.626541	Dnajb9	10.1962	Havcr2	0.798594	Pim1	29.5108	Mlkl	0.364093	Ndufab1	1.29777	Ahr	1.75163	Npdc1	0.621476	Bola1	0.508095	Hist1h4m	2.40688	Rack1	11.4613	Mdh2	1.36701	Ccl1	3.54323	Ncaph2	0.825918
Xpo1	1.29952	Arid3a	0.508214	Hsp90ab1	15.3096	Nr1d2	0.937278	Fxyd5	7.75856	Scarf2	0.95283	Tango2	0.522865	Ubr2	3.37576	Dek	1.85204	Ccdc12	2.66313	Gphn	14.2089	Gna13	5.58731	Actn1	2.37186	Tns3	1.53866	Lpin2	1.83512	Adgrl1	0.899654	F7	1.57621	Atp6v0a1	1.8692	Slc25a13	0.510467	Cacna1d	1.51495	Ahnak	15.7535	Rnf130	1.86822	H13	1.72336	Ern1	15.9564	Vdac3	1.01481
Cyfip2	2.89799	Ccdc12	2.08699	Ubr2	2.32181	Arhgef3	3.28237	Tmem86a	0.533841	Tmem167	1.62626	Ndufs2	0.989267	Smchd1	4.69946	Serpinb9b	0.480387	Rab32	0.658427	Cxcr5	2.74693	Prkar1a	3.29988	Hnrnpl	2.95496	Rtn4	4.37812	Emilin2	5.4053	Amotl1	0.97746	Lamp1	6.42743	Calm3	2.06851	Cnksr3	1.64703	Stard13	4.28527	Ccnd1	1.10976	Tns3	1.08028	Calm3	2.69776	Polg2	2.02655	Cbx5	0.821786
Hspa4	2.43245	Lyst	12.1564	Stk38	1.77458	Spata13	1.49849	Mrpl52	2.04901	Steap4	0.611231	Atraid	1.38747	Crim1	2.18113	Prpf4b	1.84624	Slc16a10	2.66366	Astl	0.890068	Id2	6.01177	Cnksr3	1.78899	Id2	3.87892	Cebpz	2.29581	Gfod2	0.45011	Asah1	0.959552	Ccdc12	2.95369	Gadd45b	8.95225	Hsd11b1	6.76788	Rbm47	2.1397	Myo1g	1.63147	Cdc37	1.23329	Ddx5	16.4454	Sdhb	1.37024
Clk4	1.7426	Fuca2	0.620403	Smchd1	6.06911	Dnajc15	1.51726	Psen2	0.900486	Ptprs	0.915011	Tvp23b	0.604911	Zeb1	5.74444	Riok1	0.935206	Smpdl3a	3.29725	Pcmtd1	1.91664	Itgb3	0.823623	Abca1	3.33162	Dnmt3a	0.954605	Hnrnpll	1.47858	Nelfb	0.950557	Slc7a2	1.44399	Rwdd1	1.42107	Pcolce2	3.04297	Pls3	1.44724	Jund	23.8287	Arf5	3.62527	Mydgf	0.817519	Nt5c	0.92685	Tmem86a	0.460209
Ube2b	4.44623	Rab32	0.73538	Zeb1	13.2013	Epsti1	2.11251	Acaa1b	0.649131	Aldh1a2	0.425696	Glis2	0.546108	Thada	1.7178	Rasa1	2.03424	Atp2b1	10.2066	Hist1h1e	3.15692	Ern1	5.58526	Gadd45b	8.91843	Adap2	0.738119	Dusp1	43.9448	Pea15a	0.965623	Mt1	7.03136	Snx3	2.4224	Hivep2	8.73651	Ppfibp1	3.45505	Ccnb1ip1	2.9578	Rtn4	4.28827	Fbxo5	0.729112	Fkbp3	1.44987	Rdm1	0.698844
Ppp4r3b	2.42064	Reep3	1.73284	Sos1	1.0828	Tnfsf11	1.52667	Pgam1	1.14183	Atraid	1.27025	Cox6c	5.6162	Thoc1	1.13816	Col4a3bp	1.66808	Tmpo	1.65015	Rnf103	0.805109	Polg2	1.68992	Endog	0.436638	Trim47	0.851646	Svil	5.75815	St3gal1	1.45413	Cox4i1	4.74135	Crybg1	0.977099	Gata5	0.341458	Taok1	2.39953	H2_Ab1	22.2012	Rps27a	45.3508	Cdk1	0.959071	Pnn	1.17227	Nedd8	2.57385
Rps6kb1	1.45824	Atp2b1	9.3012	Cox7a2l	3.13781	Rgcc	5.44595	Gltp	1.70449	Pea15a	0.723757	Bicc1	4.04533	Rnf138	3.72427	Iqgap2	2.83613	Stx7	1.27079	Jun	25.7042	Helz	1.61789	Lpl	9.39631	Txndc17	1.46816	Rock1	5.46854	Glis2	0.481686	Hsbp1	1.27642	Pkib	4.00493	Hspa8	21.6907	Mpp2	1.01012	Ifi207	2.19599	Dbnl	0.969858	Rhobtb1	0.386636	Galc	0.9454	Mrpl52	2.24561
Tspan13	2.15848	Pde7b	3.34637	Thada	2.488	Fyb	6.22183	Bnip2	1.01298	Ndufa2	3.98068	Tmem87b	0.752267	Psmb8	2.12713	Parp8	2.26178	Ifngr1	2.99956	Junb	37.4663	Nt5c	0.893943	Hspa8	18.7934	Mfsd11	0.577801	Myo1f	2.81819	Anapc1	0.75917	Rexo2	1.4125	Epb41l2	3.69289	Lcorl	4.37386	Vtn	3.28729	Mafb	7.23987	Mink1	0.699093	Tmpo	2.90281	Nfkbia	18.2466	Pgam1	1.53417
Pum2	2.8761	Nudt4	3.92471	Rnf138	1.4422	Psme1	2.10229	Ttll5	2.72498	Glis2	0.53708	Nol3	0.482397	Ttc39c	0.61588	Camk2g	0.768429	Herc4	2.59324	Klf2	23.1836	Cpd	1.19158	Med22	0.394573	Sec14l1	0.90321	Etf1	5.67025	Mertk	1.72639	Plet1	4.54809	Stx7	1.35061	Dstn	4.51621	Nlk	2.63777	4933421O10Rik	1.04905	Ywhae	3.52315	Snrpf	4.35566	Fut8	1.20461	Gltp	1.68806
Ubxn2a	0.820574	Srgn	95.7661	Ltb	3.18749	Rnf19a	2.08064	Atp6v0d1	2.95984	Cox6c	6.52967	Fhod1	1.4138	Ndfip1	4.90487	Arf4	5.54421	Vsir	1.7182	Srsf11	3.42179	Nme2	6.84971	Qdpr	0.59194	Cpd	1.07241	Riok3	2.46375	Piezo1	2.27972	Anxa2	6.52088	Snrpf	3.03637	Wnt11	0.999625	Plxdc1	1.65821	4921531C22Rik	1.71825	Nme2	7.84722	Ndufa12	1.02937	Mnat1	0.857863	Bnip2	1.09306
Itsn2	3.2975	Vps26a	4.47402	Ndfip1	4.01443	Pabpc1	7.41985	Ndufs2	1.01179	Bicc1	3.94985	Npdc1	0.560772	Nr3c1	3.52564	Gpr65	0.774992	Uqcr11	2.21074	Ier5	7.51545	Nr1d1	1.17639	Sqstm1	18.0248	Nme2	6.16281	Impact	8.17044	Ankrd28	2.44193	Smad3	1.70561	Uqcr11	2.40889	Lonrf3	1.60751	C1qtnf1	0.430287	Gm15564	2.64582	Spag9	14.2882	Hsp90b1	10.7476	Hif1a	2.25708	Kif11	1.6353
Ncoa1	2.23394	Supv3l1	0.953043	Smad4	1.72704	Eif3h	3.15953	Tnfaip8l2	0.708174	Tppp3	1.32604	Lrrk1	1.77366	Mbd2	1.81873	Arhgef3	4.07542	Mdm2	1.81799	Sipa1	1.02933	Stat5b	2.03747	Nfe2l2	7.71775	Abcc3	0.45314	Arap3	0.913587	Camta1	1.86693	AA467197	1.23244	Timm13	1.63508	Pls3	1.56658	Timp2	2.10911	Hspa1a	10.7014	Lsm12	1.01849	Ppa1	0.68037	Zfp36l1	12.9266	Rpa3	0.994177
Cbll1	0.748785	Sgpl1	2.52427	Rps14	27.3172	Eif3e	2.5565	Mcemp1	3.55097	Tmem208	0.837394	Abca1	2.50376	Me2	0.95961	Pspc1	1.80818	Hint1	4.12033	Ero1lb	5.02916	Map3k14	1.4158	Rxra	1.1094	Dcakd	0.453943	Lmnb1	20.1042	Dll1	1.21929	Frrs1	1.78231	Ppm1m	0.563775	Mpped2	0.462917	Tnfaip1	0.658377	Neat1	13.3524	Mia2	1.81582	Uqcr11	2.57552	Susd6	7.51926	Ttll5	1.37218
Taf15	2.13016	Vsir	1.79638	Tle4	5.31082	Atad2	1.15128	Chp1	2.66787	Surf4	1.08745	Sash1	0.859829	Rps14	22.0641	Zdhhc20	1.86473	Stk10	3.31056	Ebf1	23.227	Fkbp3	1.89441	Lonrf3	1.52623	Nmt1	1.2185	Fth1	74.0468	Yes1	1.72286	Tomm6	3.02804	Hint1	3.99208	Ppfibp1	0.878349	Dbndd2	1.71373	Gm26917	160.983	Rtn1	0.544403	Snrpd3	1.51222	Esyt2	4.52458	Atp6v0d1	2.70105
Cdc27	0.974385	Plek	27.8074	Cd5	1.03831	Sla	1.25313	Ndufa2	2.98728	Trappc2l	0.801168	Gadd45b	8.1563	Cd5	1.09719	Spata13	2.71915	Ppp2ca	3.42345	Fcrl1	0.863808	Fut8	1.01609	Ctsz	4.38473	Ston2	0.674324	Slc15a3	5.91805	Gata2	3.11711	Znrf1	1.83342	Fbxw11	2.26575	Lamp2	3.89624	Pltp	0.884485	Gm42418	488.176	Vrk1	1.48602	Timm13	1.74337	Ccdc88c	1.71341	Ndufs2	0.972982
Itgb3	0.545207	Tbc1d15	3.00637	Cd6	0.743463	Myh9	4.43577	Cox6c	6.36321	Entpd2	2.12809	Pcolce2	11.68	Cd6	1.67302	Zc3h13	1.5813	Rack1	9.83911	H2_Eb1	19.001	Zfp36l1	7.54791	Mapkapk2	5.56492	Rtn1	0.80908	Atg2a	3.85526	Npdc1	0.668478	Chmp2a	1.54082	Rack1	9.54773	Sulf1	3.17809	Slc12a4	0.755577	Sowahc	3.91809	Erh	1.86024	Hint1	6.64168	Asb2	0.605808	Elof1	0.771238
Tlk2	1.7595	Tmbim4	1.28581	Ms4a6b	3.21682	Cblb	7.33476	Mertk	7.19177	Edf1	3.5055	Arnt	1.7472	Ms4a6b	3.00382	Dnajc15	1.82037	Rnf130	2.41912	Hist1h4i	1.08735	Esyt2	4.73805	Atxn10	1.81219	Lgmn	6.87319	Stambpl1	1.40479	Cnksr3	1.78821	Lrrc58	1.22533	Havcr2	1.75902	Sdc4	5.95364	Myo1c	1.01244	Kctd12	6.57393	Pfkp	1.67986	Xpo1	1.41926	Tshz3	0.603421	Mcemp1	2.95279
Ddx5	14.9624	Irak3	1.44465	Atl3	1.88346	Cd96	0.642731	Piezo1	1.94756	Npdc1	1.39628	Mocs2	0.555057	Lpxn	2.53579	Epsti1	3.47494	Havcr2	1.11566	Hist1h4c	1.88288	Ccdc88c	2.23597	Rnd3	5.75068	Npc2	6.6492	Pip5k1b	4.92016	Sash1	3.76777	Grn	3.1076	Vdac1	0.841783	Rnd3	2.24518	Jph2	0.885695	2810013P06Rik	3.31852	Npc2	5.09123	Mdh1	1.26199	Gpr132	3.44616	Ndufa2	3.09164
Mif4gd	0.913458	Txnrd1	4.16339	Pcgf5	1.49449	Sidt1	1.52216	Cmc2	0.501933	Lrrk1	1.16387	Dstn	2.63929	Ostf1	3.64013	Rgcc	4.68632	Tns3	1.63563	Hist1h4h	1.25306	Pfkp	3.14999	Acot8	0.533225	Fos	31.2288	Smarca2	2.28786	Notch4	0.960265	Mitf	1.9576	Myo1g	1.83281	Timp2	3.91574	Cyth3	3.01193	4833445I07Rik	1.12069	Atp5mpl	2.8149	Hmmr	0.683481	Amph	1.20987	Cox6c	7.29175
Pafah1b1	4.38098	Ube2b	5.18037	Pdcd4	4.00886	Arhgap31	3.33028	Tppp3	1.81166	Aldh1a3	0.391329	Cacna1d	7.93561	Carnmt1	0.992342	Ppp2r2a	2.82546	Myo1g	1.88006	Hist1h4d	1.35352	Asb2	0.396964	Abr	3.29303	Aoah	1.02465	Pik3ap1	18.1485	Itga2	1.5527	P2ry14	0.959447	Arf5	3.49453	Rarb	0.538163	Ro60	0.606622	AY036118	116.968	Dek	2.05532	Hnrnpab	3.11745	Pxdc1	2.84911	Mertk	3.19429
Rabep1	1.61623	Upp1	0.728117	Ablim1	5.11483	Lrch3	1.47964	Surf4	0.957864	Sash1	1.30303	Stard13	5.97333	Tnks2	2.21496	Ppp3cc	1.07315	Arf5	3.41471	Cd2ap	1.33499	Gpr132	4.1618	Elmo2	1.02806	Tmem14c	1.61667	Lcor	3.4454	Lama5	0.97171	Ndufc1	1.46683	Rps27a	32.9064	Igfbp4	2.3525	Pmp22	1.51579	Gm44710	1.07841	Ly86	3.06503	Cnot6	1.13117	Fars2	1.48515	Mrps25	0.739875
Luc7l3	1.8995	Btg2	22.3569	Hdgfl3	0.609024	D16Ertd472e	2.08008	Trappc2l	1.1716	Pcolce2	7.48022	Hsd11b1	10.9681	Ctsw	2.26134	Xpo7	1.17961	Rps27a	39.9913	Cnr2	2.52894	Mtr	0.767295	Wsb1	9.29822	Ly86	3.6141	Mxi1	1.30834	Plekho1	1.01369	Nme1	1.79606	Dbnl	0.967729	Wsb1	5.42858	Tbx5	6.52888	Gm49774	3.04388	Prelid1	1.53705	Itk	3.40193	Nsd1	2.1306	Cmc2	1.12715
Strn3	3.12647	Tcn2	1.30606	Tbl1x	2.29427	Samsn1	5.51217	Actn1	2.19602	Mocs2	0.516794	Lonrf3	1.041	Pdcd4	4.52911	Dok2	1.38115	Laptm4a	2.14788	Tank	5.17735	Exoc2	1.1633	Pltp	0.873145	Aopep	4.68664	Slc16a3	2.47528	Aph1a	1.07641	Cisd1	0.666661	Atxn7l1	1.36522	Rhbdl3	0.419048	Ywhab	3.07034	Gm36486	1.09199	Uqcrb	2.4295	Arf5	2.90768	Pcsk1	0.424138	Tppp3	1.89056
Nemf	1.02964	Supt4a	2.7953	Rps24	116.25	Paxbp1	1.1771	Sirt2	0.783919	Cnih1	0.699518	Pls3	0.819877	Ablim1	3.53582	Spry2	4.20741	Fam49a	3.32156	Jchain	12.9452	Pxdc1	3.7288	Ctsa	3.07255	Uqcrb	2.67733	Hexa	1.66481	Dstn	1.78199	Sirpa	6.06824	Id2	4.90766	Ptgis	3.47504	Gpx3	4.33922			Dapk1	1.47488	Xbp1	3.54101	Iqgap2	2.25787	Trappc2l	0.977333
Snw1	1.03288	Nampt	2.64268	Dgka	2.32696	Cd4	1.26944	Cnksr3	1.21543	Dstn	2.90847	Ppfibp1	0.974602	Hdgfl3	0.921532	Fyb	3.14766	Ace	1.50583	H2_Eb2	0.716639	Riok1	0.898439	Nkiras2	0.552329	Dapk1	2.08144	Arih1	17.792	Fli1	6.45643	Gdf15	3.21903	Txndc17	1.76407	Cadps2	0.653153	Anxa6	1.56624			Btf3	8.8688	Pdia6	1.83464	Jmy	2.44464	Edf1	3.05726
Papola	2.09138	Arsg	0.47024	Rps26	31.0871	Hsp90ab1	15.3676	Abca1	2.91419	Stard13	0.844254	Cd34	0.676755	Cd7	0.648491	Dad1	3.14369	Ern1	2.41421	Zbtb10	2.91329	Aopep	2.49893	B4galt5	2.99321	Mctp1	2.48624	Rabgef1	8.88219	Stard13	3.53432	Ctss	11.0272	Mink1	0.6614	Ro60	0.521998	Vezf1	1.41713			Hmgcr	1.06281	Rrm2	1.68637	Emb	12.6733	Actn1	2.02796
Zfp36l1	10.1501	Rsad2	0.859475	Pias2	1.1955	Fbxl17	2.43744	Cybb	8.15328	Hsd11b1	2.76018	Lamp2	5.45334	Rps24	78.4254	Lrp10	1.21291	Nme2	6.91594	Hist1h2ac	1.41996	Iqgap2	3.64479	Cyth3	1.74601	Hexb	4.5668	Ddit3.ENSMUSG00000025408	1.52605	Lonrf3	1.13959	Rnh1	3.33059	Nme2	8.27	Pmp22	3.82146	Cuedc1	0.790197			Iqgap2	3.12919	Nt5c	1.02194	Atxn7	1.99993	Hnrnpl	2.07157
Susd6	5.00933	Rnf144a	1.72638	Rplp2	29.6879	Ubr2	3.10278	Ppt2	0.841486	Atp5e	7.52175	Sulf1	0.782271	Dgka	1.18968	Psme1	2.02282	Mia2	2.03512	Hist1h3e	1.4141	Jmy	4.55255	Cyb5r3	2.28977	Rnf180	1.49531	Pstpip2	1.96408	Pls3	1.27612	Tlr4	1.52634	Pik3r5	1.56903	Tbx5	1.07161	Kif3a	0.461417			Parp8	2.66323	Jpt1	2.71317	Ero1l	1.96712	Abca1	2.44857
Gtpbp4	1.19524	Rffl	1.09627	Phf6	2.27507	Smchd1	5.76361	Lpl	18.4387	Pls3	1.20719	Sdc4	2.29831	Rps26	20.4102	Cma1	2.46771	Lgmn	2.62167	Jund	31.7694	Emb	22.8681	Hist1h2bc	4.55646	Vdac2	1.65925	Adam8	6.53259	Mpped2	0.48936	Atp6v1g1	4.44676	Top2a	0.835959	Psmb6	1.43465	Sept8	2.04344			Glud1	3.0545	Sumo2	4.28336	Arf4	7.12131	Ubl4a	0.656474
Zmynd11	1.93191	Rab37	0.622048	Shisa5	4.25106	Ehd3	0.528479	Atp6v0e	5.03617	Ndufa1	3.07731	Rnd3	1.97866	Esyt1	1.423	Trio	1.45539	Npc2	8.25088	H2_Ab1	18.1675	Atxn7	1.87561	Mafk	1.26933	Plau	0.891084	Inpp5a	5.42132	Ppfibp1	0.995577	Il18	1.76391	Map3k14	1.3024	Ksr1	1.51574	Mapt	6.85595			Rtraf	1.82362	Nme2	8.9248	Gpr65	2.3476	Cybb	4.9958
Rps6ka5	2.35238	Slc9a3r1	1.98711	Sec11a	1.56038	Birc6	3.32825	Hspa8	18.5855	Ppfibp1	0.654534	Timp2	5.496	Rplp2	23.5833	Ank	0.821047	Fos	35.7693	Rpl13a	10.7464	Kat6b	1.19447	Vmp1	2.52593	Rnase4	1.07974	Ifitm1	7.10838	Cd34	0.697101	Mreg	3.3985	Gosr2	0.776311	Gpx3	4.67504	Myo1b	7.37519			Vcl	2.85352	Aurkb	0.620582	Tnfsf11	3.16118	Ppt2	0.50597
Gdi2	4.53325	Med31	1.52698	Hspa4l	1.70487	Hnrnpll	1.6323	Capza2	4.77199	Cd34	5.04245	Wsb1	6.72646	Rptor	1.38703	Oxr1	2.67721	Atp5mpl	2.87469	Igkc	77.329	Nr1d2	1.61577	Tomm34	1.02496	Gpr65	0.961449	Hspa4l	1.11098	Pacsin2	0.984427	Cited2	2.86153	Psma6	1.16365	Vezf1	1.51291	Sparc	16.2692			Rnase6	1.34299	Top2a	3.48577	Tnfrsf10b	0.622115	Lpl	10.8086
Fcf1	0.777408	Rhbdf2	0.81171	Rpl14	11.2265	Zeb1	9.09818	Aph1a	0.715543	Lamp2	4.11034	Jph2	0.583547	Phf6	1.69494	Rad21	1.34131	Tmem14c	1.99729	Ighm	7.59686	Glud1	2.45592	Chd3	1.40666	Ctsb	12.3922	Larp1b	1.97133	Bik	0.364815	Klhdc4	2.34261	Rtn1	0.82722	Cuedc1	0.678147	Tbx3	0.924174			Prkcd	1.84024	Fkbp3	1.26023	Dok2	0.653463	Atp6v0e	4.90029
Traf3	2.77082	Sec14l1	0.885681	Smad7	4.44425	Thada	1.91786	Qdpr	1.10039	Ift27	0.465426	Ptgis	4.67478	Sec11a	1.5814	Slc38a2	7.7026	Susd3	0.701727	Iglc2	3.60822	Ero1l	1.94177	Trpv2	1.08793	Prkcd	2.0407	Ccr1	9.31257	Scube1	0.461528	Creg1	2.94411	Vrk1	1.46723	6330403K07Rik	1.09055	Cbx1	0.963314			Tkt	2.44642	Pole2	0.563992	Rb1	3.93837	Capza2	4.11757
Gpr132	2.28149	Cpd	1.05632	Eef1b2	14.6658	Wac	5.22477	Sqstm1	7.71287	Sulf1	2.13362	Ro60	0.896169	Slco3a1	2.42939	Hes1	2.69023	Ly86	2.71255	Chd2	7.59919	Arf4	5.33465	Phf23	1.03127	Tkt	1.68532	Hk3	1.18481	Sulf1	1.18116	Chil3	28.8964	Erh	1.95113	Sparc	4.57095	Dync1h1	2.12664			Esd	1.36287	Pnn	0.943267	Itm2b	10.7451	Anp32e	1.64648
Irf4	3.38335	Spag9	26.9388	Icos	1.12044	Rnf138	2.13836	Rxra	0.991289	Sdc4	1.7656	Pmp22	4.39343	Rpl14	9.14565	Ly6c2	5.82187	Sema4d	2.03879	Mir142hg	18.299	Gpr65	1.15668	Dnah11	1.97436	Extl3	0.605434	Sgk3	0.942501	Plcg1	1.00348	Dmxl2	3.2278	Pfkp	3.14069	Tbx3	0.918872	Zbtb4	1.07695			Dpysl2	1.81861	Psma6	1.22653	Spry2	1.7846	Aph1a	0.67196
Hivep1	2.60327	Per1	2.49081	Cd28	3.90761	Psmb8	2.38897	Lta4h	0.720716	Rnd3	2.1995	Tbx5	1.10655	Itgb1	2.64709	Yaf2	1.27313	Auh	0.86955	Snhg3	1.16026	Zc3h13	1.64424	G3bp1	4.08631	Esd	1.58198	Klf7	2.19796	Nlk	1.19429	Htr2c	1.65278	Gdi2	3.80887	Copz2	0.592947	Myh11	5.8092			Oxct1	1.17658	Fut8	1.10415	Dad1	5.62802	Eps8	1.17665
Nup153	2.14445	Ston2	0.945577	Clk1	7.08336	Ltb	3.66987	Dstn	4.54637	Coa3	1.10384	Psmb6	1.52388	Smad7	5.22339	Cblb	4.68063	Vcan	0.996033	Rasgef1b	5.84469	Tnfsf11	2.15776	Dync1h1	2.39587	Lcp1	7.83605	Slc40a1	1.12546	Igfbp4	1.92206	Tbca	2.13755	Npc2	3.69086	Zbtb4	0.756896	Plod1	0.776324			Sub1	8.15784	Glrx5	1.04309	Slc7a8	3.40326	Med28	0.91616
Dek	1.72249	Nfkbia	19.1161	Map4k4	3.1162	Ttc39c	1.20837	Ncf1	1.65722	Timp2	13.1486	Ywhab	3.22194	Eef1b2	10.0952	Sidt1	1.05802	Btf3	7.0846	4930523C07Rik	5.63491	Rgcc	11.8975	Zbtb4	0.63646	Dpysl2	2.15928	Kansl1l	8.05663	Tnfaip1	0.588659	Hebp1	2.35344	Atp5mpl	2.64894	Myh11	1.51057	Ppp1r12c	2.18006			Psme1	3.20867	Erh	3.27776	Trio	2.66655	Qdpr	0.86557
Ly86	2.14686	Ralgapa1	5.44783	Stat1	1.87725	Ndfip1	7.66571	Lonrf3	0.893681	Igfbp4	16.8224	Ksr1	1.67605	Hspd1	2.15787	Zbtb20	10.7354	Scamp1	0.481249	B930036N10Rik	3.0355	Tnfrsf10b	0.462076	Acsl1	1.62098	Rcbtb2	0.768944	Il18rap	1.81517	Wsb1	6.67366	Mob1a	1.64479	Gpr132	2.37182	Irf1	4.81155	Calm3	2.00701			Cct5	1.42798	Atp5mpl	2.77665	Hes1	3.59293	Sqstm1	5.02396
Syk	5.56557	Pygl	2.61258	Ptpn18	5.47939	Nr3c1	7.2074	Atp5e	8.00359	Pltp	2.2843	Gpx3	22.522	Coq10b	2.91218	Tnk2	0.563994	Glud1	4.18214	Gm20513	4.96593	Dok2	0.654236	Irf1	3.40604	Itm2b	18.683	Il1r2	21.9947	Pltp	6.52232	Arl11	0.871647	Gpr137b	0.796085	Arhgef25	0.490363	Gipc1	0.747428			Ank	1.28969	Tmem14c	2.00516	Dgat1	2.59084	Rxra	0.780123
Ddx46	1.26811	Dhrs7	2.56152	Ptprc	13.0218	Mbd2	2.28809	Ctsz	7.77291	Cox7c	6.60515	Anxa6	1.44096	Ikzf2	1.20666	Lrch3	1.35963	Rnase6	1.12187	Hist1h2ap	3.51929	Itm2b	10.0668	Slc22a5	0.778798	Fyb	3.10494	Gls	18.1759	Myo1c	1.04072	S100a1	2.24868	Tmem14c	1.8717	Trip10	0.744416	Arhgef25	0.844726			Pabpc1	7.25188	Dek	4.3228	Ly6e	6.53922	Ncapg	0.619595
Slf1	0.669068	Rdh12	1.04178	Desi2	1.29062	Ldlrad4	4.77695	Slc25a5	4.36821	Ptgis	2.56334	Smurf2	1.9103	Cd28	4.15306	Tra2b	6.88888	Ctsb	8.80521	Igha	19.5894	Dnajc3	1.83397	Ccl6	8.48981	Dab2	5.01719	Inpp4a	0.883524	Crk	1.50688	Uqcrq	2.65035	Dek	2.1163	Rcn3	1.85918	Trip10	0.530579			Eif3h	3.04666	Cenpp	0.892038	Yaf2	1.60038	Dstn	3.51959
Cd180	1.19929	Vti1b	1.06387	Atp1b1	0.705235	Rps14	20.4124	Ndufa1	2.55862	Cyth3	1.25871	Vezf1	1.15994	Sumo1	3.42075	Btg3	1.75153	Prkcd	3.0988	Gm26887	2.84789	Dad1	4.32322	Map2k3	1.39371	Slc7a8	0.846776	Slc11a1	2.83232	Cadps2	3.81526	Lhfpl2	2.35005	Ly86	1.71402	Esr1	0.73507	Rcn3	0.802758			Eif3e	2.88871	Mxd3	0.331832	Cd200r1	1.25078	H2afy	2.40988
Slc30a5	0.940991	Arg2	8.75516	Ppp2r5a	3.37454	Cd5	2.47919	Plgrkt	1.39267	Cyb5r3	0.92019	Mapt	1.55254	Il18rap	1.96506	D16Ertd472e	2.07913	Tkt	2.77194	Gm26917	45.8623	Trio	1.83584	Ywhah	1.9697	Trio	1.30682	Cxcr2	3.78045	Cyth3	7.37744	Hcar2	6.63181	Prelid1	1.41383	Aig1	1.64599	Polr2i	0.848491			Fam49b	8.53586	Prelid1	1.7864	Zbtb20	9.51414	Lonrf3	1.14615
Rad17	0.741319	Susd6	5.82989	Pip4k2a	3.54382	Cd6	1.9075	Mapkapk2	3.38794	Pmp22	4.22057	Myo1b	5.51594	Il18r1	1.79078	Usp25	2.17019	Esd	1.98765	Gm42418	306.167	Eif3h	3.01353	Nars2	0.810137	Ank	0.759883	Atg16l1	1.18675	Hist1h2bc	2.40463	Basp1	4.69059	Uqcrb	2.89089	Plagl1	2.18596	Rgs17	0.75406			Ndufa6	2.60463	Ndufs6	1.51911	Lrch3	1.79628	Atp5e	8.41164
Plk2	2.27627	Srsf5	6.29274	Prkcq	3.25771	Ms4a6b	3.04531	Atxn10	1.82901	Psmb6	1.59445	Sparc	9.19293	Zap70	0.648027	Runx1	11.3473	Epsti1	1.6133	1810026B05Rik	3.03649	Cdh10	1.33065	Plod1	0.51583	Mtss1	2.8016	Ptprc	18.3796	Smurf2	3.2051	Mpeg1	4.80616	Dapk1	4.00852	Lama4	4.46909	Hey2	0.352494			Smdt1	3.48946	Btf3	7.10427	Zfp148	1.92028	Ctsz	7.04516
Cwc27	0.720517	Numb	2.15689	Dapl1	2.74097	Lpxn	3.2547	Rnd3	1.67498	Ksr1	1.11782	Copz2	0.624807	Ptpn18	5.68425	Rttn	0.684524	Itm2b	10.0633	Ighd	2.40809	Sla	1.62731	Dnase1l1	0.420699	Col14a1	1.5843	Xpr1	2.66403	Cuedc1	0.779083	Bola2	2.17194	Btf3	7.00396	Ptprk	2.58772	Aig1	1.17362			Naga	1.07784	Dhfr	0.479569	D16Ertd472e	2.77944	Prelid3b	0.554166
Slc4a7	2.46358	Tnfaip2	7.8475	Pkp4	1.09395	Carnmt1	0.886009	Abr	3.17223	Gpx3	7.89738	Zbtb4	0.736228	Rgs1	3.20392	Gzma	76.375	Fyb	4.4865	AY036118	59.0836	Dgat1	5.23539	BC005537	4.90449	Deptor	0.513802	Ncf2	11.7185	Abi3	0.827828	Cd300lf	2.98484	Pde4d	2.31546	Lama2	3.4523	Utrn	11.3247			Srebf2	1.52213	Cenpk	0.407844	Samsn1	15.0143	Slc25a5	4.80766
Map3k1	4.6595	Gcnt2	8.32621	Itga6	2.35414	Atl3	1.5563	Slc35c2	0.67221	Sept8	0.519581	Slc22a5	1.21333	Ptpn4	1.54113	Lnpep	3.98067	Psme1	2.22652	Iglc3	2.02472	Plec	1.33912	Atp6v1e1	3.99926	Parvb	0.478593	Atf3	17.9368	Mapt	1.56245	Mmp12	3.44611	Rnf180	1.311	Ppp1r12a	6.5267	Lama4	4.24304			Ciita	0.726756	Rtraf	1.50039	Kpna1	2.93692	Ndufa1	2.47117
Dnajc9	0.646914	Nedd9	5.00043	Rasgrp1	1.47458	Jak2	3.92318	Pltp	0.994868	Gabarap	5.62019	Arrb1	0.90926	Ptprc	14.7547	Hsp90ab1	13.7235	Eif3h	2.80551	Gm30211	1.96246	Ly6e	6.90389	Ddx39b	1.56521	Nckap1l	1.72666	Optn	1.76264	Ypel2	0.613723	Tmsb4x	150.351	Vdac2	1.69193	Zwint	0.714096	Serinc1	2.32153			Mefv	0.43164	Dnajc9	1.30639	Paxbp1	4.07727	E2f3	0.631696
Ppp3cb	1.14592	Sema4d	3.97171	Gabpb1	1.66008	Tnks2	2.61716	Ctsa	3.59292	Sparc	14.2885	Rab3d	0.549766	Atp2b4	1.31482	Fbxl17	2.968	Fam49b	9.14286	2900060B14Rik	2.16441	Yaf2	1.20482	Pdk4	2.895	Ciita	0.797774	Vamp4	1.48114	Trim37	1.03987	Lgals3	24.4092	Rtraf	1.72805	Dcn	11.4838	Ptprk	5.33872			Plec	1.42406	Spcs1	1.96114	Sod1	1.80139	Plgrkt	1.71029
Txndc16	3.34882	Syk	9.33671	Ndrg3	0.868649	Uhrf2	3.42266	Cox7c	6.6167	Copz2	0.8665	Dpep1	3.67624	Xcl1	1.0301	Ubr2	3.2228	Ndufa6	2.58382	Gm36198	1.63559	Cd96	0.900475	Cd164	5.56191	Naa50	1.60315	Nek6	1.48825	Sparc	2.50101	Enthd1	1.71013	Plau	0.453747	Arid5b	6.59969	Dcbld1	0.35284			Ly6c2	2.30237	Mrpl57	1.69028	Cdkn1a	3.75137	Atxn10	2.64063
Ktn1	1.3544	Pdlim7	1.19692	Ncoa3	2.18706	Ctsw	0.883483	Pitpna	3.71592	Zbtb4	0.616403	Arhgef25	0.494726	Ppp2r5a	3.87321	Foxp4	0.748568	Smdt1	2.6137	Gm47230	1.07623	St3gal6	1.94095	Mical1	0.924583	St3gal6	2.02546	Lypd6b	1.88026	Tbx3	2.66472	Lamtor4	1.40595	Rnase6	0.697059	Kitl	1.42706	Lama2	6.59508			Sdf2l1	0.981398	Dnajc15	1.82432	Ivns1abp	3.91811	Mrps18c	0.79446
Rnase6	0.569065	Glrx	1.404	Tnik	2.78	Pdcd4	4.01683	B4galt5	2.53384	Atp5g3	2.05549	Trip10	0.634249	Lamb3	1.18868	Brd4	3.57899	Naga	0.638682			Sdf2l1	0.777461	Rab32	0.725926	Sdf2l1	1.1201	Lcn2	2.24	Cbx1	0.970237	Ftl1	61.5469	Prkcd	2.57445	Ikbip	0.619506	Fam162b	3.35651			Cd86	3.4798	Diaph3	2.22395	Slc38a1	6.02632	Srsf6	1.66631
Sh3bp5	2.15572	Mctp1	6.05179	Mbnl1	16.0846	Mxi1	1.30943	Cyth3	1.85102	Irf1	3.00589	Gyg	5.18577	Dnajc1	2.83609	Myl12a	3.19066	Hes1	2.71037			Tnk2	0.58628	Slc16a10	7.77934	Itgb5	2.05744	Il1rn	4.40637	Dync1h1	1.91948	Pcbp1	2.16728	Tkt	1.73284	Enpp3	6.39134	P4ha1	1.82078			Atp5o	1.23102	Esco2	0.547461	Kcnk5	0.659308	Rnd3	1.18937
Capn7	1.00092	Jmy	2.44234	Ift80	0.841707	Ablim1	3.48229	Cyb5r3	2.06691	P4ha2	0.316644	Rcn3	1.55554	Mindy3	1.50867	Birc6	3.43031	Mefv	0.548916			Arhgap31	4.23923	Perp	1.15863	Hcls1	1.78654	Cers6	6.3755	Zbtb4	1.09455	Wfdc21	6.29471	Trim35	0.653934	Pde7b	6.48099	Lims1	12.7427			Ifnar2	1.89907	Uchl3	1.0182	Tmem176a	2.39652	Brca1	0.599301
Xpo4	0.963082	Erbin	3.76247	Serpini1	0.8285	Got1	1.92537	Vmp1	2.9309	Cxcl16	0.624236	Fmc1	0.753134	Prkcq	2.68749	Crim1	2.44141	Plec	1.2335			D16Ertd472e	4.95941	P4ha1	3.13502	App	4.1761	Dhrs9	3.83942	Avpi1	0.681593	Tbc1d22a	0.85057	Dpysl2	1.76249	Ccn2	5.72933	Zwint	0.851317			Synj1	2.61043	Haus4	0.440826	Synj2	0.999712	Coa3	0.916464
Lats2	1.50167	Anxa11	4.57114	Ptpn22	4.22018	Rps24	65.5235	Psmb6	1.4254	Atp6ap1	0.90334	Polr2i	0.902575	Nr4a2	5.79123	Rhoq	2.15309	Ly6c2	4.86912			Samsn1	7.04121	Sgk1	9.71088	Ildr1	0.993456	Snap23	5.39365	Unc45b	0.520594	Atp6v1a	3.58387	Gfra2	0.419817	Ntn4	3.26494	Kitl	3.88062			Abcc1	0.704993	Psmb5	1.5585	Fbxl17	2.90011	Cdc6	0.366393
Cab39l	1.24432	Prkcd	1.75089	Cd2	2.46385	Dgka	1.64279	Pfn1	14.9666	Scn1b	0.456081	Cd164	2.03106	Traf1	1.51246	Fkbp5	1.04606	Ly6e	8.17821			Kpna1	3.67524	Tmcc3	3.50292	Cd86	9.83028	Atrn	0.919776	Irf1	7.41835	Creb5	6.43028	Dab2	1.38168	Tmcc3	1.75682	Cep290	0.867034			Twf2	1.17971	Sub1	8.96014	Sik1	7.53865	Atad5	0.473231
Ppp2r2a	2.91131	Lcp1	11.8064	Lef1	13.76	Rps26	19.365	Ywhab	3.90466	Dpep1	4.68291	Slc16a10	2.32152	Pkp4	0.865368	Mapre2	2.14173	Fgd4	1.83244			Paxbp1	1.8538	Cry1	1.9448	Itsn1	1.47908	Smox	5.44279	Slc22a5	0.661461	Cd47	4.58003	Psmb5	1.27506	Socs2	1.96856	Ikbip	0.572801			Agpat4	1.38742	Eif3h	2.78682	Prkd3	0.926808	Abr	2.25351
Ppp3cc	0.734431	Rgcc	4.71436	Rps3a1	42.3649	Rplp2	20.0889	Dhx40	5.54974	Arhgef25	0.514727	Rev3l	2.50605	Itga4	3.80096	Wac	4.68638	Hcls1	1.68525			Cdkn1a	3.99671	Dram1	1.2028	Ifngr2	1.44305	Slc23a2	1.70206	Arrb1	1.72103	Cebpb	18.6561	Psme1	3.17368	Timp3	11.5445	Epb41l2	10.6383			Fgd2	0.992258	Rad21	1.85274	Fkbp5	1.14406	Slc35c2	0.557103
Uchl3	0.878081	Acod1	16.1913	Trp53inp1	1.58786	Farp1	0.814803	Trpv2	1.21103	Trip10	0.818225	Lama4	2.99608	Rasgrp1	0.917461	Rock1	4.80368	Slc49a4	2.28774			Slc38a1	5.68155	Sirt1	2.56564	Il10rb	1.7214	Pcna	3.1398	BC005537	4.85432	Capg	3.40575	Cct5	1.22996	Hsp90b1	8.30024	Ccn2	7.72773			Emilin2	1.79982	Shcbp1	0.459154	Zeb1	5.38264	Elmo2	0.646044
Rbm26	1.89081	Mbnl2	12.026	Rps20	74.318	Phf6	2.38416	Ctdnep1	0.701727	Rcn3	3.05294	Serinc1	2.01951	Gabpb1	1.45728	Rnf138	1.74219	Dgkg	1.00062			Kcnk5	0.659854	Ddx21	1.79998	Ifnar2	1.95041	Hdc	20.9135	Ahr	1.77489	Cxcl2	52.2259	Ctnnd2	1.15991	Igf1	2.70583	Ntn4	3.41145			Cox7a2l	2.41276	Eny2	1.37347	Wac	7.43601	Birc5	3.5773
Nipbl	5.55011	Fyb	2.85609	Rngtt	1.80764	Shisa5	5.12639	Gabarap	6.60207	Mydgf	0.960284	Ptprk	2.89506	Dusp2	6.35659	Map3k2	1.86983	Cd86	4.82346			Tmem176a	6.84622	Pald1	1.40912	Synj1	2.32893	Trpm7	3.05934	Plscr3	0.916222	Fcer1g	14.4477	Ank	1.1547	Srgap1	1.45414	Nuak1	0.62318			Psmb8	3.58862	Ndufb9	2.534	Ccny	1.88905	Ctsa	2.53265
Dad1	2.84307	Ankrd33b	13.8968	Nr4a3	7.20708	Hspa4l	1.16667	Phf23	0.791875	Fmc1	1.03515	Lama2	4.9649	Xrn2	3.84214	Ndfip1	5.05021	Ifngr2	1.35469			Synj2	0.875945	Tbk1	1.1774	Tuba1b	2.11851	Bcl2l11	4.00592	Cyb561	0.469573	Pde1a	1.65818	Dcstamp	1.84634	Egfr	1.74831	Timp3	9.10658			Aif1	0.953876	Atad2	1.80304	Mib1	3.91236	Cox7c	7.78631
Acin1	1.85451	Retreg1	5.58934	Ugcg	3.54325	Slco3a1	1.89352	Dnah11	0.603234	Polr2i	0.752363	P4ha1	1.54368	Sla2	0.555279	Diaph1	4.81763	Ifnar2	2.39061			Igf2r	0.945245	Rab1a	3.74142	Slc11a2	0.612243	Slc20a1	8.01626	Sema6a	5.18204	Prcp	1.11847	Mtss1	2.83739	Lgr5	3.29002	Hsp90b1	8.08158			Sec11c	1.93042	Rangap1	0.801979	Ltb	5.14047	Pitpna	2.88911
Zfr	2.19038	Asap1	3.99093	Dnaja1	8.02413	Rpl14	8.0014	Atox1	3.70496	Rwdd1	1.31438	Lims1	4.34169	Tnik	2.62244	Ptpn2	1.93755	Synj1	3.34368			Mmp25	0.799208	Pwwp3a	1.21751	Cdkn1a	3.53136	Il1b	91.607	Stxbp5	0.971005	Fnip2	4.75609	Asap1	3.805	Meis1	3.34481	Hnrnph3	1.14731			Pmaip1	2.84478	Rbx1	2.81408	Ndfip1	9.28727	Cyb5r3	1.96865
Sub1	9.61945	Fam49b	5.54549	Psip1	1.04035	Itgb1	4.15995	Slc25a39	0.498347	Plagl1	0.476712	Zwint	0.778783	Mbnl1	17.8075	Setbp1	5.99613	Sod1	1.51525			Fbxl17	2.62841	Mdm2	1.88851	Cxcl13	3.69284	Tpd52	16.8429	Katna1	1.43505	Cox5b	3.00752	Fam49b	5.47298	Uqcr11	2.69152	Pald1	0.957775			Me2	1.01049	Smdt1	2.48038	Nr3c1	10.1991	Vmp1	2.37241
Brix1	0.806765	Csnk1e	0.886523	Rps6	15.6592	Nrp1	1.24058	Atp5g3	4.07618	Lama4	1.79213	Dusp6	1.23028	Serpini1	0.943136	Me2	1.08421	Prr13	1.78593			Ndufv3	1.69887	Mknk2	5.75602	Bsg	1.50099	Pag1	8.95704	Sec63	2.09952	Cnih4	1.03234	Rbx1	2.44429	Grb10	2.62512	Unc5b	0.862166			Rbfa	0.613027	Tnfrsf17	0.904344	Rab27b	2.95186	Glrx2	0.719823
Mtdh	2.56205	Litaf	18.1857	Mllt3	3.47154	Smad7	3.99633	Cd68	3.53593	Ptprk	0.951313	Kitl	2.90649	Ptpn22	6.85972	Zfp91	1.62602	Cdkn1a	4.22095			Sik1	5.07718	Ap3d1	0.894792	Vwa5a	0.647878	Skil	3.9268	Snx3	2.51005	Lrmda	8.0095	Sh3bp1	0.615075	Nav3	0.63435	Egfr	0.672227			Rps14	19.777	Txndc11	1.29918	Sec11c	1.97963	Psmb6	1.66058
Retreg1	3.92803	Bcl6	2.36927	Pum1	2.79446	Eef1b2	8.75567	Lsp1	5.29952	Lama2	5.18443	Ikbip	0.545315	Cd2	2.68326	Ostf1	3.60355	Vwa5a	0.502337			Prkd3	1.28846	Phlda1	14.5573	Twf2	1.08828	Slc7a11	73.3664	Utrn	5.773	Eno1	1.50396	Ndufa6	2.27684	Csrp2	1.89183	Thap2	0.58487			Cd74	83.5562	Cyc1	0.79274	Impa2	0.702491	Pfn1	14.889
Rad21	1.23224	Il1rap	5.56835	Nasp	2.44533	Hspd1	1.69672	Ccl6	37.1209	Dcn	68.1172	Pde7b	3.29642	Lef1	3.31409	Cemip2	1.10308	Agpat4	2.25996			Qpct	0.424499	Vps13d	2.14562	Clec4n	1.73711	Kpna4	27.4934	Ptprk	6.7076	Cycs	1.89678	Smdt1	4.09859	Wif1	0.556129	Ndufs7	1.25962			Csf1r	0.946697	Ly6c2	2.88983	Ldlrad4	4.42904	Ywhab	3.53392
Eif3e	2.4676	Mefv	0.465531	Epb41	5.322	Ikzf2	5.38984	Ywhah	2.59237	Kitl	0.964263	Ccn2	4.34384	Sh2d2a	1.47929	Tnks2	2.45422	Pla2g7	1.45258			Hnrnpll	2.0152	Ncln	0.566058	Tmem176a	6.05124	Ccnl1	11.7565	P4ha1	1.6361	mt_Nd6	0.809384	Naga	1.17541	Col6a2	1.38941	Meis1	2.99801			Anxa1	4.01756	Mcm4	0.85268	Rbfa	0.933674	Kpna2	1.15508
Myc	1.77621	Dgat1	3.22357	Rpl22	21.4233	Icos	4.29323	Atp6ap1	1.27018	Ikbip	0.595174	Ifngr1	2.90026	Rps3a1	30.6005	Ctsw	3.7511	Tnfrsf21	1.0524			Rhoq	1.43568	Adarb1	3.20854	Tpi1	0.925432	Notch2	5.36222	Dusp6	3.24593	Aurkaip1	1.24379	Sept3	0.325472	D10Wsu102e	0.923882	Grb10	0.70266			Ms4a4c	1.51127	Cpox	0.680417	Nedd4l	2.70714	Trpv2	1.02442
Mtss1	2.7033	Grina	8.68829	Klf3	3.20269	Ctla4	3.60974	Tmem160	1.66333	Epb41l2	3.04167	Tmcc3	5.43999	Rps20	43.2251	Rnaseh2c	1.23268	Trem2	0.495868			Fkbp5	1.15554	Stk10	5.68524	Tbc1d5	3.03131	Ahcyl1	1.08352	Tmpo	1.42224	Slc31a2	1.36576	Nubp1	0.573456	Adarb1	2.42306	Phlda1	3.90468			Jak2	2.83841	Sdf2l1	1.84843	Rps14	20.7137	Trim37	0.651046
Cacna1i	0.41174	Alcam	28.7547	Rhoh	1.75305	Cd28	7.51425	Rab5c	1.82784	Enpp3	0.932155	Socs2	2.03234	Nr4a3	7.31387	Pdcd4	4.4933	Emilin2	4.3427			Zeb1	9.19923	Ppp2ca	3.90108	Trem2	2.92539	S100a11	25.758	Kitl	6.91328	Psma5	1.02993	Ciita	1.28891	Hint1	4.0253	Prmt2	0.511203			Apba1	1.2266	Eaf2	1.68069	Zfand5	6.52394	Gabarap	5.5211
Srebf2	1.7065	Retnlg	39.6043	Aff1	6.91991	Sumo1	3.17517	Atp6v1e1	4.84159	Ccn2	3.73772	Nuak1	1.40731	Ugcg	3.84828	Hhex	1.11609	Xdh	1.24105			Wac	4.94748	Hnrnpab	2.50767	Fgd2	0.618242	Sdcbp	8.61951	Sgk1	9.06824	Lyz2	89.2236	Cldn1	1.24159	Sptbn1	5.81491	Col6a2	1.16683			Slk	2.30438	Rfc4	0.579927	Atl3	1.61484	G3bp1	2.67433
Nckap1l	1.36479	Atg3	2.849	Tesc	0.427266	Clk1	7.54875	Calm3	2.26928	Ntn4	0.894235	Timp3	12.9336	Dnaja1	12.4305	Cd7	0.801472	Hnrnpll	1.9005			Mib1	2.15121	Ltc4s	1.91903	Atp6v0c	7.13842	Ubap1	1.83897	Epb41l2	3.38118	Hba_a1	8.50377	Rogdi	0.765499	Wdpcp	0.560513	Glt8d2	0.487756			Gsto1	0.789755	Atp5j	3.68292	Jak2	5.15405	Atox1	3.45372
Ciita	0.771249	Slc35a5	0.629828	Cct6a	1.52213	Il1rl1	0.811816	Gyg	1.56751	Tmcc3	1.70106	Hsp90b1	6.89404	B4galt1	2.95135	Tbl1x	1.88107	Atp6v0c	6.83005			Psmb8	2.28101	Havcr2	0.654982	Dusp1	19.8859	Pde4b	21.6824	Ccn2	1.40721	Tmem256	1.45882	Cd200r1	0.463402	Sgcd	4.10242	Sumo3	0.86694			Cd7	2.27727	Atp5o	1.67673	Tnfrsf25	0.444724	Atp5g3	4.25097
Crebbp	4.55158	St3gal6	2.85328	Kdm2b	3.51995	Il18r1	2.24498	Pdk4	2.3142	Socs2	0.70584	Igf1	0.905898	Rps6	11.4572	Esyt1	1.98924	Pot1b	0.536727			Ltb	5.26831	Btg2	26.0201	Mapre2	2.63748	Osbpl9	3.2104	Cdk17	2.93083	Ndufb6	0.908225	Sdf2l1	1.66892	Gfpt2	1.67545	Rhbdf1	0.465754			Ndufb8	1.79548	Tuba1b	4.25101	Pcgf5	2.91127	Cd68	3.27912
Lsg1	0.74524	Fgd4	1.57549	Rpl6	22.6429	Map4k4	2.66982	Mydgf	0.787522	Timp3	21.8171	Pald1	0.592681	Mllt3	2.37699	Rptor	1.53304	Dusp1	25.5611			Tnf	1.81965	Ggnbp2	2.98844	Bin1	0.916454	Cap1	2.51702	Ntn4	0.538672	Ear2	4.52965	Atp5j	2.69343	Btg2	15.8571	Sptbn1	10.3113			Flnb	2.33944	Racgap1	1.10063	Uhrf2	4.30845	Ccl6	37.6628
Ly6e	6.42793	Hcls1	2.3949	Usp12	1.12251	Stat1	1.87575	Rwdd1	1.30466	Hsp90b1	10.1376	Srgap1	0.434738	Jak1	8.68266	Mkln1	2.12044	Rfx2	0.495935			Ttc39c	0.652603	Srebf1	0.581115	Aif1	3.76104	Plk3	6.24679	Tmcc3	4.92396	Ear1	1.81191	Ildr1	1.21464	Igfbp3	8.72852	Wdpcp	0.582569			Ptprj	5.1404	Rfc2	0.795772	Pip5k1b	2.67731	Ywhah	3.04726
Cblb	4.86405	Slc49a4	2.76382	Hsph1	3.12557	Zap70	0.812073	Snx3	2.4285	Igf1	1.55871	Egfr	1.63569	Ptp4a2	5.35571	Itgb1	4.35435	Cox7a2l	2.76361			Ndfip1	6.84841	Bzw2	2.17624	Tnf	2.26713	Rnf19b	3.72852	Timp3	9.04575	Msrb1	7.61393	Cd86	5.76668	Rtn4	4.93172	Fstl3	0.362943			Rps26	29.1854	Bsg	1.66902	Rnaseh2c	1.17792	E2f2	0.560441
Bbx	2.02338	Dgkg	1.04244	Ahcyl2	2.61852	Ptpn18	5.6844	Aig1	1.29494	Sar1a	1.4373	Slc1a4	0.386964	Rpa2	0.712043	Eya1	1.25137	Myo1f	2.39465			Nr3c1	9.02137	Atxn7l1	1.41808	Snx24	1.63196	Csf3r	20.1918	Sirt1	2.40017	Gpx4	3.04706	Atp5o	1.22093	Aebp1	0.918949	Sgcd	0.796236			Atp5b	2.55835	Creld2	0.856713	Pdcd4	3.52203	Ccl9	1.79933
B3gnt5	2.10429	D16Ertd472e	1.98425	Herc3	0.986585	Smap1	1.38748	Fuca2	0.641313	Egfr	1.87336	Ndufs7	1.35126	Epb41	3.7902	Tram1	1.65021	Psmb8	2.38082			Diaph1	5.38665	Rock2	2.93437	Ldlrad4	5.27871	Fgr	3.64483	Ddx50	1.66519	Abracl	3.07466	Tuba1b	3.09813	Myocd	5.63573	Canx	2.81545			Ifitm3	16.974	Tmem176a	1.81227	Slk	2.11254	Rab5c	1.34374
Usp7	1.52263	Samsn1	12.9606	Zc3hav1	9.77118	Agfg1	1.90468	Cd164	5.29596	Ndufs7	1.54845	Meis1	3.45509	Kcnab2	0.626031	Mob4	1.69141	Aif1	1.11811			Gabbr1	1.04055	Lpin1	2.52718	Cd74	137.168	Fosl2	9.75065	Pald1	0.713178	Arpc4	1.86272	Cdkn1a	4.65132	Pdia6	2.13784	Jade2	0.944273			Taldo1	4.41619	Cdca3	0.983883	Dnmbp	1.45575	Mdh2	1.34051
Snap29	0.618181	App	7.39848	Lrig1	1.37829	Pdcd1	0.366434	Rab32	1.44856	Meis1	1.56754	Uqcr11	2.49183	Rpl22	16.3826	Hspd1	1.84646	Diaph1	4.82			Ap3s1	2.02041	Id2	5.06553	Tcof1	2.96562	Rbks	1.90441	Unc5b	0.804185	4930430E12Rik	1.6923	Denr	1.3256	Nampt	2.31041	Kremen1	0.601116			Rplp2	19.0192	Sgo1	0.436482	Arih1	12.2757	Atp6v1e1	3.75314
Dlg1	2.22504	Ets2	13.6321	Foxp1	16.4015	Rgs1	5.62851	Slc16a10	3.2147	Uqcr11	3.36797	Grb10	2.812	Park7	1.54489	Cd28	1.81575	Rps14	18.5221			Mbd2	4.61536	Adcy3	0.674241	Csf1r	4.96028	Antxr2	56.1812	Srgap1	1.56966	Bcl2a1b	4.65305	Vwa5a	0.708363	Rock2	3.85031	Vdac1	0.946792			Bach1	3.33747	Ppil1	0.54364	Fyco1	0.982937	Calm3	3.35471
Pak2	3.12509	Dop1b	1.24661	Nup210	0.878612	Rgs2	5.83911	Perp	1.1217	Grb10	1.16447	Nav3	0.911441	Errfi1	1.7983	Raph1	0.88961	Csf1r	3.61981			Sec11c	2.44846	Dnmt3a	1.29835	Gnaq	4.79201	Rsrc2	3.96463	Ptprb	15.9062	Rnasek	2.22661	Twf2	1.17048	Laptm4a	3.42365	Smtn	1.64262			Cct8	1.36105	Ndufv3	1.67416	Lztfl1	1.77598	Ddx39b	1.7124
Dnm1l	0.924333	Il10rb	2.47127	Cd69	5.63392	Nek7	2.1102	Smpdl3a	1.16725	Nav3	0.49741	Phlda1	3.82002	Abcb1b	2.30524	Sumo1	3.28273	Cndp2	0.786714			Ldlrad4	3.9358	Adap2	0.558587	Cndp2	0.992889	Zcchc8	0.764673	Meis1	3.99689	A930007I19Rik	1.87244	Clec4n	1.56262	Klhl29	0.921471	Patz1	0.564121			Atp5c1	2.76964	Ndc80	0.605918	Rps24	72.7156	Gyg	1.46751
Zfp148	1.5593	Ifnar2	2.1699	Aebp2	1.40513	Ptprc	15.7721	Reep3	1.74804	Csrp2	2.71593	Col6a2	2.43905	Dnajb6	3.62669	Casp8	1.10674	Anxa1	3.5382			Slc27a6	0.311592	Ern1	2.85712	Fth1	90.9057	Oasl2	1.25749	Uqcr11	2.60779	Gm42418	157.225	Tmem176a	2.92274	Mboat2	0.378657	Xbp1	2.18197			Rpl14	9.49911	Dpy30	0.773418	Esyt1	1.40168	Pdk4	1.77995
Iqcb1	1.23524	Synj1	3.55165	St8sia1	1.39613	Atp2b4	1.55826	Sgk1	10.7995	Phlda1	5.65821	Adarb1	6.43002	Fosl2	4.06254	Il18rap	4.71671	Ms4a4c	3.03456			Rps14	18.4299	Jpt1	2.48088	Rab3il1	1.10934	Wipi2	1.75063	Grb10	1.03312	Bcl2a1a	1.73281	Mpc1	2.37774	Sntg2	1.60502	Sept4	4.19279			Higd2a	1.27296	Ndufv2	0.966832	Rplp2	19.591	Mydgf	0.8625
Eaf2	0.552657	Tmbim6	3.01242	Vgll4	3.18865	Rgs16	1.12903	Stx7	1.2733	Timm13	1.79056	Slc36a2	1.25701	Klf3	3.03582	Il18r1	2.57735	Ms4a6b	2.37318			Lpxn	3.47952	Cluh	1.46857	Ms4a7	5.17026	Ing3	4.51451	Mdm2	1.69004	Gm37168	1.62722	Mmp25	0.393468	Pxdn	0.475118	Ska2	0.414435			Sgk3	1.30256	Cuta	1.08405	Chm	1.38316	Fbxo5	0.658265
St6gal1	2.26218	Prr13	2.53705	Cd27	0.89227	Fam129a	1.85521	Tmcc3	3.45204	Col6a2	2.50882	Sptbn1	9.35723	Rhoh	1.94691	Zap70	0.553189	Ms4a6d	0.702775			Ostf1	3.32388	Trim47	0.705626	Ms4a6b	1.33431	Cux1	7.04108	Csrp2	1.407	E230032D23Rik	1.38771	Fgd2	0.57583	Ace	0.79778	Myocd	0.58887			Eef1b2	11.2636	Snrpc	1.18398	Rptor	1.10268	Rwdd1	1.77829
Dyrk1a	4.61006	Cdkn1a	4.93317	Rpl28	23.6008	Eprs	2.51293	Hsp90b1	7.03294	Adarb1	1.15909	Wdpcp	0.493863	Tpst2	1.41406	Ptpn18	5.65127	Fam111a	1.91171			Carnmt1	1.13797	Mrpl38	0.693126	Ms4a6d	1.20689	Ahcyl2	2.4285	Pfkl	0.554637	Gm31718	2.01598	Qpct	0.819451	Mrc2	0.658987	Pdia6	2.07944			Mrpl30	1.22129	Pfdn6	0.972931	Dach2	11.821	Snx3	2.66856
Slc15a2	2.01752	Denr	1.31938	Pde3b	4.46296	Fam107b	7.28992	Dram1	1.27543	Hint1	4.65001	Sgcd	2.04275	Abcb9	0.485661	Trip12	3.26004	Lpxn	2.41013			Trpm6	0.441904	Fbf1	0.628982	Lpxn	2.38399	Arhgap25	1.87751	Cpeb4	2.68968	Lilrb4a	4.28915	Hnrnpll	1.98342	Nf1	2.29521	Rock2	7.21214			Ptpn18	3.74837	Psmb8	3.40932	Phf6	1.33002	Aig1	1.33415
Ildr1	0.534732	Clec4n	2.93747	Lat	1.78449	Rabgap1l	7.99925	Pald1	1.02892	Sptbn1	7.35596	Gfpt2	1.33187	Cct6a	1.25818	Inpp5d	4.94121	Ostf1	3.1483			Tnfrsf25	0.565783	Acox1	10.422	Zfand5	6.0095	Rab43	2.55101	Sptbn1	15.8747			Uqcc2	1.48418	Cep112	0.891783	Laptm4a	3.64853			Ptma	25.0513	Mzb1	8.47223	Shisa5	4.92513	Fuca2	0.633397
Cd86	6.24312	Rps6ka2	1.69849	Rps3	36.9337	Dnajc1	2.98805	Plek	9.64946	Sgcd	1.95292	Canx	2.65703	Kdm2b	4.75471	Lrrfip1	2.9563	Zfand5	7.25873			Pcgf5	2.31921	Rhbdf2	1.49608	Apba1	0.785555	Isy1	2.2437	Flt4	0.35546			Psmb8	3.91325	Cygb	0.60626	Fam49a	2.97967			Lrrfip1	3.47346	Csnk2b	1.34263	Slco3a1	2.70863	Cd164	4.61764
Kpna1	2.494	Mpc1	2.31899	Il21r	2.44162	Il2ra	0.980712	Rab1a	3.62327	Gfpt2	5.43084	Rad50	0.75452	Ep400	3.32055	Tmem163	2.55851	Cdk2ap2	3.34401			Uhrf2	6.21414	Mfsd11	0.56291	Fermt3	1.31903	Tmcc1	8.61563	Upp1	0.961574			Aif1	2.06508	Mxra7	1.67011	Prkar1a	2.68173			Actr3	5.69149	Sec11c	6.9364	Rpl14	8.98388	Rab32	1.09507
Brwd1	2.18019	Pla2g7	4.70874	Trat1	0.597647	Prkcq	2.50102	Actr2	4.40551	Mapk9	1.47513	Pttg1	1.10712	Rpl6	17.7858	Rgs1	5.03313	Apba1	1.25704			Pacs1	2.27845	Mink1	1.30898	Msr1	0.82949	Clec4e	10.1328	Tcn2	1.77382			Pmaip1	2.70126	Cpd	1.16177	Fam20a	0.443253			Rgs18	0.610081	Cep192	0.733313	Nrp1	1.01911	Slc16a10	3.09914
Donson	0.64679	Vegfa	3.32794	Fus	6.38698	Nr4a2	3.52382	Pwwp3a	0.645588	Canx	2.96514	Tns3	4.06352	Usp12	1.04703	Rgs2	5.53055	Papss2	0.411834			Pdcd4	3.15371	Pld2	0.378194	Arhgdia	2.767	Clec4d	21.3594	Guk1	1.10036			Spire1	0.513364	Nxn	0.987648	Abca8b	2.83066			Dbi	2.81533	Txnl1	1.48785	Pard3	12.6004	Perp	1.12319
Dip2b	5.07963	Tfeb	0.94096	Rgs10	1.71491	Cytip	6.25057	Uqcr11	3.79006	Rasgef1c	0.339627	Igfbp3	3.66518	Hsph1	4.53621	Ptprc	25.735	Fam89b	0.780988			Pi4k2a	1.17728	Coro6	0.452633	Ndufb8	1.61959	Etv6	9.44141	Rtn4	5.92757			Cd74	165.255	Myh10	1.90427	Klhl29	0.707344			Ppfia4	1.00388	Incenp	0.832822	Creb1	2.961	Cdk1	1.95977
Nr4a1	10.866	Pi16	1.49068	Stim1	3.08234	Traf1	2.01037	Mdm2	1.76564	Pttg1	1.19138	Rtn4	4.46922	Wdr95	0.366183	Atp2b4	1.56578	Prdx5	7.82806			Oga	3.31641	Dvl2	0.644891	Hexa	3.82779	Dusp16	6.88269	Sypl	1.80662			Csf1r	0.939773	Ntn1	2.32188	Mboat2	0.804218			Atp2b4	0.904026	Cd5	1.07843	Eef1b2	8.48552	Tmpo	3.06704
Chd1	1.97355	Pim1	26.7436	Stk26	0.728271	Ifih1	2.01303	Phlda1	3.05657	Tns3	1.28961	Efemp1	4.48998	Herc3	0.816597	Rgs16	0.532789	Fermt3	1.371			Fyco1	0.718792	Pik3r5	2.41526	Sat1	4.24241	Plbd1	5.08547	Tspan13	4.77353			Anxa1	2.9756	Ngb	0.576613	Adcy3	1.10485			Fam129a	2.28164	Cd6	0.81992	Coq10b	3.04666	Sgk1	6.2242
Tbc1d5	2.38693	Cmtr1	1.07779	Slc9a9	2.26361	Itga4	4.18387	Timm13	2.09899	Igfbp3	0.859027	Aebp1	1.48686	Osbpl3	1.25946	Xcl1	4.04614	Msr1	0.734107			Tbl1x	2.86316	Krt19	5.69577	Prdx4	0.640288	Atg7	4.17769	Rock2	3.82107			Rab3il1	0.46585	Fut8	1.28027	Dnmt3a	0.807401			Capn2	0.710253	Ms4a6b	1.8215	Ikzf2	2.58114	Stx7	1.1257
Satb1	15.7118	Sik1	3.39879	Cd40lg	0.580781	Stk39	1.15934	Llph	1.57946	Smtn	0.36136	Xbp1	2.23679	Zc3hav1	9.84737	Atp1b1	1.95651	Slk	1.76765			Esyt1	1.51446	Acly	1.63161	Ptprj	6.20209	Tnfrsf1a	3.30701	Laptm4a	3.21696			Ms4a6d	1.21519	Mpp5	3.76039	Adap2	1.47823			Fh1	0.535796	Fen1	0.50298	Icos	2.5603	Snrpf	2.8755
Foxp4	0.678633	Lpin2	2.25587	Fgf13	2.63305	Itgav	2.78388	Adarb1	2.43624	Arf5	2.80619	Sept4	5.229	Isy1	2.26689	Sell	2.54675	Gsto1	1.05534			Cd163l1	5.0524	Gtf2a1	2.22011	Cd63	5.14095	Cd9	14.2695	Snx13	0.843494			Jak2	4.28098	Zfp36l1	13.6478	Nf1	2.27568			Tagln2	8.60811	Kif20b	0.520706	Il1rl1	10.1329	Ndufa12	1.0767
Brd4	3.53681	Emilin2	4.80823	Pim2	0.68566	Itga6	1.22857	Hint1	3.47359	Rtn4	5.64563	Gria1	2.47878	Cnbp	3.57543	Rabgap1l	5.4731	Ndufb8	1.65271			Rplp2	18.5934	Sel1l	1.1085	Gusb	1.31191	Pglyrp1	3.08071	Rgs9	0.590401			Htr7	0.808984	Net1	1.11074	Cep112	0.86542			Uck2	1.79654	Banf1	1.4068	Il18r1	1.72448	Tmcc3	1.57836
Smchd1	5.52228	Xdh	1.76462	Rps4x	39.4246	Cd82	1.78634	Fbxw11	1.99796	Efemp1	3.75105	Pdia6	2.08297	Nup210	0.832549	Dnajc1	3.55694	Hexa	2.21443			Farp1	0.848903	Sptlc2	2.44893	Bach1	1.79395	Siglece	0.865243	Trib2	0.930112			Banf1	0.846221	Tshz3	0.914509	Trim47	0.574481			Atf3	15.9462	Rnaseh2c	1.34153	Map4k4	3.80736	Hsp90b1	6.29765
Ift140	0.879368	Ndufaf7	0.495157	Prps1	0.56856	Rasgrp1	1.61249	Stk10	4.9339	Aebp1	6.66408	Rock2	5.29479	Bhlhe40	3.80897	Mindy3	1.47905	Sat1	8.17457			Phf6	2.18627	Sav1	1.23543	Sdc3	0.915443	Mef2a	4.67138	Rnf144a	5.35803			Arhgdia	2.89054	Rgs6	5.35233	Mxra7	1.21323			Batf3	0.667996	Smc3	1.3511	Nabp1	4.8813	Dram1	1.06029
Luc7l	1.00518	Washc2	1.51445	Leprotl1	1.41326	Gabpb1	2.33836	Ppp2ca	3.83294	Mrps24	1.31581	Laptm4a	4.06146	Klrg1	0.572888	Prkcq	2.1729	Ptprj	6.72755			Slco3a1	2.97626	Pygl	2.91186	Atp5c1	1.95932	Tyrobp	19.0151	Dnmt3a	0.8851			Got1	1.46032	Aldh6a1	0.481203	Mink1	1.68772			Vim	31.0124	Cep55	0.492245	Tmem131	1.34338	Pald1	0.664133
Epc1	2.43646	Atp6v0c	8.11155	Saraf	4.56454	Nfatc2	1.02132	Canx	4.56924	Xbp1	1.91982	Fam49a	2.09266	Klrk1	2.65773	Nr4a2	9.83941	Pstpip2	0.964181			Rpl14	7.88568	Clmn	1.41625	Pdgfa	0.529036	Rasgrp4	1.46597	Pxdn	1.04957			Ndufb8	1.84516	Fos	111.097	Cpd	1.08468			Pip4k2a	4.54963	Hells	1.24667	Zap70	0.654385	Rab1a	2.82277
Wac	4.2462	Dusp1	40.3973	Rrad	1.53771	Pik3ca	1.72709	Ltc4s	3.78996	Sept4	0.937476	Nrcam	0.738865	Cd69	5.15707	Zeb2	8.98994	Ifitm3	29.5837			Nrp1	1.23287	Prkch	4.58206	Nrp2	1.69652	Xylt1	24.1017	Ace	5.76405			Hexa	1.81441	Tgfb3	1.37199	Higd1b	10.4402			Fam129b	1.25676	Alyref	1.63171	Ptpn18	5.07958	Actr2	4.0306
Thoc1	1.13253	Anks1	1.14563	Maml2	6.1981	Tnik	3.2438	Mrnip	0.761179	Pdia6	3.18418	Prkar1a	2.34937	Klrd1	4.11513	Pkp4	0.964746	Irf7	0.791798			Pard3	3.03016	Srsf5	6.26423	Cflar	1.74031	Pik3c2a	2.22486	Map3k3	2.53839			Ptprj	5.92159	Evl	1.86265	Strn3	3.75126			Nr4a2	3.56652	Cenpx	0.948619	Itm2c	1.92021	Pwwp3a	0.607823
Esco1	1.65344	Svil	3.97326	Sesn3	2.56248	Mbnl1	19.6198	Havcr2	1.01453	Rock2	3.26423	Fam20a	0.852091	Klrc1	2.36798	Itga4	5.99541	Taldo1	5.52186			Pdia4	1.0755	Tc2n	0.634427	Ptpn18	3.7741	Pak1	12.9889	Nf1	2.19105			Rps26	20.8298	Meg3	3.99277	Sel1l	0.9735			Gpd2	1.80962	Ndufb8	1.91876	Pdcd1	0.48987	Uqcr11	3.88574
Zfp871	0.896067	Mapre2	2.2573	Thy1	1.45985	Ptpn22	6.83884	Vdac1	1.08826	Laptm4a	4.36547	Abca8b	0.89681	Arhgdib	4.23957	Ube2e3	1.49064	Gusb	0.791152			Il17a	6.32578	Net1	2.07517	Dst	3.3906	Itgam	4.15658	Pecam1	12.2135			Atp5b	2.4872	Gli3	0.904361	Trappc6b	1.15062			Olfm1	1.03936	Prdx4	1.52274	Tnfrsf11a	0.453995	Yeats4	1.19821
H2_Oa	1.20398	Myo1f	2.53269	Cd3e	2.19696	Cd2	3.83732	Arf5	2.99869	Fam20a	0.486921	Ncoa1	2.60212	Plekha5	1.44274	Stk39	0.675719	Bach1	3.94552			Creb1	2.41234	Evl	2.40146	Cyp27a1	0.472362	Itgal	4.1648	Polg2	4.33259			Rplp2	18.2437	Carmil1	0.888087	Ralgapa1	3.53773			Zeb2	7.93713	Rps26	22.337	Rgs18	0.588409	Snrpd3	1.31446
Mzb1	1.52787	Etf1	4.20578	Cd3d	5.14378	Lef1	2.4968	Xbp1	2.80148	Abca8b	0.648076	Efr3b	0.366659	Kcnj8	0.397479	Lpcat4	0.449253	Atp5c1	2.52217			Ikzf2	3.20023	Hsp90aa1	16.3443	Slc11a1	1.12179	Atp6ap2	2.14238	Atp2a3	1.14877			Gusb	0.835585	Cap2	0.364924	Fut8	1.16914			Itprid2	0.9525	Pa2g4	0.949144	Rgs1	3.67139	E2f7	0.399031
Bin1	0.876202	Tnf	1.6537	Usp28	0.841885	Sh2d2a	1.0874	Ggnbp2	2.35726	Klhl29	0.454465	Mrc2	3.21749	Vgll4	3.25982	Eif3j1	1.85088	Higd2a	1.19651			Icos	6.67994	Tecpr2	0.535327	Itm2c	1.37281	Cask	3.40298	Ube2g1	2.28094			Bach1	2.53681	Kif13a	1.5835	Sav1	1.34445			Itga4	2.89741	Cnpy2	0.949089	Rgs2	13.2553	Phlda1	2.70182
Iws1	1.35502	Riok3	2.74367	Elovl5	2.77708	Lrba	2.79418	Bzw2	2.46889	Ccl11	3.99402	Nf1	1.74613	Cd27	0.772162	Dusp2	6.79932	Casp1	0.59416			Ctla4	0.786864	Cdc42bpb	1.57358	Serpinb8	0.414573	Dock11	3.83858	Rhbdf2	1.06544			Cct8	1.34587	Id4	0.875508	Pcnx	1.19178			Eif3m	1.45142	Atp5b	3.224	Atp2b4	1.48878	Timm13	2.35745
Ltb	2.97672	Impact	4.9294	Usp3	2.4223	Rps3a1	27.64	Sypl	1.11956	Ace	0.749849	Cep112	0.587509	Sytl2	0.558791	Bcl2l11	4.39796	Sgk3	1.09555			Cd28	2.15164	Tnfaip2	8.53535	Cln8	0.438722	Slc9a9	2.22489	Wscd1	0.525287			Atp5c1	2.28957	Aspn	24.8499	Tshz3	1.0915			Ehd4	1.43253	Prim1	0.574044	Fam129a	7.80625	Hmg20b	0.670346
Wdr33	2.11639	Arap3	0.764791	Rpl4	8.15705	Nfkb1	9.44982	Pdia6	2.14581	Mrc2	1.13237	Aspa	0.359439	Pde3b	3.80705	Xrn2	3.59836	Idh1	0.962118			Il18r1	5.69182	Eif5	4.99473	Tnfrsf11a	0.690064	Gla	6.65995	Mxra7	1.47618			Rpl14	8.92886	Ogn	14.0235	Rgs6	6.09621			Rrbp1	3.43519	Atp5a1	2.91969	Tagln2	4.56603	Adarb1	1.52206
Ankhd1	2.82665	Diaph1	4.96202	Atp1b3	4.37952	Trp53inp1	2.03228	Nampt	2.71721	Sumo2	2.90728	Cygb	0.583402	Pgm2l1	1.01661	Gnas	7.33347	Ndufb3	1.64159			Il1r1	5.53546	Klc1	0.887624	Rgs1	11.9128	Mpp1	1.19797	Sec14l1	1.60732			Adam23	1.88859	Ripk1	3.90086	Meg3	4.62796			Cst3	37.7053	Tk1	0.529801	Soat1	2.27214	Sumo3	0.890625
Rbm27	1.66411	Pmaip1	2.17258	Rpsa	43.0112	Rngtt	1.74641	Laptm4a	2.36378	Aspa	0.399697	Mxra7	1.39291	Lat	1.94986	Car2	1.08646	Mrpl30	1.2409			Map4k4	2.73275	Gpr137b	2.29588	Cfh	1.90958	Rab11fip1	6.42774	0610010K14Rik	0.843512			Eef1b2	8.39923	Pxdc1	1.13718	Cdc42bpb	1.00616			Stx16	0.794372	Hprt	1.42146	Eprs	6.59952	Hint1	6.2277
Tcerg1	1.08936	Lmnb1	21.1547	Vipr1	0.364579	Ube2j1	1.46002	Lpin1	2.67438	Txndc17	2.01901	Cpd	1.16936	Rps3	27.3528	Acss2	0.522055	Tmem131	1.30619			Zap70	1.42009	Gcnt2	2.92229	Dbi	2.90788	Gsr	13.924	Cpd	1.26589			Nrp2	0.973292	Gadd45g	12.6452	Exoc3l4	0.336719			Psma7	3.93925	Sec11a	1.50213	Bpnt1	0.531822	Stk10	3.10291
Setbp1	2.98475	Gnaq	3.73669	Fam189b	0.846437	Coro2a	0.765842	Adcy3	1.17674	Cygb	4.43709	Nxn	1.3019	Il21r	2.97415	Sla2	0.73868	Ptpn18	4.75298			Ptpn18	4.47273	Mak	1.00185	Srgap2	2.13816	Klhl2	3.31945	Nxn	1.07371			Cflar	2.00789	Aopep	2.2089	Klc1	0.895247			Zbtb46	0.778641	Tyms	1.20784	Nmt2	3.44257	Mdh1	1.07911
Rps14	16.8243	Anxa1	4.27626	Zswim6	10.816	Nr4a3	8.2473	Dnmt3a	1.0848	Mxra7	1.65482	Slc35b1	0.629671	Itgal	2.45346	Tnik	4.21744	Slc11a1	1.03686			Tuba4a	1.74539	Nedd9	8.59198	Ppfia4	0.507578	Snx20	3.0916	Ywhae	3.47607			Map4k4	3.71731	Ror2	0.917259	Ryr2	0.763852			Ndufb5	1.82037	Atp5c1	2.56452	Fam107b	9.80996	Nudcd2	0.707761
Cd74	77.3695	Fth1	161.735	Slc16a1	0.687647	Tnfsf8	3.12155	Jpt1	2.77239	Nme2	9.84375	Myh10	4.18865	Stim1	2.73181	Mbnl1	16.3963	Fn1	7.622			Pdcd1	0.616518	Kif13a	0.913676	Glul	2.35299	Il15	4.92089	Ntn1	2.2105			Tmem131	1.87612	Ctsl	5.41941	Zkscan3	0.59189			Anxa5	3.85038	Rpl14	8.4533	Frmd4a	0.869622	Hmmr	0.960429
Tle4	4.65232	Fam111a	1.30261	Rnf125	0.877066	Dnaja1	9.7851	Cluh	0.78169	Slc35b1	0.66728	Strn3	3.25231	Dock11	3.57678	Pdcd10	2.21944	Gpr35	0.561697			Rgs1	5.67153	Prpf4b	2.19537	Rgl1	1.86597	Hp	3.52819	Strn3	4.43327			Dst	3.02488	Prxl2c	0.880511	Exoc2	1.2257			Tpm3	5.23026	Itgb1	3.50365	Prdx6	4.78362	Hnrnpab	4.1203
Ms4a1	4.51162	Ostf1	4.38927	Mif	1.68455	B4galt1	2.8676	Trim47	0.888588	Myh10	1.16985	Sec23a	0.586774	Elf4	1.32414	Ptpn22	6.87817	Lrrfip1	3.34013			Rgs2	8.95207	Slc35b3	0.684883	Fam129a	2.23247	Ist1	1.14204	Gtf2a1	1.9879			Itm2c	0.960268	Pdlim7	1.12757	Cap2	0.603983			Il6ra	1.6821	Nudt5	0.470975	Rabgap1l	6.32707	Canx	3.45927
Ms4a4c	1.80318	Slc15a3	4.87247	Clasp2	1.78308	Rps6	9.9644	Mrpl38	1.06394	Ntn1	1.61442	Ptpn21	0.465186	Stk26	0.910981	Cd2	2.41836	Cln8	0.795248			Lrrn2	0.31385	Gadd45g	10.1155	Tagln2	4.23649	Birc3	4.36312	Ptpn21	0.487924			Ptma	25.1471	Uqcrb	2.67002	Kif13a	0.839872			Mcub	0.937821	Pdia4	2.03524	Plxdc2	5.26241	Ltc4s	2.0149
Lpxn	1.678	Ehd1	1.68583	Tagap	3.11572	Mllt3	3.93068	Fbf1	1.24473	Slirp	0.741219	Slirp	0.69746	Slc9a9	4.80103	Tpm3	5.20557	Actr3	6.18462			Atp2b4	2.04243	Ctsl	5.7061	Slamf9	1.60061	Aqp9	1.47141	Sptlc2	2.14561			Tnfrsf11a	0.479461	Adcy2	5.4392	Id4	0.65824			Alpk1	0.824778	Tram1	1.42307	Orc4	1.06282	Havcr2	0.647863
Rtn3	5.61858	Atg2a	2.3892	Znrf1	1.80701	Ptp4a2	5.95322	Acox1	5.39635	Serpina3n	3.51501	Ppp2r5e	1.49842	Fgf13	3.29377	Kcnq5	7.5823	Rgs2	5.18699			Fam129a	2.99374	Pdlim7	3.32401	Abl2	1.62742	Tle3	1.54289	Sav1	1.15421			Actr3	5.52882	Smad5	0.673744	Aspn	1.36594			Aimp1	0.935383	Eef1b2	9.07591	Il2ra	4.74897	Vdac1	1.4006
Pold4	1.43663	Ankrd22	1.04471	Dph5	0.554923	Khdrbs1	2.52215	Txndc17	1.591	Mpp5	1.31803	Rtn1	0.749237	Cox7b	2.09316	Arhgef2	1.00646	Dbi	3.74388			Sdccag8	1.38542	Fam193b	0.768258	Atf3	19.3459	Smad3	1.62925	Prkch	9.98235			Rgs18	0.540139	Gkap1	0.546865	Aopep	4.96326			Rps3a1	31.7547	Ikzf2	2.10344	Prkcq	1.80862	Arf5	3.03314
Ppp6r3	2.40579	Fas	2.01497	Dnah8	0.527625	Epb41	3.02295	Rhbdf2	0.996892	Erh	1.61114	Serpina3n	1.99267	Il2rg	1.43996	Sema4a	1.21003	Ppfia4	0.566398			Tagln2	5.88232	Dapk1	4.86263	Batf3	0.489491	Ptgs2	18.5612	Srsf5	7.42441			Rgs1	5.72489	Arsk	0.431928	Fancc	1.42798			Dapp1	2.43021	Icos	1.53457	Nr4a2	6.01881	Ogdh	1.56816
Smc5	1.59928	Jak2	2.69494	Cd226	0.777302	Rpl22	16.0794	Mink1	0.728465	Fbln5	0.840285	Mnat1	0.807085	Rps4x	26.6492	Sh2d2a	1.51917	Ncf2	5.46518			Smyd2	0.338318	Mctp1	4.47802	Fcgr2b	3.05428	Lrrfip2	1.75219	Pcnx	2.92613			Ptpn4	1.64861	Vcan	1.59535	Ror2	0.495109			Lmo4	1.83019	Ctla4	2.1029	Traf1	1.6107	Mrps24	1.38466
Sf1	2.27163	Cdk2ap2	7.74895	Ogt	2.1701	Acot7	0.62076	Slc6a4	0.449372	Tshz3	0.833129	Mpp5	1.69933	Leprotl1	1.53876	Pear1	0.557326	Fam129a	1.86524			Eprs	6.00021	Hexb	4.09178	Mrc1	6.46202	Trib1	8.36755	Wdr37	1.43771			Dbi	2.92134	Pde4d	5.77167	Ptch1	3.18911			Anp32b	2.46696	Cd28	3.75077	Itprid2	0.993311	Dynll2	0.93777
Hhex	0.864258	Grk2	3.01753	Ccnd3	3.11986	Tnfrsf9	1.12692	Ywhae	3.35929	Npc2	3.43045	Zfp36l1	10.4568	Saraf	3.74955	Fbxw7	2.31642	Capn2	0.812691			Bpnt1	0.679195	Col4a3bp	1.70836	Cubn	0.604476	Csrnp1	6.12407	Numb	7.92521			Ppfia4	0.416664	Rgs7bp	1.24439	Prxl2c	0.820065			Tln1	2.2024	Ndufb3	1.51086	Itga4	3.26731	Xbp1	1.7548
Add3	3.02532	Pip5k1b	2.86107	Faah	0.490889	Abcb1b	1.29847	Nme2	8.71376	Tmed10	2.63522	Fbln5	0.752939	Maml2	6.37108	Tspan5	1.74029	Trp53bp2	0.863816			Iars2	0.624052	Pde4d	2.79805	Vim	17.9406	Nktr	3.68927	Fos	30.2488			Fam129a	2.72088	Hcn1	4.2921	Nsd1	2.51386			Clta	4.60535	Sgo2a	0.324104	Stk39	1.46216	Ska2	0.417213
Ablim1	3.59953	Fosl1	0.719924	Batf	0.908469	Ski	2.89285	Lrrc59	0.712205	Fos	51.1583	Ppp4r4	1.21241	Thy1	2.78377	Gem	6.59176	Ifi211	1.02515			Frmd4a	0.93296	Plk2	5.64957	Pip4k2a	3.44297	Trf	1.54255	Wars	1.24181			Sdccag8	0.967143	Fgf10	0.927099	Pcbd2	0.984682			Rps6	11.4915	Bard1	0.431969	Itgav	6.70025	Prr11	0.410659
Got1	1.12173	Capn1	0.778821	Smc4	3.546	Cdk11b	3.30288	Pik3r5	1.79389	Tgfb3	0.797461	Tshz3	0.682157	Crtam	0.419278	Nsmaf	1.02595	Uck2	1.21735			Atf6	3.25597	Nln	0.977453	Plxdc2	4.55154	Ip6k1	1.53106	Cdc42bpb	1.55841			Tagln2	5.6617	Atxn7	2.09269	Cxcl14	2.36751			Laptm5	7.03403	Ptma	40.1762	Sema6d	1.84426	Bzw2	2.46598
Limd1	1.21542	Map4k2	1.07493	Tut4	5.30058	Tnfrsf4	1.45375	Krt19	4.93267	Meg3	3.71596	Aldh6a1	0.626692	Cd3e	2.86125	Anp32b	2.54335	Soat1	2.60064			Prdx6	3.88731	Rnf180	2.8294	Olfm1	0.539023	Malt1	7.01902	Ppp1r13b	2.15659			Slamf9	0.908218	Ptprg	1.27325	Uqcrb	2.66554			Ybx1	5.16925	Dtymk	0.822861	Cd82	2.79678	Sypl	1.23903
Huwe1	4.20783	Prdx5	7.11606	Ppm1h	3.81163	Sdf4	1.70607	Nmt1	1.05119	Zfyve21	0.382	Fos	39.3348	Cd3d	4.98005	Coro2a	1.22184	Ppp2r5a	4.00265			Rabgap1l	7.90959	Pdhb	1.04207	Zeb2	10.9872	Nlrp3	22.4364	Klc1	0.999291			Uck2	1.03884	Il6st	1.48225	Adcy2	9.05229			Akr1a1	1.70104	Mcm6	1.38939	Ivd	0.559791	Pdia6	1.5606
Rps24	73.7901	Pik3ap1	16.7087	Cnot6l	5.41537	Dnajb6	4.35612	Psma6	1.24194	Gli3	0.522116	Tgfb3	0.619906	Sltm	2.33706	Nr4a3	7.05602	Atf3	21.0855			Dnajc1	2.83829	Kctd6	0.441584	Tmem141	0.396075	Resf1	9.13006	Kif26a	0.373004			Atf3	12.8245	Gpx8	0.54429	Smad5	0.794689			Capzb	3.58595	Rgs1	3.29064	Bmp2	0.777105	Nampt	2.4529
Ptprj	3.92569	Mxi1	1.42215	Rps29	115.334	Rhoh	2.3548	Sptlc2	2.08857	Sfrp4	0.417548	Exoc3l4	0.41948	Rora	4.01032	Ugcg	10.9614	Batf3	0.366826			Il2ra	2.92756	Kat6b	1.56046	Itgav	1.92214	Abtb2	43.9028	Edn1	10.4423			Batf3	0.768157	Kat6b	1.50692	Gkap1	0.692308			Eif3i	1.73017	Tsn	1.12814	Gabpb1	1.72215	Lpin1	1.50087
Sp4	1.30656	Gk	2.11529	Eef2	5.60896	Tesc	0.657321	Sav1	1.03737	Aspn	0.868671	Zfyve21	0.664969	Nptn	6.19412	Ptbp3	5.34154	Dclre1c	1.53151			Ssna1	0.75521	Samd8	2.02969	Gatm	1.52105	Mctp2	3.36859	Kif13a	2.23537			Fcgr2b	2.48449	Thrb	1.95326	Tppp	0.394854			Sh3bgrl3	11.832	Dbi	2.84111	Fam110a	0.949954	Smc6	1.82367
Ube3a	2.08458	Slc16a3	3.19094	Dpp4	0.610148	Areg	1.57968	Pygl	1.78115	Ogn	10.6968	Amph	3.14966	Elovl5	2.08098	Dnaja1	12.1697	Fcgr2b	1.38558			Stk39	1.08946	Glud1	2.64233	Pdia3	2.40566	Clec1a	1.80016	Ippk	0.510544			Uap1	1.31808	Bmpr1a	1.55017	Sdha	1.13116			Necap2	0.735987	Nucks1	2.64568	Stx16	0.778627	Rrm2	2.14906
Kdm5c	1.12336	Arih1	10.3334	Heatr5a	0.745419	Kdm2b	5.47624	Clmn	1.00572	Ripk1	1.94598	Gli3	0.750243	Rpl4	6.42961	B4galt1	3.53247	Vim	22.989			Cd82	3.4562	Zswim8	0.947479	Ehd4	2.4525	Slc22a15	1.61461	Ripk1	2.15689			Mrc1	2.18036	Vcl	4.97882	Pde8b	4.44237			Padi2	0.4518	Srp9	3.21076	Nfatc2	0.721749	Adcy3	0.70282
Rps26	22.0624	Sat1	6.17966	Arl6ip5	1.87333	Tes	1.9769	Glrx5	0.95355	Ssr1	1.27996	Carmil1	2.95193	Smad3	1.55299	Bag1	1.32902	Pip4k2a	3.64695			Pdia3	2.78784	Camk2g	1.00313	Spint1	0.450936	Lpcat2	2.16758	Pxdc1	2.05283			Vim	24.5398	Bmp4	0.531278	Scamp1	0.487802			Rpl22	18.3719	Pycr2	0.51476	Zbtb46	0.50222	Nt5c	0.931648
Tm9sf2	1.46479	Ptprj	5.1194	H2_Q4	1.3285	Rpl6	15.6996	Prkch	4.38473	Gadd45g	8.73349	Kif13a	1.94157	Atp1b3	3.80098	Tln1	2.48106	Fam129b	1.66935			Smox	2.83473	Plau	0.472852	Spred1	1.81043	Fem1c	5.72566	Gadd45g	4.04652			Pip4k2a	4.19014	Samd4	12.9611	Rgs7bp	0.629655			Prkag2	0.927032	Tagln2	5.23595	Skil	3.87907	Jpt1	4.22845
Tnrc6c	2.83749	Padi4	0.869219	Rif1	0.871465	Polr1d	2.93032	Atp6v1d	1.49187	Ror2	0.354148	Ogn	21.99	Eomes	1.01321	Psip1	1.12584	Cytip	6.52426			Rasgrp1	2.31064	Ap3m1	0.799812	Rrbp1	3.65431	Asprv1	1.88335	Aopep	4.56338			Fam129b	0.742408	Peli2	1.87447	Ptprg	1.93699			Park7	1.65715	Cenpf	1.17261	Tnik	5.2023	Sumo2	3.21095
Mkln1	1.92578	Rabgef1	5.96469	Skp1a	1.82301	Hsph1	3.40639	Tc2n	0.397226	Ptch1	0.832338	Ripk1	2.30214	Pdcd6ip	1.89689	Mllt3	3.05065	Zeb2	15.8781			Gabpb1	2.12372	Ero1l	1.9853	Cd93	0.698723	Znrf1	1.90421	Ptch1	0.920709			Nr4a2	3.57027	Rnase4	1.22739	Il6st	2.01661			Abcb1b	0.849555	Arpc5l	1.21729	Il2	1.05905	Cluh	0.523977
Usp16	1.34055	Mbd6	0.572036	Elf1	6.38314	Ezh2	0.974187	Lgmn	1.97882	Ctsl	8.14222	Ssr1	1.84243	Rpsa	33.0855	Jak1	11.4363	Stom	0.848689			Mrps5	0.689802	Anxa11	2.1871	Cst3	38.8457	Sfxn5	1.46769	Prxl2c	0.943454			Olfm1	1.78194	Arf4	5.38868	Gpx8	0.703159			Tomm7	4.5718	Ndufa8	1.0299	Ppm1l	1.02157	Trim47	0.747659
Shisa5	4.34499	Pstpip2	1.71478	Neto2	1.31097	Herc3	0.88478	Pfkp	1.66238	Cxcl14	1.02096	Aopep	4.29751	Mapkapk3	1.05347	Laptm5	6.68456	Rbms1	3.7772			Fam110a	1.48154	Ppif	0.499007	Fabp5	2.04522	Vav3	3.83473	Nsd1	2.00943			Kynu	1.0745	Galnt15	0.517868	Fst	1.98081			Mrpl20	1.21432	Ssna1	0.777466	Nbea	0.63303	Mrpl38	0.667766
Taf3	0.909215	Adam8	5.55808	Tmem71	0.955422	Osbpl3	1.20597	Net1	1.53004	Uqcrb	4.1566	Ror2	0.575315	Cish	0.75797	Dyrk2	0.89913	Itprid2	1.34209			Nfatc2	1.07645	Arf4	7.75506	Skil	5.74992	Mga	1.53999	Uqcrb	2.5729			Traf1	2.12065	Spcs1	1.13351	Thrb	0.992416			Khk	0.541376	Itga4	3.81773	Tsc22d2	5.26831	Fbf1	0.725782
Stag2	2.42038	Inpp5a	3.43619	Ss18	1.84264	Zc3hav1	11.3309	Gdi2	3.35924	Adcy2	0.794689	Ptch1	0.858303	Chsy1	2.17916	Cap1	2.34237	Itga4	2.99836			Tnik	4.24367	Arhgef3	4.75009	Anxa5	5.63103	Sik3	16.229	Gkap1	0.927976			Ly75	1.32244	Ctsb	3.49714	Dlg5	0.553079			Plac8	7.67568	Ssrp1	0.905808	Ptpn22	2.44102	Acox1	4.02883
Cwf19l2	0.788583	Ifitm1	13.4558	4932438A13Rik	4.79869	Cbx3	1.3614	Npc2	4.6825	Cetn3	1.13444	Ctsl	4.97933	Fam189b	0.71628	Capzb	3.16802	Cers6	5.2406			Mbnl1	12.4235	Pspc1	2.04508	Mfsd1	0.964093	Jdp2	4.89657	Mctp1	5.86873			Itprid2	1.10164	Cacna2d3	4.74584	Bmpr1a	1.5507			Cds1	0.351428	Prg2	0.700064	Notch2	3.04732	Txndc17	1.40051
Pikfyve	0.858146	Taldo1	10.586	Galnt6	0.79926	Lrig1	2.05637	Tmed10	2.3575	Gkap1	0.468297	Prxl2c	0.772079	1700025G04Rik	1.70276	Ptp4a2	5.77132	Ehd4	1.4885			Ptpn22	4.55983	Ctsb	4.43449	Olfml3	0.891122	Cmip	17.0676	Ocln	0.41225			Ube2e3	1.34629	Wnt5a	3.24241	Nid2	0.693862			Rilpl2	3.15377	Kif18a	0.586256	Kcnq5	18.1412	Pimreg	0.30542
Mob4	1.67803	Pfkfb4	0.913047	Atp11b	4.32539	Isy1	2.30611	Evl	3.1723	Dapk1	2.0366	Txndc15	0.76194	Gab3	0.946154	Sh3bgrl3	8.40886	Sppl2a	1.33419			Lmna	6.89606	Prkcd	1.70471	Vcam1	0.947571	Diaph2	4.31041	Kif2a	1.31192			Cers6	3.13738	Tsc22d1	1.64695	Camk2g	0.786871			Naaa	1.01997	Ccdc34	0.824529	Lmna	3.71631	Mfsd11	0.534602
Clk1	6.53508	Alox5	0.957394	Ranbp10	1.27722	Nup210	0.823732	Cdc42bpb	0.962891	Ndufs6	1.44185	Cxcl14	3.82255	Mctp2	1.85575	Map7d1	1.14334	Bcl2l11	3.69229			Sh2d2a	1.03068	Tkt	1.9187	Mcub	1.13068	Ppp1r18	1.65729	Pde4d	5.71487			Gatm	0.649101	Clu	1.60804	Vcl	6.29581			Slc15a4	0.767651	Eif3m	1.44562	Lrba	1.96169	Ywhae	3.75772
Tex30	0.808979	Rassf3	2.78697	Rapgef6	10.3549	Itpr1	3.73839	Tnfaip2	6.58391	Vcan	1.91238	Uqcrb	3.00668	Zswim6	11.7794	Epb41	3.13038	Snrpb	2.39796			Lrba	1.87329	Sap18	4.22164	Tlr2	2.08391	Chst11	12.7031	Plk2	10.5305			Frmd5	0.589552	Dpysl2	3.18407	Bmp4	1.39986			Arpc3	5.13771	Dut	3.67934	Rps3a1	30.9173	Nme2	9.06658
Chst10	0.448091	Ccr1	10.53	Rps16	47.3137	Cd69	5.43315	Atp5mpl	2.85105	Rgs7bp	0.421431	Adcy2	2.82955	Klra9	0.580429	Cdk14	2.38421	Rrbp1	4.12272			Rorc	1.1653	Slc25a30	2.36941	Pdgfc	0.673334	Tiparp	9.77095	Rasgrf2	0.582537			Pdia3	2.43628	Itm2b	9.29194	Samd4	4.59806			Camkk2	0.947174	Wdr76	0.513941	Ppp3ca	7.48789	Lrrc59	0.790774
Rev1	0.758482	Hk3	1.23693	Eef1a1	42.0173	Arhgdib	4.52796	Gpr137b	2.18516	Fgf10	0.596919	Cetn3	1.04518	Rnf125	1.70585	Padi2	0.743032	Cst3	20.6099			Nfkb1	12.6079	Tsc22d1	1.75635	Alpk1	0.756295	Cd300ld	2.23605	Erbin	4.20842			Spint1	0.898411	Ednrb	1.08179	Ktn1	2.11756			Srsf9	1.66957	Pdia3	2.5431	Nfkb1	42.9927	Aurkb	0.872287
Eif5b	1.70247	Klf7	1.90116	Rpl10a	19.8046	Plekha5	0.980492	Tmem14c	3.47416	Ptprg	1.16485	Gkap1	0.521784	Rac2	5.12466	Kcnab2	1.07758	Tpd52	7.1867			Wls	0.93023	Rgcc	6.01628	Adam15	0.825488	Ankrd12	5.00563	Atxn7	1.71992			Spred1	1.66095	Dnajc3	2.86985	Peli2	2.53198			Actb	93.6511	Nusap1	1.50687	Wls	0.984394	Krt19	2.78209
Stk17b	16.4	Coq10b	2.92008	Ifi206	0.757895	Aebp2	2.63045	Mak	0.659627	Il6st	1.78994	Dapk1	2.05775	Mif	1.87135	Acot7	0.708164	Zbp1	0.648258			Lmo4	4.39806	Hr	0.96826	Lmna	6.4301	Cd300a	2.37254	Ptprg	11.6489			Cst3	115.535	Osmr	2.07996	Slmap	1.72137			Rpl6	20.3427	Rad51	0.497758	Rps20	43.132	Top2a	4.3404
Prim2	0.713856	Slc40a1	1.3728	Ssh2	7.20637	St8sia1	0.843356	Nedd9	6.89554	Plpp1	0.79225	Rhobtb3	0.39709	Tagap	2.21436	Tnfrsf9	1.33536	Ptpn1	3.7314			C9orf72	1.30911	Dnajc3	2.23149	Ecm1	1.06171	Tet3	1.19583	Il6st	1.62054			Fabp5	5.73695	Npr3	1.06002	Galnt15	0.451307			Erp29	3.27877	Knl1	0.830271	Lmo4	4.84998	Psma6	1.25074
Trip12	3.04416	Kansl1l	5.68049	Inpp4b	10.909	Vgll4	3.00462	Kif13a	0.814422	Gpx8	1.06321	Pde4d	5.08025	Cysltr2	0.476419	Abcb1b	1.23084	Psma7	3.64425			Anp32b	2.08989	Dab2	1.59752	Asph	1.17138	Ints6	6.39663	Plpp1	4.96359			Psma7	2.60927	Sema5a	1.80152	Nisch	1.73591			Arpc1b	6.03901	Cdc25b	0.874842	C9orf72	1.13508	Sptlc2	1.43006
Sp100	3.68195	Il18rap	1.352	Ccr7	4.06497	Cd27	0.797795	Eci2	0.62545	Thrb	0.508726	Fgf10	1.76804	Hacd3	0.683785	D5Ertd615e	0.876412	Rab5if	1.78009			Coro2a	1.26915	Trio	1.3429	Sdcbp	6.36129	Tut7	6.50622	Kat6b	1.30211			Zbtb46	1.01109	Sdc2	2.18528	Glt8d1	0.549463			Polr1d	3.01638	Knstrn	0.415427	Coro2a	3.15121	Slirp	0.781406
Ptma	25.6512	Il1r2	18.6311	Socs1	1.25811	Sytl2	0.561908	Gadd45g	4.01373	Bmpr1a	1.20824	Atxn7	1.85108	Cd226	1.08893	Fosl2	4.0461	Samhd1	5.82349			Nr4a3	6.94206	Atp6v1c1	1.7754	Cd72	1.93274	Uvrag	9.90678	Glud1	2.87089			Skil	3.89818	Trio	2.29721	Spcs1	1.14689			Pomp	3.53301	Pcna	4.36958	Nr4a3	9.99299	Sav1	1.04596
Inpp5d	6.74088	Nabp1	3.04817	Camk4	4.07067	Zfand6	2.21162	Prelid1	1.46863	Anxa7	0.843571	Ptprg	2.89253	Ccnd3	3.17714	Ppm1g	1.465	Ndufb5	1.65462			Dnaja1	8.9513	Lrp12	2.98256	Clta	5.41731	Nfkbiz	14.152	Anxa7	0.889487			Ndufb5	1.56625	Rnf19a	1.99647	Lats2	2.4311			Gnb2	3.82492	Bub1	0.348657	B4galt1	3.31701	Pygl	1.43281
Tmem163	3.00663	Ogfrl1	1.40377	Fau	61.0658	Pgm2l1	1.22858	Uqcrb	3.70435	Vcl	2.83846	Il6st	1.42601	Smc4	1.83461	Tpst2	1.56676	Nceh1	1.47967			Aqp3	0.596204	Matn2	0.839512	Dock7	0.672773	Myo1d	5.37052	Vcl	7.59325			Anxa5	2.91819	Zfpm2	8.19142	Hmbox1	1.69493			Irf5	1.64023	Snrpb	2.67392	Rps6	11.232	Clmn	0.572161
Ccnt2	1.11624	Slc11a1	2.49702	Sesn1	1.44902	Lat	2.46774	2210016F16Rik	0.558438	Bmp4	1.07385	Plpp1	1.00942	Atp5h	5.46539	Rhof	1.01511	Anxa5	3.3397			Sit1	0.548737	Myc	1.80697	Laptm5	7.43119	Dym	1.27838	Bmp4	0.710778			Stxbp3	0.950713	Stk3	0.948981	Extl3	1.87572			Tmem176b	2.14626	Tpx2	1.13105	Mllt3	4.47767	Atp6v1d	1.27591
Cdc73	1.69762	Cxcr2	5.53446	Cdk19	1.46583	Rps3	24.5291	Dapk1	4.07734	Samd4	2.60424	Gpx8	0.488988	Tut4	6.40042	Kdm2b	4.95612	Mfsd1	0.894346			Mllt3	3.26836	Mtss1	2.38854	Ybx1	5.69717	Fnip1	4.23256	Ktn1	1.46841			Tpm3	4.66114	Khdrbs3	0.469102	Mtmr6	1.04407			Mtpn	1.98152	Car2	1.80715	Pomgnt1	0.456528	Vrk1	1.41339
Ptpn4	1.26611	Gpr35	0.650126	Jarid2	4.41444	Il21r	1.9812	Mctp1	4.27574	Rnase4	6.12312	Kat6b	1.49464	Ppm1h	2.86647	Sppl3	3.71315	Ssr3	1.35586			Slc35d1	0.703466	Fbxo32	1.10634	Svbp	0.751122	Ripor2	10.1594	Arf4	5.43122			Pmvk	0.673051	Myc	2.63607	Wnt5a	0.500055			Zyx	2.81683	Psma7	2.27116	Ptp4a2	6.30576	Erh	2.42382
Cd55	6.92573	Lrrfip1	3.20565	Dock10	9.48412	Trat1	0.98147	Ndufs6	1.31159	Arf4	5.4734	Thrb	1.1045	Cnot6l	6.97218	Tes	2.24017	Notch2	3.51705			St3gal3	3.42694	Deptor	0.604836	Rragc	1.06264	Slain2	1.18013	Arhgef3	7.69463			Mcub	1.06613	Ndufb9	2.17269	Tsc22d1	3.70199			Rab43	2.2837	Raly	1.68759	Sh3bgrl3	8.42755	Efcab11	0.372041
Elk4	1.40946	Hdac4	2.60093	Itpkb	7.37974	Pycard	1.39755	Clptm1l	0.777461	Dnah12	0.910987	Bmpr1a	2.15012	Dusp5	5.81663	Actb	73.2968	Il6ra	2.49735			Osbpl9	2.77316	Myh9	4.96291	Hmgcl	1.19588	Sec24a	1.88851	Sema3g	1.77091			Alpk1	0.534602	Col14a1	2.74578	Enox1	0.774096			Itpr1	4.03618	Rbl1	0.475176	Padi2	0.605392	Lgmn	2.14313
Pik3c2b	0.377726	Actr3	4.7922	Rpl12	26.2463	Rgs10	1.43249	Pde4d	3.92525	Galnt15	1.06618	Vcl	6.80852	Tespa1	0.710424	Ndufa4	3.93403	Mcub	1.40988			Laptm5	6.3589	Naga	0.64554	Prdx1	5.83183	Arhgap26	9.09135	Nisch	1.33856			Cks1b	0.662894	Zc3h7b	0.401823	Akap11	2.22388			Bhlhe40	5.5179	Rpn2	1.01296	Rpl22	16.6674	Net1	0.802913
Klhl12	0.548322	Rgs18	0.446513	Cnst	0.622005	Stim1	2.15062	Nln	0.940094	Spcs1	1.87355	Bmp4	1.45914	Rps29	73.3453	Usp12	1.3251	Tlr2	1.83844			Tnfrsf1b	2.21339	Txndc11	1.50567	Akr1a1	2.6359	Btg1	25.1161	Zmym2	1.79321			Sema4a	1.35765	Enpp2	18.3591	Rgcc	6.27594			Arl8b	1.46003	Ndufb5	1.76358	Acot7	0.979436	Npc2	4.23401
Tor1aip1	1.999	Rgs2	6.75413	Rps21	55.7582	Eif3f	3.00847	Rnf180	2.37843	Ctsb	4.10033	Samd4	2.64498	Eef2	5.01499	Tsc22d4	2.03314	Alpk1	1.07756			Ndufs5	1.44929	1810013L24Rik	2.89578	Sh3bgrl3	11.2971	Man1b1	2.4323	Lats2	2.30875			Dapp1	3.03085	Emp2	0.864113	Trim35	0.666954			Clec4b1	0.550791	Ect2	0.723644	Prkag2	0.771881	Tmed10	2.41448
Lamc1	1.67032	Ptprc	16.3866	Tasp1	0.757959	Elf4	1.32129	Kat6b	1.36315	Gdf10	0.852002	Peli2	1.83081	Ccl5	132.851	Exoc4	4.37657	Adam15	0.522913			Sh3bgrl3	8.79135	Atp13a3	4.62502	Plekhm2	0.961378	Cyld	2.28922	Hmbox1	2.21177			Anp32b	2.84497	Hes1	1.7701	Dpysl2	5.81261			Klrd1	2.78418	Ccna2	0.96671	Tnfrsf9	0.557899	Evl	1.85467
Rnf2	1.13165	Adipor1	4.49557	Fam102a	1.22608	Stk26	0.689946	Samd8	2.22598	Cacna2d3	0.409029	Rnase4	3.53164	Arl6ip5	2.95416	Abcg2	0.506283	Asph	1.19402			Rpl22	14.5744	Dgat1	5.17382	Cdk14	1.97664	Mbd5	1.9854	Tsc22d1	1.9161			Coro2a	0.85851	Ptk2	1.33788	Pdlim2	0.850301			Ybx3	2.55108	Ufm1	0.932122	Prkcz	0.432491	Cdc42bpb	0.716347
Coq8a	0.79931	Ncf2	10.4986	Ube2h	5.46017	Slc9a9	4.87053	Vdac2	2.51833	Wnt5a	0.56904	Arf4	6.25099	Gnptab	1.82689	Osbpl3	2.9931	Lmo4	1.93802			Acot7	0.94089	Mroh1	1.02288	Abcb1b	1.04145	Pnpla7	2.77111	Tdrd3	0.760912			Nr4a3	5.98922	Nectin3	0.77895	Bmp1	0.477549			Etv6	9.48336	Exosc8	0.895757	Cdk11b	5.06114	Tnfaip2	3.9987
Ahctf1	1.48676	Fam129a	1.95965	Adk	4.3122	Cd40lg	1.92195	Glud1	2.81792	Scara5	1.82635	Sh3bp5	2.8783	Ankrd11	7.75626	Isy1	2.17424	Pdlim5	4.49725			Park7	2.01356	Plec	2.39895	Apbb2	1.05124	Gtdc1	4.83318	Clu	1.00926			Bag1	1.24356	Ccdc80	0.78243	Gfra2	1.00034			Emp1	2.70887	Ssr3	1.70229	Sdf4	1.71863	Atp5mpl	2.8904
Parp1	1.0897	F5	1.54074	Abhd2	1.28498	Arhgef6	0.980567	Dnah12	0.593432	Dpysl2	2.51152	Galnt15	0.461418	H2_Q4	1.31604	Nup210	1.09489	Tmem38b	0.810519			Tnfrsf9	0.649201	Arc	2.16192	Spp1	6.32956	Lrg1	1.93913	Trim35	0.699791			Clta	4.98892	Mzt2	0.53468	Dnajc3	1.92991			Plbd1	4.87695	Ptpn22	2.84464	Fosl2	6.47327	Gpr137b	1.71083
Desi2	1.3115	Selp	0.430319	Arid4b	5.40068	Rbm3	3.68956	Arhgef3	4.23621	Ebf2	0.743664	Nisch	2.49737	Gatad2a	1.66922	Bhlhe40	7.01987	Tln1	2.95526			Abcb1b	0.912929	Dubr	0.647022	Pf4	7.59892	Hgsnat	2.90135	Dpysl2	2.61974			Glipr2	1.34292	Boc	1.39402	Ajuba	2.675			Arhgdib	4.40357	Cks1b	2.0225	Rbks	1.04353	Tmem14c	3.64761
Pou2f1	1.72279	Sell	3.7959	Rpl22l1	11.0509	Atrx	2.90352	Ctsb	8.03394	Pdlim2	2.47103	Glt8d1	0.441063	Serbp1	4.08349	Klrg1	1.02588	Clta	4.87564			Tomm7	4.12828	Ccdc80	1.00336	Cxcl1	0.858243	Atp11b	3.97293	Bin3	1.75409			Rps6	9.75471	Zbtb20	17.281	Psmb5	1.23593			Ptpro	1.85764	Rps3a1	26.8197	Apbb2	3.33719	Mak	0.816336
Ralgps2	5.26485	Atf3	16.9627	Gimap3	1.64913	Acsl4	1.35555	Tkt	2.75096	Bmp1	0.726388	Spcs1	1.3701	Elf1	5.2239	Klrk1	4.52793	Plin2	4.57426			Ski	2.88474	Cd200r1	0.624766	Naaa	0.991412	Vps13b	2.61966	Sorbs3	0.41078			Pdpn	0.829414	Cldnd1	0.66249	Pdzd2	66.7814			Srgap3	1.25935	Depdc1a	0.39255	Gfi1	0.488584	Dek	4.11927
Cr2	0.988965	Lamb3	1.14334	Dusp10	5.31158	Il2rg	1.5474	Esd	1.42075	Itm2b	15.0245	Ctsb	3.49342	Neto2	1.17978	Klrb1f	0.8141	Hacd4	0.854889			Cdk11b	6.19444	Naa50	2.32786	P2rx7	1.92969	Tmem33	0.885031	Rb1	2.48282			Ybx1	6.62091	Dlg1	2.17907	Npr3	2.38428			Rpl28	28.2012	Trp53inp1	2.80809	Aff1	6.68118	Cenpp	0.879583
Lpgat1	1.20601	Dclre1c	1.95626	Heca	2.68564	Rps4x	23.0604	Lcp1	9.52468	Dnajc3	3.33909	Wnt5a	0.399591	Ss18	1.96924	Klrd1	8.02193	Atg4c	0.596855			Gnb1	3.66008	Cmss1	52.8071	P2rx4	0.987242	Themis2	4.44284	Itm2b	15.3222			Akr1a1	1.87749	Fstl1	4.98916	Zscan26	0.585274			Iqgap1	9.24175	Ccne2	0.457361	Areg	7.25583	Aopep	2.24026
Traf5	0.710065	Optn	1.52562	Pik3cd	1.91734	Ptpn7	0.580849	Tsc22d1	1.11994	Osmr	1.74372	Tsc22d1	1.74913	Ralgapa2	1.45526	Klrc1	1.72972	Laptm5	8.34136			Crmp1	0.444534	Fgd4	0.923944	Anxa3	1.33568	Tgm2	5.55648	Osmr	0.70911			Eif3i	1.66056	Itgb5	0.676127	Sema5a	1.23234			Tyrobp	15.2599	Smc2	1.66011	Abcb9	0.483316	Mxd3	0.367818
Lamb3	1.32689	Vamp4	1.23307	Prrc2c	4.79028	Leprotl1	2.07273	Bnip3l	2.52774	Dad1	3.78834	Akap11	0.734484	Arhgap10	0.967043	Ybx3	1.07591	Tnfrsf1b	2.71918			Dnajb6	3.93545	Tfrc	3.79193	Srsf9	1.56074	Sirpa	5.44256	Pdzd2	1.7418			Stmn1	1.96208	Mylk	3.17406	Rai14	0.513817			Psmd8	1.67937	Anp32b	5.33586	Rhof	0.86777	Prelid1	1.70603
Fam107b	8.10264	Prdx6	4.62659	Bach2	12.7577	Dusp4	0.592191	Hr	0.515032	Oxct1	1.30199	Tdrd3	0.643091	Prf1	0.838006	Arhgdib	4.31202	Scp2	2.18179			Fosl2	5.18595	Arhgap31	2.74793	Actb	85.6087	Tmem156	2.3809	Npr3	1.50849			Sh3bgrl3	15.047	Adcy5	0.506591	Sdc2	6.39967			Ryr1	0.778206	Nans	0.691051	Atp2a2	3.69327	Pcbd2	0.972296
Atf6	2.12435	Nek6	0.723199	Pitpnc1	6.31908	Saraf	4.68424	Itm2b	9.2817	Sema5a	0.755847	Dpysl2	5.66417	4932438A13Rik	4.41575	Plekha5	1.68659	Akr1a1	1.77303			Tpst2	1.41397	Osbpl11	0.942739	Erp29	2.29296	Fgd3	2.81241	Adcy4	1.64894			Necap2	0.92072	Robo1	1.6049	Trio	1.28908			Ndufc2	1.45745	Bag1	1.24888	Kdm2b	3.55294	Uqcrb	3.65405
Rabgap1l	5.39825	Lypd6b	1.4118	Rundc3b	0.66397	Cotl1	4.14563	Dab2	2.93439	Sdc2	2.34157	Pdlim2	1.3929	Atp11b	4.81183	Kcnj8	0.483958	Cmpk1	1.68074			Tesc	0.638553	Itgb5	0.663323	Arpc1b	4.86142	Ninj1	3.14011	Ankrd33b	4.06724			Cdk14	2.33098	Atp5j	2.61903	Retreg1	4.61593			Coro1a	10.3385	Psip1	1.22064	Ccr9	0.46904	Cetn3	1.05359
Ppp6c	1.54755	Apbb1ip	4.45147	Limd2	2.48074	Maml2	4.79001	Slc7a8	0.444831	Trio	1.3041	Gfra2	1.08986	Arid5a	1.35999	Srgap3	1.40147	Capzb	3.98814			Areg	0.834582	Abcc5	3.404	Pomp	2.1596	Kmt2c	4.02893	Rai14	1.4645			Rpl22	15.3743	App	4.71683	Myo10	3.18369			Rps3	25.1737	Rps6	9.64193	Exoc4	3.82369	2210016F16Rik	0.630227
Arpc5l	1.28974	Lcn2	8.13289	Ttc3	1.31011	Izumo1r	0.610875	Psmb5	1.48224	Zfpm2	3.14606	Itm2b	11.7377	Zdhhc18	1.46758	Lrmp	0.942441	Tmem50a	1.72071			Kdm2b	5.21463	Slc49a4	1.80165	Gnb2	2.70777	Galnt11	0.959419	Myo10	5.56114			Park7	1.56207	Adamts1	9.19598	Angpt1	13.1133			Acer3	2.42644	Usp1	0.923417	Ahcyl2	4.17537	Dapk1	2.98006
Orc4	0.912877	Zeb2	9.61927	Tiprl	1.0125	Gabarapl2	1.75123	Trio	1.34791	Angpt1	1.60229	Dnajc3	3.54716	Rps16	34.8483	Vgll4	4.02833	Sh3bgrl3	10.2387			Ndufa4	4.1896	Hspbap1	0.726996	Plxna4	0.93542	Slc43a2	0.921072	Rnf19a	2.55126			Ctnnbip1	0.53801	Adamts5	1.41964	Stk3	1.42987			Arhgap17	2.95695	Orc1	0.422515	Tmem176b	2.36937	Ndufs6	1.49869
Acbd5	1.47269	Rbms1	3.51463	Arhgef1	2.41315	Sesn3	2.16759	Atp6v1c1	1.90322	Stk3	0.742017	Mbnl2	8.52571	Eef1a1	33.6233	Klrb1c	4.78547	Fgr	2.65752			Exoc4	3.74812	Senp2	5.12208	Irf5	1.08439	Egr1	14.0983	Fzd6	0.624554			Tomm7	4.35635	Arl13b	1.87277	Khdrbs3	0.559499			Pycard	2.27835	Magoh	2.09188	Osbpl3	1.33778	Pde4d	3.16216
Gpd2	2.09341	2024-03-07	5.26009	Rps19	60.5651	Thy1	2.8761	Lrp12	4.41266	Khdrbs3	1.09896	Osmr	1.91039	Rpl10a	13.7206	Klrb1a	0.8398	Smpdl3b	0.573723			Ahcyl2	2.55772	Tra2b	9.14587	Tmem176b	6.96614	Mcl1	19.9264	Stk3	1.35981			Mrpl20	1.22734	Pros1	2.66682	Adcy8	18.3469			Atp6ap2	3.04894	Ybx1	6.29653	Zc3hav1	9.5601	Dhfr	0.5038
Cytip	7.58732	Il1rn	5.18893	Sh3kbp1	3.54036	Ubash3b	1.75627	Matn2	0.599334	Eny2	1.40817	Dad1	3.51519	Ifi206	0.847359	Tyrobp	15.7109	Plekhm2	1.06			Herc3	0.80528	App	7.65312	Clec5a	0.643937	Trps1	10.5456	Asap1	3.52476			Apbb2	1.14964	Pigp	0.791281	Tef	0.510413			Eif3f	4.27348	Ndufs5	1.78219	Ccdc184	1.92785	Nln	0.845142
Kynu	1.19925	Baz2b	7.1182	Ramp3	0.711528	Ets1	9.3921	Emc2	0.730806	Myc	1.45818	Oxct1	1.02214	H2afz	7.89512	Sytl2	1.00384	Necap2	0.7013			Tmem176b	5.05703	Arl13b	1.22925	Hpgds	2.69511	Rap1gap2	2.22881	Csnk1e	0.934112			Commd8	1.05701	Rcan1	2.45604	Deptor	0.647904			Glrx3	0.852492	Stil	0.479397	Rab43	2.38573	Cenpk	0.384761
Psmd14	1.43894	Cers6	4.94177	Elovl6	0.615153	Cd3e	2.7134	Mtss1	2.85934	Ndufb9	2.7567	Pdzd2	3.81113	Ssh2	6.4336	Pgm2l1	0.978528	Prkag2	0.93349			Osbpl3	2.98559	Runx1	11.7333	Tbxas1	1.62462	Tlr4	2.15365	Parvb	2.81709			Naaa	2.89398	Enah	3.74374	Enpp2	4.10515			Tnni2	1.23894	Ddost	1.22887	Isy1	3.55538	Rnf180	1.82443
Strbp	3.00083	Dhrs9	3.42045	Chd7	3.07086	Cd3d	5.26894	Ndufb9	1.9106	Has2	0.488143	Npr3	0.523949	Arap2	2.24518	Itgam	2.26956	Pgd	1.27653			Zc3hav1	8.81168	Itsn1	1.03976	Anxa4	1.2036	Stim2	1.69511	Slc38a2	8.3666			Cxcl9	0.631997	Tuba1b	2.25705	Csnk1e	2.53678			Plp2	1.64449	Ak2	0.761159	Cnbp	4.5488	Psmd6	0.726803
Baz2b	8.12645	Cd82	1.43921	Tox	3.14929	Rab27a	1.04007	Fbxo32	0.662099	Col14a1	4.70781	Sema5a	2.10152	Dennd4c	1.35629	Pycard	1.58388	Nadk	2.78654			Slc37a3	0.778277	Tuba1b	3.0213	Frmd4b	2.84715	Ube2h	4.28301	Endou	0.504895			Ran	2.55178	Lima1	1.07761	Fam118a	0.431149			Rbm3	4.98991	Eif3i	1.76158	Frmd4b	2.4569	Vdac2	2.49756
Zc3h15	1.85398	Snap23	5.31072	Rpl21	27.9616	Rora	9.78897	Sla	1.79745	Rbx1	2.87782	Ctnnd2	3.39383	Socs1	1.17516	Itgal	3.64748	Mrpl20	1.21289			Isy1	3.55846	Lima1	3.99151	Ptms	4.39592	Rbpj	3.29463	Rapgef3	1.21827			Arpc3	4.67872	Nr4a1	18.5973	C1qtnf6	0.362419			Cox7b	2.79211	Stmn1	7.93273	Itpr1	3.68123	Rtraf	1.46117
Sp3	1.7318	Chac1	0.460789	Zfp281	0.728588	Anp32a	1.84574	Rbx1	2.41008	Smdt1	4.39623	Sdc2	3.00238	Camk4	3.20575	Zranb1	2.03814	Rbks	1.0988			Cnbp	3.96456	Prr13	1.78654	Clec4b1	0.359853	Ppp1r10	3.3982	Desi1	0.726591			Anxa3	0.926254	Cdkn1a	4.18332	Myh9	7.46465			Sh3bgrl	2.61392	Psmb2	2.05276	Bhlhe40	7.39265	Dnajc9	1.03991
Slc12a6	4.2598	Smox	5.54942	Camsap2	0.947577	Acsbg1	0.410705	St13	2.08723	Pmm1	0.646002	Myo10	1.67299	Ttc39b	1.89747	Stim1	2.53231	Khk	0.437593			Bhlhe40	3.8027	Cdkn1a	4.55237	Clec4a2	1.55002	Fndc3b	8.164	Hdac7	2.50353			Srsf9	2.03631	Abcc1	0.784109	Emp2	3.00518			Rps4x	30.7512	Sh3bgrl3	9.36591	Slc6a13	0.420297	Spcs1	1.18551
Cstf3	1.62828	Slc23a2	1.3306	Bicdl1	1.31791	Elovl5	2.75224	Deptor	0.67412	Emp2	0.79322	Zfpm2	3.83809	Slamf7	0.764684	Dock11	4.82459	Plac8	19.8648			Ret	0.630036	Noct	2.81301	Etv6	3.99247	Picalm	15.7941	Hes1	6.2043			Actb	126.884	Ndufa5	1.79012	Hes1	4.15279			L1cam	0.574376	Nudc	1.06378	Klrg1	0.864373	Rnaseh2b	0.830282
Ubr1	1.34517	Hdc	17.1096	Ubac2	1.84078	Rpl4	6.05752	Samm50	0.618013	Hes1	2.35226	Angpt1	9.26503	Dock10	11.6032	Elf4	1.82759	Rilpl2	5.1761			Plxnd1	0.73242	Ivns1abp	2.18648	Emp1	1.98349	Cpeb2	7.53067	Tmem44	1.11843			Fscn1	1.73551	Fhl1	2.87798	Ptk2	4.42102			Cd209a	5.4297	Cdca8	1.22935	Cd69	4.71529	Ctsb	6.15025
Zfp106	1.62785	Bcl2l11	3.51439	Rpl37	46.9514	Atp1b3	3.596	Parvg	0.475422	Apod	2.37609	Stk3	1.18553	Herc1	2.7527	Stk26	0.70652	Naaa	1.50603			Klrk1	1.34961	Gps2	1.34101	Plbd1	2.41286	Heca	3.3734	Plec	1.67822			Rpl6	16.9603	Bsg	1.82811	Dubr	1.24496			Cd209d	1.3379	Rpa2	0.640702	Aebp2	3.15223	Cryl1	0.524332
Rtf1	1.64204	Slc20a1	4.52508	Tcf20	2.5915	Nt5e	1.32604	Smdt1	2.5683	Zcrb1	1.26516	Khdrbs3	1.36318	Rap1gap2	1.0652	Slc9a9	4.51022	Aldh2	2.03481			Cd69	4.92539	Kcnk5	1.59262	Ptpro	3.29091	Fgl2	4.24226	Gpihbp1	4.75496			Erp29	2.55242	P3h3	0.624384	Nectin3	0.547541			Tnks	1.19142	Kcnab2	0.613348	Srgap3	0.765928	Tkt	2.18816
Gpcpd1	3.85892	Il1b	95.1738	Znrf3	3.86581	Rpsa	31.1384	Naga	0.651358	Nectin3	0.538279	Eny2	1.3117	Itpkb	7.10843	Fgf13	1.33226	Arpc3	5.06282			Etv6	3.82185	Clec4n	1.45561	Camk1	1.13198	Pik3cd	1.58403	Ly6e	6.07043			Arpc1b	5.43595	Serping1	3.14001	Zbtb20	23.4468			Asah1	1.23015	Rpl22	15.0957	Itpr2	4.83114	Mrpl57	1.00174
Dusp2	5.68306	Il1a	1.57686	Slc35e2	0.723415	Mapkapk3	1.27383	Atp13a3	5.38538	Ccdc80	1.97442	Ndufb9	2.46768	Rpl12	15.6398	Atrx	3.14314	P2rx7	0.752479			Emp1	1.51555	Tpi1	1.67061	Cyfip1	1.85373	Gramd1b	0.982215	Zbtb11	2.59859			Pomp	3.2253	Tmem176a	4.8239	Cldnd1	0.789477			Sap30	0.788915	Acot7	0.626485	Vgll4	2.07795	Esd	1.7215
Snx5	6.08868	Rtf2	1.06436	Kdm5b	1.28425	Cish	1.2865	Ccdc80	0.684666	Mzt2	0.410639	Tef	0.601669	Rps21	44.3373	Il2rg	1.88284	Camkk2	1.78483			Plekha5	1.20316	Synj2	0.861784	Psd3	3.6372	Thbs1	5.10839	Ptk2	4.14915			Gnb2	2.95719	Rab12	0.749509	Cmss1	15.6786			Hpgd	0.970549	Park7	2.02111	Uri1	1.17055	Diaph3	2.47143
Xrn2	3.2302	Tpd52	16.4078	Mrtfa	1.46866	Fam189b	0.533477	Cd200r1	0.713628	Boc	1.01482	St13	2.19634	Runx2	2.04886	Cetn2	0.671613	Srsf9	1.52422			Aebp2	3.51245	Prkn	2.1365	Furin	1.92268	Efhd2	6.14691	Mapk12	0.484071			Irf5	2.01159	Tiam2	0.831714	Arhgap31	3.59488			Tbc1d9	1.24809	Tomm7	4.20815	Crtc3	1.51185	Pbk	0.464039
Helz2	0.77524	Pag1	6.62796	Ubash3a	0.614163	Nfatc1	1.88213	Naa50	2.26679	Zbtb20	11.4485	Slc25a17	0.769368	Abhd2	1.17831	Car5b	0.394902	Actb	80.1621			Srgap3	0.53648	Agpat4	1.31151	Mef2a	7.32751	Cd53	11.7158	Shank3	5.51038			Tmem176b	2.93076	Prkn	0.97275	Lrch3	1.34617			Pgls	2.4157	Mrpl20	1.39292	Furin	7.67316	Esco2	1.04293
Itch	1.555	Rbm38	2.0554	Ikbke	0.634992	Tbc1d4	2.13394	Sdf2l1	0.901318	Tmem45a	0.518405	Smdt1	2.5893	Rpl22l1	8.47643	Ptpn7	0.805821	Rpl6	16.2485			Vgll4	2.02845	Tnfrsf12a	0.784319	Ctsc	9.27191	Cop1	2.2926	Nectin3	0.525115			Tbxas1	0.683663	Pde10a	14.2809	Zfp148	1.74625			Mvb12a	0.648626	Cenpa	1.9877	Rasgrp4	0.732696	Dab2	3.07855
Rbm39	12.5368	Ptpn1	3.1581	Grap2	7.13458	Rnf125	1.9625	Osbpl11	0.756001	Sdf2l1	0.903743	Pmm1	0.574942	Prrc2b	1.65863	Leprotl1	1.33672	Erp29	2.83848			Crtc3	1.30865	Tnfrsf21	1.09207	Tyrobp	13.5245	Tet2	2.2788	Cd200	2.81243			Anxa4	1.10063	Thbs2	1.35314	Gsk3b	3.69364			Cox4i1	5.16796	Paics	0.744755	Sytl2	0.700629	Haus4	0.572012
Ttc14	0.963574	Rab5if	1.55897	Asxl1	1.72456	Rac2	5.24655	Itgb5	0.763619	Fstl1	6.21705	Emp2	2.11675	Gimap3	1.85269	Plekha2	1.75601	Arpc1b	7.31149			Furin	4.64255	Slc29a1	0.695394	Ndufc2	1.57005	Chd7	3.33526	Zbtb20	13.2549			Bhlhe40	6.97779	Smoc2	0.557974	Fstl1	2.44208			Ifi30	10.3899	Tesc	0.609902	Eed	1.37134	Psmb5	1.80139
Ncoa3	2.15651	Samhd1	5.58445	Sipa1l1	2.77441	Mif	1.67986	Abcc5	2.63542	Itgb5	1.15763	1810013L24Rik	1.9688	Prex1	2.46017	Rbpms	2.3524	Pomp	3.26673			Zfand6	2.69737	Tfeb	1.65928	Gdpd3	0.569103	Dmxl2	4.2004	Crybg3	0.897516			Arl8b	1.80246	Tnfrsf12a	1.34989	Itgb5	1.85318			Psmb10	0.998634	Rfc5	0.416248	Zfand6	2.47317	Atp6v1c1	1.89327
Fxr1	1.6987	Slc7a11	51.4166	Klhl6	1.42408	Tagap	2.03355	Ap2m1	1.12984	Ndufb4	1.93133	Hes1	3.46622	Heca	2.47871	Galnt7	0.975081	Gnb2	3.48593			Maz	0.796004	Cpne5	1.21446	Slco2b1	1.01164	Gk5	0.918128	St3gal6	1.7924			Ptms	6.7444	Enpp5	0.53045	Mylk	5.95098			Nectin1	0.451577	Tmed2	2.28231	Calca	2.68376	Lrp12	3.44995
Sec62	3.38074	Kpna4	18.1853	Setx	1.25027	Zbtb1	0.985918	Slc49a4	2.18467	Mylk	1.1398	Ptk2	1.18783	Pik3cd	1.84576	Rbl2	0.869719	Irf5	2.09664			Pgm2l1	2.12418	Abcg1	10.3877	Acer3	1.87521	Trem3	4.46648	B4galt4	0.518549			Plxnd1	1.02749	Glo1	0.618239	Adcy5	0.3459			Ubash3b	1.63085	Ran	5.09527	Pgm2l1	1.13264	Rad21	1.88049
Spata5	1.91194	Ccnl1	7.85512	Rpl7	19.4195	Casp4	1.56784	Senp2	3.62126	Robo1	0.639806	Kif21a	0.344792	Ifi203	1.62728	Tpm4	2.95549	Mtpn	1.75021			Lat	2.42142	Hnrnpll	3.68799	Itgam	1.82295	Ptpre	3.62447	Arhgap31	8.39486			Clec4b1	0.787367	Arhgap28	0.946407	Ap2m1	0.984018			Rexo2	1.4328	Anapc5	1.0445	Sh2b1	0.518867	Shcbp1	0.746383
Dhx36	0.999589	Notch2	4.75917	Als2cl	0.724376	Znrf1	2.07468	Atp5j	2.53895	Atp5j	3.29321	Cblb	5.36824	Gramd1b	1.35628	Gse1	2.47813	Zyx	2.65169			Dkk3	0.534535	Srsf7	4.9694	Itgax	1.23074	Lyn	13.752	Gsk3b	3.14276			Klrd1	1.58539	Xdh	1.481	St6gal1	2.5685			St3gal4	1.85897	Cit	0.500882	Rps3	22.5157	Matn2	0.604274
Ppm1l	1.05811	S100a11	54.2681	Foxo1	5.25055	Hacd3	1.17631	App	10.0151	Adamts1	4.21331	Mzt2	0.443217	Ankib1	1.24202	Cbfb	1.38785	Gfpt1	0.876884			Itgal	2.41311	Atp6v0c	6.24056	Pycard	1.25916	Trem1	6.92441	Muc13	0.798948			Ybx3	1.37607	Crim1	3.91096	App	10.4135			Ldlr	2.71616	Srsf9	1.30208	Dkk3	0.598142	Ndufb9	2.15498
Serp1	5.19558	Il6ra	1.44362	Pced1b	1.51155	Exoc6b	1.42863	Pros1	1.78317	Adamts5	1.83864	Snai2	0.584419	Pitpnc1	8.8072	Gabarapl2	1.78917	Tmcc1	3.34628			Rrm1	0.551176	Rhoq	1.17789	Lamtor1	1.16619	Hps4	3.80737	Btg3	2.13102			Etv6	8.06663	Qpct	0.44322	Adamts1	1.20181			Anxa2	6.24787	Actb	73.8496	Stim1	2.41202	Atad2	1.97269
Eif2a	1.01751	Tlr2	3.0525	Tent5c	1.06636	Cd226	1.40864	Atp5o	1.25323	Pros1	1.30055	Boc	1.18288	Rundc3b	1.3332	Ubash3b	1.79475	Clec4a2	1.39453			Stim1	2.25955	Mapk8ip3	0.726043	Rgs10	3.83121	Agps	1.86205	App	5.43942			Emp1	2.27909	Hnrnpll	2.22111	Pros1	1.36581			Psma4	1.51858	Rpl6	15.7279	St5	0.757466	Sla	1.48091
Pdcd10	1.95762	Sema4a	1.56247	Lncpint	14.3195	Ogt	2.46696	Tuba1b	2.93031	Pigp	0.947045	Gbe1	1.33811	Abcb1a	1.83389	St3gal4	1.41693	Klra2	2.05478			Ndufb11	2.0589	Map3k8	3.51177	Bag3	1.14244	Sun2	1.33875	Adamts1	9.98253			Plbd1	4.57451	Ralbp1	1.71379	Pigp	0.788029			Nptn	5.01125	Pdap1	1.05025	Arhgef6	3.48428	Rangap1	1.20001
Cd2	2.55026	F3	1.17069	Rps2	26.8051	Faah	0.741886	Tmbim6	4.85489	Cbr3	0.532917	Zbtb20	20.9976	Madd	0.803022	Tyk2	0.699538	Etv6	5.79345			Slc9a9	4.37554	Svil	2.98203	Cdr2	0.509838	Kdm7a	3.14986	Parp9	0.691369			Ptpro	1.18562	Twsg1	2.7158	Son	5.9091			Tmed3	0.935031	Ndufa4	6.69938	Acsl4	1.87625	Rbx1	2.64823
Prpf38b	1.95786	Sdcbp	8.10432	Scml4	5.27288	Batf	1.08144	Lima1	3.85162	Rcan1	0.825076	Tmem45a	0.716921	Rps19	35.4545	Anxa2	5.05912	Dusp16	2.93601			Cd40lg	1.56746	Celf4	1.01123	Tpp1	1.03111	Gucy2c	3.53088	Brwd1	3.14365			Srgap3	0.892809	Rhoq	2.28162	Adcy6	0.585865			Ctsh	3.89171	Polr1d	2.80021	Il2rg	2.24332	Deptor	0.521401
Kcnq5	4.78453	Pdlim5	4.90204	Gimap1os	0.41987	Smc4	2.08942	Prr13	2.81285	Atp5o	1.30846	Gsk3b	2.81276	Sh3kbp1	3.51989	Tle3	1.55689	Plbd1	5.24452			Arhgef6	1.03234	Myo1f	1.73244	Atp6ap2	2.45244	Zc3h12a	2.14761	Ripply3	1.06557			Rpl28	23.3026	Bambi	1.38568	Ndufa5	1.46888			Ciao2a	1.04077	Pomp	2.32865	Rps6ka3	4.00572	Smdt1	3.16103
Fubp1	2.28563	Nr4a3	6.62556	S1pr1	2.27755	Ptpn13	1.46491	Nus1	1.13538	Sod1	1.50427	Fstl1	2.15177	Gm17018	0.507753	Nptn	6.13369	Arhgdib	5.51746			Fgf13	1.23551	Dtna	0.535602	Enox2	0.896333	A530064D06Rik	1.11944	Rcan1	1.63005			Cyfip1	1.35671	Svil	5.76507	Fhl1	2.59748			Ppib	3.75116	Ezh2	2.07438	Rps4x	24.5429	Atp13a3	3.71932
Ash1l	2.86962	Txn1	17.5278	Rpl18a	45.6661	Tut4	4.91201	Noct	1.66381	Enah	0.614661	Itgb5	1.35214	Wwp1	0.868629	Plscr1	0.824704	Ptpro	1.89877			Cox7b	2.22271	Brd2	17.0991	Slc9a9	3.68767	Ccrl2	7.13153	Sod1	1.74687			Furin	2.78063	Map4k3	1.41368	Bsg	1.63698			Rpl4	6.73039	Mcm7	1.08039	Xlr4c	0.427315	Cyc1	0.907184
Pmf1	0.492007	Tmem38b	0.823561	Tnfrsf26	0.661957	Ppm1h	2.19263	Ndufa5	1.40358	Tuba1b	2.67076	Ndufb4	1.78969	Elmo1	7.87589	Usp3	2.44793	Tnfrsf1a	2.09766			Acsl4	1.68101	Tnf	10.225	Fgf13	1.26417	Il1f9	3.19857	Zfp641	0.381999			Ctsc	2.76828	Dync2li1	0.336781	P3h3	0.809614			Lrrfip2	2.04919	Osbpl3	0.834638	Rnf128	1.87267	Gpaa1	0.424141
Dclk2	0.538398	Elp1	1.04886	Spred2	1.3929	Ankrd12	4.33682	Bsg	1.6234	Faim2	0.410633	Muc13	0.417708	Chd7	4.67048	Dapk2	0.579498	Rpl28	20.3125			Il2rg	1.87166	Rmc1	0.678685	Ophn1	1.56103	Dock5	2.23921	Tuba1b	2.01698			Psmd8	1.37068	Adamts10	1.53076	Serping1	2.42126			Rpsa	32.4878	Cbx3	3.16392	Ptpn7	0.671751	Ccdc80	0.589833
Lrba	2.06546	Ubap1	1.73384	Wnk1	8.50087	Cnot6l	6.82489	Vwa5a	0.520995	Lima1	1.97628	Mylk	10.0477	Rbbp8	1.60023	Smad3	2.91317	Cyfip1	0.91105			Rps6ka3	3.28907	Npc1	0.918785	Stard8	0.53659	Rasip1	2.4489	Fmnl3	1.97425			Ryr1	0.437175	Dtna	0.791873	Trip6	0.466013			Gnai2	6.66675	Mad2l1	0.525428	Vegfc	0.668952	Cd200r1	0.532205
Rps3a1	27.1186	Glipr2	1.37469	Rpl37a	83.7704	Dusp5	4.96563	Clec4n	3.79892	Igfbp6	14.0133	Senp2	2.46143	Slc7a1	1.50495	Xrn1	1.21244	Iqgap1	9.78658			Xlr4c	0.373601	Cabyr	1.46148	Sh3bgrl	3.05819	D1Ertd622e	1.03796	Nckap5l	1.28127			Mfge8	2.45041	Zfp521	2.54874	Nfatc4	0.373686			1700025G04Rik	1.64824	Rpn1	1.20555	Saraf	3.31538	Mcm4	0.632082
Rnf115	1.07406	Hacd4	1.14484	Rpl27a	50.0132	Gna15	0.504699	Tpi1	1.03167	Ndufa5	2.4652	Robo1	2.96725	Pik3r1	2.75103	Atp1b3	3.26999	Cib1	0.886236			Ptpn7	0.831228	Diaph1	5.9166	Acsl4	1.29001	Zfp36	26.1316	Lima1	3.16621			Ndufc2	1.4802	Hbegf	1.28594	Rab12	1.26929			Ccdc88a	2.87901	Sec61a1	1.10898	Galnt7	0.934962	Naa50	2.70925
Bcar3	2.34662	Pde4b	18.4833	Tshz1	1.36472	Tespa1	0.756906	Prkn	2.01926	Fhl1	4.38038	Atp5j	2.81215	Rpl21	20.6746	Eomes	2.85399	Mef2a	5.41419			Leprotl1	1.64759	Gabbr1	1.89949	Renbp	0.586616	Hnrnph2	2.07472	Larp4	1.78446			Gdpd3	0.512288	Dpysl3	0.544644	Prkn	1.05802			Tpcn1	0.599667	Nup210	0.91574	Nr3c2	1.26991	Sdf2l1	1.08624
Ptbp2	1.75482	Rnf11	2.58657	Zfp654	1.54908	Cxcl10	3.42445	Mpc1	2.39557	Bsg	2.92014	Adamts1	4.30385	Bicdl1	0.601049	Pik3cb	0.89109	Ctsc	4.01952			Saraf	3.75988	Hbegf	1.11149	Lamp1	5.99299	Hcar2	15.983	Cdkn1a	4.08858			Acer3	1.93897	Spire1	0.930738	Igf2r	1.00829			Gas7	1.82243	Edem1	2.11679	Rbl2	1.10305	Abcc5	2.09661
Rap1gds1	2.80416	Osbpl9	2.62813	Rpl9	41.6219	Myl12b	4.03427	Hcfc1r1	1.57452	Vwa5a	0.625198	Adamts5	0.778617	Sytl3	2.16397	Nck1	1.48095	Tyrobp	23.0264			Rbl2	1.25924	Hsd17b4	0.857805	Gas6	0.702116	Basp1	4.42977	Gtf2ird1	0.51833			Pak1	3.05267	Snx24	0.803314	Tnfrsf21	0.920684			Atp1a1	1.95877	Ybx3	1.29131	Cotl1	4.65338	Ap2m1	1.10413
Dapp1	1.3419	Tnfrsf1b	3.31053	Frat2	0.902648	Eef2	5.12068	Tnfrsf21	0.966722	P3h3	0.69338	Arl13b	1.21764	Rpl37	36.9837	Lrrfip2	1.54055	Psmd8	1.55445			Cotl1	4.22353	Pmaip1	3.18796	Tnfsf13b	0.634257	Wnk1	10.3986	Ndufa5	1.29415			Itgax	1.88391	Ppic	0.921196	Slc29a1	0.691326			Upb1	0.60036	Arhgdib	5.25775	Rrad	2.41578	Senp2	2.86931
Ppp3ca	9.76904	Slc2a1	1.10012	Rps8	41.9643	Oaz1	7.15554	Mrpl14	0.803132	Serping1	19.3244	Pros1	1.93631	S100a10	8.11697	Pdcd6ip	2.81485	Ryr1	0.529677			Mast3	0.607865	Impa2	0.651141	Rab20	1.26781	Lrrc8d	7.69346	Bsg	1.65104			Rgs10	1.8416	Ldlrad4	2.94789	Fbxl17	3.29067			Crlf2	0.98167	Aebp2	1.39748	Gabarapl2	1.85162	Rfc4	0.530686
Nfkb1	7.95226	Cap1	3.07792	Ust	1.94079	Hectd1	3.45184	Slc29a1	1.10395	Parp3	0.502855	Pigp	0.687674	Znrf3	3.14045	Fbxl2	0.460288	Ndufc2	1.35882			Lsm4	1.51882	Spire1	0.622677	Asah1	1.68154	Plaur	19.0631	Wfdc1	0.822278			Mki67	0.996393	Mapk4	1.27614	Ptk7	1.10493			Ucp2	4.95756	Mrpl51	1.03781	Aplp2	4.09032	Atp5j	3.40012
Bcl10	1.63645	Ppt1	1.89999	Bola2	2.44023	Fbxo33	1.70932	Trem2	0.545083	Creld2	0.660036	Cbr3	0.391475	S100a13	2.65319	Chsy1	5.06052	Gdpd3	0.90548			Dctn1	0.666875	Snx24	2.44994	Sap30	0.799913	Pilra	3.52446	Tmem176a	2.0124			Atp6ap2	2.59119	Mbd1	1.68004	Epb41l3	0.524191			Vav3	3.14284	Rad51ap1	0.335227	Birc3	4.19696	App	7.2423
Gem	2.21736	Plk3	4.44641	Gimap6	6.13869	Emsy	1.13723	Cpne5	0.934125	Trip6	0.388781	Rcan1	0.861884	Ubash3a	0.452608	1700025G04Rik	3.20429	Coro1a	12.1259			Rrad	1.76817	Ldlrad4	7.01316	Hpgd	2.46445	Cltc	10.5174	Rab12	0.993634			Tnni2	0.83666	Megf10	0.452904	Myl12a	5.05386			Vhl	0.54312	Rpl28	24.6833	Thy1	1.46835	Pros1	1.22296
Rps20	48.897	Capzb	2.99665	Tnrc6b	6.56064	Ankrd11	8.47856	Abcg1	13.8437	Tmem176a	3.29901	Itsn1	1.00802	Arl15	3.224	Malt1	7.01822	Acer3	2.60105			Thy1	4.33346	Me2	1.39297	Adcy7	1.14471	Cd24a	3.69766	Rhebl1	0.400186			Fgf13	1.3984	Slc12a2	1.31144	Myom1	0.608648			Brk1	2.08273	Snrpa1	0.78377	Ubash3b	1.76561	Chaf1b	0.425102
Pnisr	1.6214	Ptpn12	3.25333	Arid4a	3.25466	Isg15	1.57888	Ndufv3	1.45058	Tpi1	0.953974	Enah	1.05371	Grap2	8.3596	Gab3	0.907775	Arhgap17	3.28488			Rexo2	2.03043	Gnaq	3.86369	Tbc1d9	1.44001	Cd300lf	7.73996	Rps6ka2	1.37038			Plp2	1.17632	Pdgfrb	0.83133	Ehd3	1.54123			Cct2	1.52065	Psmd8	1.65401	Rexo2	1.2956	Atp5o	1.76437
Rngtt	1.73886	Csf3r	16.8358	Bcl11b	4.41827	Ythdc1	5.18597	Myl12a	3.76851	Rab12	0.916684	Faim2	0.813896	Gzmk	0.7668	Mctp2	2.74126	Itgam	2.65762			Acat1	0.716354	Cndp2	1.04423	Mt1	9.85341	Trappc9	1.34874	Vegfa	7.26597			Rbm3	3.79461	Cyb5a	1.80621	Crim1	37.259			Plcg2	1.62182	Psmc4	0.713714	Il10ra	2.96725	Tuba1b	9.59184
Tex10	0.940607	Fgr	3.25512	Frmd6	1.04491	H2_Q4	1.27004	Hnrnpll	2.47383	Pde10a	0.651755	Lima1	1.25074	Kdm7a	3.08439	Zswim6	12.1393	Pycard	1.71497			Cd3e	3.74768	Anxa1	3.13626	Cox4i1	4.71056	Entpd1	24.6929	Clic5	4.01151			Cox7b	2.5945	Fads2	0.483046	Pja2	2.23514			Ube2f	1.3814	Ndufc2	1.48283	Nedd4	1.57049	Tmbim6	3.18672
Ptbp3	4.68868	Sesn2	0.871137	Nrip1	2.27047	Mgat5	2.12117	Atp6v0c	6.796	Smoc2	1.65198	Csad	0.677393	Krtcap2	2.10575	Styk1	1.45907	Itgal	3.95721			Cd3d	5.74488	Tmem138	0.65147	Cotl1	4.58356	Rnf149	17.0938	Glp1r	2.54732			Sh3bgrl	3.79723	Ms4a4d	0.531548	Ralbp1	1.75603			Ramp1	1.69876	Arl6ip1	3.31678	Myo1e	4.9663	Racgap1	1.63604
Snx30	1.84096	Pgd	1.74282	Tob2	3.20698	Rif1	0.888288	Pdpk1	1.43254	Hcfc1r1	1.72194	Igfbp6	4.10581	Nmnat2	1.37603	Nfatc1	3.2437	Rgs10	1.10007			Rab27a	0.960294	Ms4a8a	0.585388	Ifi30	4.75704	Jaml	1.30411	Arhgap28	0.983089			Rps4x	24.9455	Pcsk5	16.1515	Nrxn1	1.43282			Atp5h	6.50284	Kif22	0.421921	Mns1	0.645972	Lima1	2.59044
Rad23b	1.29125	Slc25a33	1.96898	Rpl29	11.2046	Serbp1	3.78099	Cuta	1.05951	Tnfrsf12a	1.05433	Ndufa5	1.78938	Serpinb6b	0.702765	Klra9	3.69757	Mettl9	0.767685			Sltm	2.34117	Ccdc86	0.86438	Pde4c	0.434823	Acap2	3.02615	Myl12a	4.88506			Cd209a	4.33272	Fas	2.25594	Epas1	11.1391			Cd300a	2.88378	Maz	1.02954	Rora	31.0257	Prr13	1.78497
Ubap2	1.26181	Ssu72	1.45716	Rapgef4	0.894191	Elf1	6.98236	Plin3	0.764516	Mrpl14	0.791174	Fhl1	13.6647	Klhl6	1.9132	Gas7	1.75333	Atp6ap2	2.50475			Myo1e	4.50834	Slc15a3	6.80778	Ntpcr	1.0279	C5ar1	5.13139	Xdh	3.12616			Galnt7	1.08117	Pcgf5	1.76668	Tmem204	1.54387			Grn	1.5509	Coro1a	8.12046	Tent5a	1.21484	Cdkn1a	4.1589
Cd72	1.28644	Cdk11b	3.97542	Themis	4.87263	Eea1	3.14464	Svil	2.63461	Slc29a1	1.10153	Bsg	2.30766	Simc1	2.50809	Rnf125	0.905503	Cask	1.4655			Rora	14.8643	Zfand5	11.7798	Cmtm3	0.564856	Sorl1	17.0843	Crim1	6.58945			Lsm6	1.1077	Tjp2	2.0158	Phf1	0.67316			Tet3	1.30921	Lat	1.40663	Acsbg1	0.410916	Noct	1.17594
Rps6	8.81481	Nadk	2.87682	Rps23	45.9229	Cyld	2.35573	Celf4	0.851293	Enpp5	0.385658	Vwa5a	0.5541	Usp48	1.20074	Rac2	5.56246	Eif3f	4.03332			Anp32a	2.19379	Ehd1	1.43588	Abhd12	1.69021	Arhgap15	19.7618	Man2a1	2.47397			Tbc1d9	2.93363	Drap1	1.69857	Bambi	1.87168			Rps29	79.1554	Rps3	22.2347	Thsd4	1.99234	Ndufa5	1.90625
Usp24	1.08153	Bst1	0.975657	Zfp644	1.80163	Igflr1	0.505431	Ccny	2.78186	Pi16	8.54316	P3h3	0.5993	Gimap5	1.26536	Trappc8	1.47754	Rbm3	3.6693			Acsbg1	0.706516	Atg2a	2.35524	Cadm1	2.47703	Rlf	2.86345	Srsf7	5.67312			Mt2	3.59824	Ltbp3	2.04572	Map4k3	8.75197			Eef2	5.52266	Psma1	1.20147	Ptpn9	1.17219	Rfc2	0.640082
Mier1	2.66513	Fosl2	7.85272	Arhgap15	29.0678	Rab8b	4.99086	Dtna	0.568087	Mtch1	2.70354	Serping1	11.9875	Pxylp1	0.411145	Clasp2	2.05068	Msn	5.51411			Dnaja4	0.554503	Lipa	2.17433	Il10ra	1.64322	Ftl1	29.3332	Epas1	25.5562			Mt1	15.6708	Plce1	0.71646	Tmem178	4.89744			Dpp4	0.850971	Trat1	0.576621	Elovl5	8.74039	Bsg	1.6555
Pum1	3.31757	Rbks	0.961288	Rpl36al	6.78885	Ss18	1.87352	Tnf	2.26451	Glo1	0.653768	Tmem176a	7.85152	Rpl7	13.8722	Zbtb1	0.877022	Cox7b	2.20688			Gclc	2.66024	Syvn1	1.50461	Myo1e	3.94581	Sgms2	18.6117	Tmem204	1.07596			Ccl22	3.97226	Sorbs1	1.62275	Slc39a6	0.606925			Zc3h12c	0.759545	Pycard	6.57823	Plscr1	1.20056	Clec4n	2.63811
Srsf10	2.13996	Klf3	3.99349	Arl4c	1.39316	Arhgap10	0.849568	Npc1	1.01024	Ndufv3	2.01624	Rab12	0.959992	Gimap7	0.846079	Cysltr2	0.788899	Sh3bgrl	2.7273			Ppib	2.93257	Coro1b	0.59559	Tent5a	1.53607	Selenon	4.34081	Anks1	1.55337			Ccl17	11.5954	Arl3	0.919158	Mapre2	2.38433			Heatr5a	0.880305	Plk1	0.38637	Plod2	0.734953	Tpi1	1.4091
Ptp4a2	5.28672	Fam114a1	0.512197	Tdrp	1.12048	4932438A13Rik	5.39689	Diaph1	6.22381	Arhgap28	0.751742	Prkn	1.37559	Foxo1	3.55057	Cdc14a	0.775385	Flna	2.9307			Rbpms2	0.768443	Chka	29.0923	Ctsh	4.95704	Gfod1	5.83404	Map4k3	3.65004			Pgls	1.92772	Sfr1	1.84549	Adamts10	2.26711			Arl6ip5	1.75754	Ndufab1	1.60148	Usp3	2.10011	Cdca3	1.58402
Phc2	1.14411	Tbc1d14	0.993679	Rictor	2.15393	Asxl2	1.38571	Ap3s1	1.41345	Myl12a	3.59294	Igf2r	0.868664	Pced1b	1.04012	Ttc7b	0.823729	Ap1s2	1.40097			Smad3	2.44331	Pitpnm1	1.02984	Ppib	2.90162	Tacstd2	1.22323	Ccny	2.49965			Cox4i1	4.79368	Ablim1	3.2502	Dtna	3.76961			Lsm7	0.77409	Rrm1	1.19247	Rpl4	5.72704	Prkn	1.12565
Srrm1	2.20148	Chrna9	0.458175	Sept6	1.59548	Rps16	31.0237	Hsd17b4	1.25322	Lbh	2.65219	Hcfc1r1	1.05389	Ctla2a	3.28248	Zdhhc15	0.479925	G6pdx	0.630645			Nt5e	1.03296	Cpt1a	3.04453	Cmtm7	1.29498	Cd14	8.75563	Mib1	2.13207			Cotl1	4.02248	Hdgfl3	0.889305	Cdh2	2.83227			Oaz1	8.39433	Mki67	4.46332	Smad3	3.75819	Mpc1	2.45685
Sfpq	4.79842	Gpat3	1.31591	Fam241a	1.86815	Eef1a1	31.6327	Spire1	0.513729	Xdh	1.66523	Mmut	0.440361	Lncpint	15.3862	Pds5b	1.24155	Mpp1	1.60739			Acpp	1.18407	Gal	0.88269	Lrrfip2	1.57733	Tlr6	1.47053	Tapbp	2.08952			Ifi30	10.8374	Maged1	1.0587	Pfdn1	1.17883			Uvrag	5.71895	Ndufb11	3.1106	Nt5e	0.744567	Hcfc1r1	1.19732
Maco1	1.69982	Antxr2	53.2621	Fam78a	0.725532	Rpl10a	12.6661	Snx24	2.28826	Vit	0.503088	Slc29a1	1.8649	Rps2	21.068	Sik3	13.1125	F10	1.50667			Manf	2.04199	Ehbp1l1	1.2856	Trf	3.16455	Treml4	2.18602	Brd2	6.127			Lsm4	1.55191	Scd2	0.934971	Tslp	1.1396			Tnfsf9	1.88379	Rbm3	6.11212	Slc25a36	1.65301	Pkmyt1	0.463027
Wasf2	3.20395	Tpst2	1.30976	Rps27rt	1.17723	Ifi206	0.600318	Ldlrad4	6.15079	Qpct	0.699532	Vegfa	3.05145	Scml4	2.43071	Ccnd3	4.75493	Lamp1	5.78444			Mapkapk3	2.24127	Esrra	0.725616	Gnai2	5.96956	E230016K23Rik	1.9298	Tap2	0.977952			Nectin1	0.728421	Kazald1	0.814033	Lims2	0.880453			Cox8a	6.80393	Ebp	0.617194	Rpsa	28.0737	Cenpq	0.684142
Rpl22	14.7375	Tfip11	1.173	Prkca	3.66027	H2afz	7.91475	Me2	1.02005	Man2a1	2.48725	Enpp5	0.571083	S1pr5	0.362373	Irf2bpl	0.966398	Eif4ebp1	0.883163			Cish	2.36682	Spindoc	0.757541	Folr2	0.564877	Dock8	2.63752	Dnajc18	0.716358			Ubash3b	3.69873	Arih1	10.8517	Spry4	1.04886			Gramd4	0.977053	Fundc2	1.00027	Cep63	0.62666	Mrpl14	1.02449
Kmt2e	9.30714	Dck	1.2109	Gimap9	1.33306	Ssh2	5.40945	Tcof1	1.04339	Cyp1b1	0.397258	Fbxl17	2.73955	Rpl18a	37.1415	Rnf43	0.41963	Polb	0.76429			2024-03-03	9.21158	Tcf7l2	14.3216	Ccdc88a	1.42589	Atp6v1a	1.70003	Sil1	0.727654			Plet1	1.64183	Huwe1	4.20319	Nr3c1	3.97697			Tmtc2	1.08801	Cox7b	2.51599	Mapkapk3	2.53723	Sgo1	0.679275
Cd38	0.512995	Rchy1	1.47145	Eml5	0.830529	Inpp4b	11.9047	Gnaq	4.51466	Ralbp1	1.45116	Mrps18a	0.955211	Gprin3	0.687844	Gpc1	0.80855	Ikbkb	2.03145			Ablim3	1.07226	Hhex	1.63405	Ank2	0.712828	Pbx1	11.5336	Lims2	0.94979			Cadm1	0.875291	Sat1	4.32558	Hbegf	4.1426			5031439G07Rik	1.27118	Hmgn5	0.87152	Cish	2.18089	Slc29a1	1.25487
Slc4a1ap	0.527182	Rilpl2	3.03801	Klhdc1	0.449747	Arap2	2.33564	Cndp2	1.87629	Twsg1	1.48465	Ptk7	2.04936	Zfp36l2	11.8963	Cbl	2.02358	Gsr	5.88337			Gab3	1.03715	Pik3ap1	7.7299	Gas7	2.20907	Magi3	3.60118	Zfp521	0.768774			Ldlr	1.49681	Acot9	0.835438	Ppic	1.27879			Fmnl2	2.40969	Nono	1.30784	Eml4	3.97296	Trem2	0.532425
Ppm1g	1.22868	Arpc3	5.72292	Klf13	2.29618	Dennd4c	1.25633	Cyb5a	2.71139	Rhoq	1.36995	Mtch1	1.78383	Ptprcap	2.40284	Atp5h	5.30303	Rbpms	2.82663			Smap2	2.97139	Lcor	2.54739	Lpcat2	1.53123	Trim30b	1.4919	Spry4	0.75272			Anxa2	6.02718	Prdx4	1.08477	Csnk1a1	4.0267			Lmo1	1.00481	Rbbp7	1.47819	Colgalt2	0.443067	Ppil1	0.445022
Dhx15	2.21616	Pxn	2.27287	Rasal3	0.898896	Socs1	1.16329	Anxa1	4.04154	Mcfd2	0.851705	Glo1	0.631507	Serpinb9	1.08236	Slc41a2	1.03327	Asah1	1.3625			Slc7a6os	1.75464	Xpnpep1	1.02203	AA467197	1.61912	Nup107	1.09811	Arap3	3.38838			Psma4	1.67578	Cd63	3.7479	Slc12a2	2.19725			Ndufa13	2.88129	Ptpn7	0.629851	Pebp1	1.21059	Cpne5	0.53434
Tbc1d1	3.02014	Tes	3.34991	Rps10	48.4098	Camk4	5.39331	Fth1	113.997	C3	19.5523	Arhgap28	1.41427	Vps13a	1.62496	Tut4	8.08088	Sap30	1.05892			Rnf125	1.62094	Nt5c2	1.55163	Atp6v0b	3.65376	Junb	61.4909	Diaph1	4.45103			Tspan3	0.679133	Cnpy2	0.939899	Tmx3	1.04638			Tmem258	2.13168	Casp3	1.1034	Lpcat2	2.50955	Mtch1	1.29392
Cenpa	0.716855	Oasl2	0.948473	Tbc1d30	0.625626	Ttc39b	2.64332	Rab3il1	0.473671	Tmem204	0.747172	Myl12a	3.4222	Rpl37a	62.6763	Ppm1h	2.07473	Hpgd	2.15034			Slc22a15	0.920182	Gk	1.06206	Lpar6	0.533181	Nrd1	2.46244	Hbegf	2.71047			Tmed3	0.875999	R3hdm2	1.79034	Pdgfrb	12.4716			Gpi1	1.98303	Slc25a4	1.13071	Ttc28	1.53819	Abcg1	8.65941
Rfc1	0.758217	4930519G04Rik	0.484573	Cd8b1	1.50335	Usp38	1.56932	Tmem138	0.49228	Cuta	1.27782	Lbh	8.67955	Rpl27a	37.1576	Dusp5	6.25648	Tbc1d9	2.64012			Mif	1.91683	Slk	1.78705	Casp4	2.13871	Dennd4a	38.7912	Ldlrad4	4.18995			Ctsh	3.8314	Cyp2e1	3.17586	Gnaq	3.45552			Arhgap26	6.56391	Lsm6	1.56543	Lpar6	0.665409	Ndufv3	1.39876
Pds5a	1.93401	Lfng	1.18693	Gas5	7.71175	Plcl1	1.30248	Ms4a6d	0.764831	Plin3	0.635776	Xdh	1.91939	Ar	1.01329	Sos2	1.43168	Hp	3.04466			Clasp2	2.46275	Gsto1	2.74926	Ucp2	5.31512	Dedd2	2.8857	Csnk1a1	5.16449			Plscr1	1.14861	Ifitm3	11.2815	Fads3	1.27485			H2_Aa	36.5131	Orc6	0.990725	Cysltr2	1.2269	Ndc80	0.561764
Ube2k	3.13688	Actb	86.4973	Cd8a	0.654527	Jarid2	4.65535	Ostf1	3.68788	Uqcc2	2.10118	Crim1	2.47624	Atxn1	5.13166	Cobll1	2.72939	Ist1	1.25413			Zbtb1	1.09007	Hspa12a	0.565348	Stard9	0.904579	Msra	3.78939	Nedd4l	2.83171			Lactb	0.683982	Cd151	0.51683	Fads2	0.794192			Plxnb2	0.685698	Nudt21	1.48983	Fndc3a	4.99007	Dpy30	0.846038
Rhoh	1.89286	Arpc1b	5.25188	Taf4b	3.86446	Ranbp9	1.84581	Ms4a8a	1.71794	Bambi	0.820125	Pja2	1.02939	Tshz1	1.33976	Arl4d	1.91342	Pgls	1.80784			Cysltr2	0.623102	P4hb	4.54501	St18	1.04324	Nsd3	20.8378	Slc12a2	0.939981			Ppib	3.68365	Farp1	1.90172	Ak3	1.06967			Cox6b1	3.80048	Mt2	1.60482	Znrf1	3.31374	Hnrnpll	1.47454
Tec	3.18738	Ing3	3.20015	Kcnn4	0.639576	Dock10	10.4713	Ccdc86	0.659701	Adamts10	0.736995	Man2a1	2.82828	Zfp654	1.49975	Ccl5	135.445	Cox4i1	5.8059			Znrf1	4.81428	Fasn	1.31722	Exoc6b	1.52601	Atrnl1	5.07443	Tcof1	1.76365			Rpl4	5.78223	Cpeb1	0.534249	Rcl1	0.75748			Rps27l	2.83566	Mt1	6.49367	Hacd3	1.63908	Ndufv2	1.09058
Fip1l1	1.36021	Cux1	4.55636	A930005H10Rik	0.576966	Itpkb	10.6915	Slc15a3	2.93306	C2	0.942352	Ralbp1	1.90092	Rpl9	30.7205	Arl6ip5	2.86833	Ifi30	4.67056			Hacd3	0.800004	Ubtd1	0.623322	Atp6v1h	2.00982	Nod2	1.05869	Gnaq	7.53872			Lrrfip2	2.44603	Tmem47	1.04383	Pola2	0.661662			Unc93b1	2.19196	Herpud1	2.29571	Exoc6b	1.62232	Atp6v0c	6.4054
Cenpc1	1.09438	Gnb2	2.99563	Gimap4	1.63323	Rpl12	14.6155	Lipa	3.71841	Tslp	0.358104	Twsg1	2.49377	Gpr68	0.75661	Oaz1	7.08696	Psmb10	1.13425			Exoc6b	1.71723	Pi4k2a	1.40891	Brk1	2.23546	S100a8	194.188	Tle4	4.91547			Rpsa	32.4004	Il6	0.859093	Apba1	0.659434			Ttc7	1.6183	Cox4i1	4.67294	B3galt2	0.378735	Jpt2	0.545147
Stap1	4.94781	Klhdc10	1.7824	Txk	2.30595	Cnst	0.635845	Chka	8.85954	Mrpl27	0.584899	Mcfd2	0.711556	Rps8	28.8773	Gnptab	2.44969	St3gal4	1.25411			Kcnk1	0.720062	Nfkb2	1.41767	Ctnnd1	1.49466	S100a9	178.298	Cyb5a	2.83162			Trf	1.97006	Larp1b	2.29664	Efemp2	0.577705			Map4k1	0.936048	Lsm4	2.28165	Jcad	0.489739	Mrpl28	0.678217
Mtf2	1.47684	Gsdme	0.632281	Smyd3	2.75564	Rps21	37.7576	Rab1b	0.820865	Zfp521	0.997122	C3	5.82672	Ust	3.01623	Ankrd11	9.05139	Il10ra	1.82778			Cd226	2.25965	Mfsd13a	0.557794	Zdhhc14	1.4147	St3gal5	1.5955	Gna14	1.75059			Gnai2	5.98676	Crispld1	0.32076	Lrp5	0.557535			Rps16	30.5984	Thy1	1.61075	Cd226	1.01529	Cuta	1.11799
Dipk1a	3.7308	Zyx	5.335	Kbtbd11	0.714303	Tasp1	1.02079	Aldh3b1	0.764302	Hbegf	1.18312	Tmem204	1.96183	Bola2	2.42656	Arhgap45	3.2407	Ldlr	3.04708			Faah	0.711524	Hexa	1.7996	Ramp1	0.916621	Cebpb	37.2904	Pcsk5	2.94878			Cish	0.899871	Slco3a1	1.36184	Drap1	1.57936			H2_DMa	6.38219	Rexo2	2.55567	Faah	1.16066	Plin3	0.740553
Plac8	2.38169	Clec5a	0.753015	Slain1	1.20739	Runx2	2.01808	Cpt1a	1.34611	Dpysl3	1.02408	Plin3	0.611138	Gimap6	4.39546	Prkx	0.993918	Anxa2	4.97294			Rnf43	0.861145	Adpgk	0.945695	Myo5a	2.38264	Ptafr	7.91068	Zfand5	6.91606			Prkar2a	0.771227	Itgb1	4.08676	Shoc2	1.67388			Eef1a1	36.2721	Pou2af1	1.0368	Senp6	3.63124	Pfdn6	1.13894
Slc15a4	0.70566	Abtb1	1.00512	Rras2	2.96015	Fam102a	1.07144	Gal	1.69012	Lox	0.787509	Bambi	0.67714	Tnrc6b	5.72717	Cox8a	8.10622	Tent5a	1.17843			Senp6	2.44524	Sat1	4.79071	Cd300a	1.42672	Mpp7	12.1095	Cemip2	6.79112			1700025G04Rik	1.61351	Pard3	2.54238	Vti1a	1.84991			Rpl10a	17.3603	Cd3e	1.41263	Ramp1	2.15043	Tnf	1.84572
Rsrc2	3.449	Xpc	0.566053	Eef1d	2.65058	Ube2h	4.16879	Ehbp1l1	0.957828	Ppic	0.851365	Svil	2.60873	Selplg	4.23506	Gramd4	1.67217	Pkm	3.8108			Ramp1	4.19346	Banp	0.805064	Gns	1.88628	Nfam1	2.93542	Ehd1	1.72761			Malt1	8.66843	Casp12	0.508274	Tm9sf3	2.31222			Ctnna1	2.95873	Cd3d	2.85105	Lif	0.679526	Npc1	0.918073
Sfswap	1.00867	Tmem43	0.574637	Ms4a4b	3.67967	Rbpj	2.4223	Fam89b	0.754649	Setbp1	2.31984	Map4k3	2.14743	Bcl11b	3.68648	Cog5	1.60176	Psma4	1.20704			Atp5h	4.69793	Atp10a	1.85413	Grn	3.30748	Cxcl2	141.899	Fas	2.85728			Ccdc88a	3.92617	Rdh10	0.57075	Arl3	0.73089			H2afz	12.4584	Hmbs	0.739032	Ptpn13	5.43504	Hsd17b4	0.737867
Snx8	1.47686	Slc6a6	3.01695	A930024E05Rik	0.482517	Adk	3.67143	Capn1	1.366	Mbd1	1.14057	Mib1	2.42024	Cxcr6	0.620862	Ripor2	9.52761	Ctsh	3.46578			Ptpn13	0.724986	Mmp19	0.471951	Ppp1r21	0.887654	Gda	4.13636	Ak3	0.56466			Ank2	0.606809	Klf7	2.35413	Nhlrc2	0.741139			Bri3bp	0.758349	Ccnb2	1.32183	Tut4	6.36231	Snx24	1.64526
Ddx54	0.893178	Tmcc1	5.79138	Skap1	9.4112	Abhd2	1.44432	Prdx5	3.9563	Prrc1	0.594042	Adamts10	1.7709	Tob2	3.04618	Mgat5	2.493	Ciao2a	1.39682			Slc41a2	1.06539	Esyt1	2.39691	Gna15	0.547651	Fcer1g	9.52745	Tjp2	3.11012			Alpk2	1.01504	Nop58	3.84155	Afap1l2	2.58593			Scarb1	0.567914	Mns1	0.522516	Chst11	4.69336	Ldlrad4	3.81614
Dtx1	0.73823	Clec4e	11.9026	Npm1	10.8732	Prrc2b	1.76114	Tcf7l2	13.7844	Slc12a2	0.766186	Dtna	2.19888	Rpl29	9.44569	Gatad2a	3.13621	Ppib	2.78393			Ppm1h	2.08802	Baiap2	3.71286	Cxcl10	1.7732	Osm	8.07796	Dpf2	1.03067			Fkbp1a	1.54328	Col5a2	3.60676	Maged1	0.543118			Rara	1.95402	Rora	3.53798	Ppm1h	2.12639	Me2	1.09359
Rpl6	14.6604	Clec4d	22.1952	Aak1	1.75634	Gimap3	1.70231	Eif3a	2.86993	Pdgfrb	0.841649	C2	0.51534	Themis	5.61631	Gxylt1	0.792762	Atp1b3	3.72542			Tiparp	7.45189	Nab2	0.500208	Fam214a	1.12563	Pirb	2.47511	Lrp5	0.926775			Tbc1d4	2.6453	Col3a1	11.2962	Dnmbp	0.51019			Slamf7	1.52934	Anp32a	2.47431	Tiparp	10.4833	Gnaq	3.32884
Glcci1	3.30413	Clec4a2	0.845942	Snrpg	6.09261	Dusp10	3.46947	Tll2	0.399084	Cyb5a	5.77662	Tslp	0.346714	Rps23	34.9533	Serbp1	4.14274	Cmtm7	1.5293			Ankrd12	4.32551	Atp5a1	3.99384	Tmem106a	0.544937	Sh2d3c	5.84486	Smarca2	5.26395			Atp1a1	2.0354	Ecrg4	0.398597	Scd2	0.911814			Fau	64.0747	Kif23	0.938531	Cnot6l	5.82842	Cndp2	1.32287
Pan3	5.13606	Olr1	2.18633	Rpl38	48.8979	Zdhhc2	0.559229	Tm9sf3	2.50443	Anxa1	4.64472	Zfp521	1.5435	Rpl36al	6.70713	Cab39	2.67154	Lrrfip2	1.61439			Prr7	0.95218	Pstpip2	1.18303	Cebpa	1.62345	Pde1a	1.88668	Spindoc	0.577454			AA467197	5.86849	Npas2	0.654846	Ldb1	0.903313			Arl5c	0.69295	Idh3a	0.564137	Mast4	2.09535	Cyb5a	2.40188
N4bp2l2	3.00816	Klra2	1.8417	Bcl2	4.01545	Foxp3	0.493874	Pik3ap1	7.46944	Fth1	83.0039	Spry4	0.608233	Arl4c	2.21883	Tent4b	1.34607	Gnai2	7.05158			Mast4	2.28737	Pnpla2	2.14132	Mitf	2.36088	Skap2	7.49212	Sorbs1	7.62774			Ucp2	3.89545	Pdcl3	0.763335	Gbf1	1.42618			Mpp6	0.905469	Psma4	1.38013	Tespa1	2.47773	Anxa1	3.65916
Exoc4	3.15499	Etv6	4.98439	Zfp53	0.924851	Prex1	1.9344	Xpnpep1	0.59512	Fads2	0.607724	Dpysl3	1.70656	Klre1	1.21971	Ss18	1.90752	Ccdc88a	1.69458			Dusp5	5.51914	Tmem192	0.946529	Ccl12	4.48796	Cdyl	1.05544	Trim8	1.37016			Vav3	2.3956	Gls	12.2474	Limd1	1.33669			Uqcrfs1	1.19248	Cox7a2	4.53719	Cxcl10	5.2707	Incenp	1.54164
Avl9	2.61868	Dusp16	4.31175	Rpl32	45.3698	Cited2	3.14973	Gsto1	1.55546	Ms4a4d	1.77781	Lox	1.83525	Sept6	1.69541	Ralgapa2	1.65615	Slc8b1	1.20073			Tespa1	0.937906	Gusb	0.907874	Nfkbiz	6.9502	Csf2ra	5.60257	Arl3	0.79267			Ndufb7	1.8772	Tmeff2	0.806584	Maged2	2.4082			Chmp4b	1.97781	Ppib	5.04346	Cobll1	3.75365	Fth1	104.535
Luc7l2	5.65157	Atf7ip	3.03435	Rpl36	36.7779	Ptger4	1.33328	Hspa12a	0.38212	Pcsk5	1.57411	Ppic	1.11377	Fam241a	0.930299	Sik2	2.25765	Arap1	1.18472			Cxcl10	2.35516	Bach1	1.69347	Ccl7	3.78509	Ptk2b	9.12057	Maoa	2.33476			Brk1	2.37582	Dst	5.89036	Ube3a	2.10022			Polr2l	1.0671	Tipin	1.00368	Eef2	5.14532	Rab3il1	0.581095
Trim24	1.56184	Plbd1	6.39812	Znrf2	1.87081	Rsbn1l	2.83483	P4hb	2.40989	Ak3	0.58775	Setbp1	4.24258	Ubald2	2.48149	Prf1	6.26551	Adgre4	1.531			Cobll1	2.42893	Pfkfb4	1.29293	Ccl2	11.1009	Fcgr3	2.39806	Slk	1.95231			Poglut1	0.49309	Fam135a	0.415505	Cd63	2.28457			Jarid2	4.45747	Rpl4	5.97648	Xkr6	0.444493	Tmem138	0.661052
Dusp11	2.24526	Arhgdib	4.08086	Gm8369	3.04498	Ifi203	2.04595	Arhgdia	3.95585	Il33	1.31994	Mbd1	1.45448	Prkca	4.22521	Mxd4	0.993862	Gas7	2.0928			Ncapd3	0.590536	Alox5	0.757943	Dennd1a	3.87722	Nsmce2	2.36109	Nhlrc2	0.786614			Ube2f	1.05436	Igfbp5	24.5922	Esyt1	2.15196			BC028528	0.816645	Cmtm7	1.58526	Spcs2	1.65051	Ms4a6d	0.805044
Zfp638	1.99467	Atg7	2.51384	Rpl23a	8.36533	Gramd1b	1.32759	Cenpx	0.898606	Yif1a	0.440152	Csnk1a1	4.51917	Gimap9	1.35422	4932438A13Rik	4.21336	Atp1a1	2.4909			Xkr6	1.08129	Hadha	1.09103	Tgfbi	4.76727	Stfa2l1	2.62683	Ablim1	3.09387			Cpne2	0.49969	Speg	1.0379	Smarcc2	0.883362			Gng10	3.90405	Rpsa	35.9938	Nfkbiz	9.80472	Fam111a	1.71808
Arhgap25	1.77444	Scnn1a	1.31572	Rpl5	10.1921	Prrc2c	4.79569	Pi4k2a	0.878919	Papss2	0.581128	Prrc1	0.742667	Samd3	0.684813	Stag1	5.11429	Fem1c	2.812			Arl6ip5	1.90191	Rassf3	2.91346	Fnip1	4.52533	Alox5ap	4.21627	Hdgfl3	0.628102			Atp5h	4.91424	Des	2.11982	Aatk	0.678424			Ctss	6.41377	Topbp1	0.977513	Cfap53	2.14813	Ms4a8a	1.02233
Cnbp	3.8481	Tnfrsf1a	3.39725	Rpl30	56.692	Tbc1d10c	0.817167	Ndufb8	1.74415	Efemp2	0.638737	Slc12a2	1.39854	Spn	1.08961	Atp11b	5.53902	Atp6v0b	3.01138			Spcs2	1.90533	Idh1	1.5983	5031439G07Rik	1.16904	Atp8b4	5.05711	Mob2	1.22094			Bmp2k	2.67474	Itm2c	1.13034	Cnpy2	0.810893			Rnh1	1.92586	Manf	4.1669	Stab2	5.59306	Ccdc86	0.874507
Tmf1	0.906425	Cd9	16.8772	Rpl18	30.8989	Cdk6	1.4996	Sfxn3	0.59745	Drap1	1.80128	Isoc1	0.879109	B3gnt2	1.99184	Icam1	2.71283	Frrs1	0.658482			Oaz1	9.27808	Creb1	2.52615	Fmnl2	2.04452	Irak2	6.53336	Maged1	0.510291			Cd207	0.377862	Epha4	0.616947	R3hdm2	1.29842			Trps1	6.55878	Cip2a	0.408779	Fbxl21	0.456433	Slc15a3	2.25037
Hmces	0.839207	Vasp	4.57096	Ntrk3	0.373559	Pitpnc1	6.21878	Kazald1	0.753429	Vldlr	0.694994	Tmx3	1.06656	Rinl	0.957301	Tbc1d2b	0.659226	Casp4	1.96589			Hectd1	3.37724	Nrp2	1.19241	Mgat5	2.00316	Ifitm2	7.95159	Dnmbp	0.541056			Cxcl10	1.6654	Ptma	28.5341	Dctn2	0.907347			Atp5j2	3.52307	Rac2	4.42936	Ankrd11	8.72549	Fen1	0.647078
Foxp1	31.3326	Pglyrp1	7.60929	Rpl11	29.8136	Tex2	1.722	Hexa	3.515	Ltbp3	0.862983	Cyb5a	3.32927	Lax1	0.689361	Vopp1	0.79614	Ucp2	5.50893			Abi3bp	0.995786	Coq10b	2.89128	P2ry12	0.415115	Btbd9	11.4731	Btrc	1.16141			Mrpl54	0.895211	Serpine2	4.4362	Ifitm1	12.6913			Atp5l	6.83049	Mif	2.85097	Pim3	1.63171	Naa40	0.454603
Itpr1	2.9275	Lilra6	0.850637	Rpl3	22.9947	Rundc3b	0.926582	Sat1	4.82763	Rbp4	4.8744	Fads3	0.536597	Rasal3	1.14758	H2afz	15.4189	Vav3	3.58042			Stab2	0.502686	Slc39a10	2.30192	Rnf13	1.1675	Cd300lb	1.85514	Flnb	6.07908			Anapc13	0.952711	Hdac4	2.19826	Ifitm3	9.10548			Trmt112	1.39274	Tomm6	3.51832	Ythdc1	6.16265	Lipa	2.54306
Cd69	5.38787	Siglece	1.01745	Tpt1	62.4757	Abcb1a	1.09613	Atp10a	1.59814	Plce1	0.811554	Fads2	1.16851	Rps10	36.9136	Rcor1	2.02391	Chmp2a	1.67599			Ankrd11	8.66688	Casp8	1.11165	H2_Aa	56.7285	Tmed5	2.46767	Acot9	1.00527			Zc3h12c	1.62419	Pam	9.7793	Cd151	1.64298			F13a1	1.24975	Rfwd3	0.760824	Cerk	2.47585	Cdca5	0.446983
Kdm5a	2.65324	Iqgap1	8.99285	Gm10076	10.7476	Madd	0.840774	Cd63	3.63015	Arl3	0.806439	Ms4a4d	2.41302	Ankrd44	6.76277	Ssh2	5.44191	Brk1	2.48587			Cbarp	0.446548	Ptp4a1	1.39132	Plxnb2	0.84679	Lrmda	4.99218	Sp4	1.52222			Uvrag	5.56376	Slc35f5	0.571653	Tspan4	0.49827			Runx2	2.09536	Ndufb7	2.5348	Dennd5a	2.50926	Kif20b	0.751641
Atf7ip	2.79739	Tyrobp	36.5187	Gtf2i	1.48665	Sh3kbp1	5.29208	Dnajc14	0.526348	Sfr1	2.40466	Pcsk5	2.58914	Klrc2	1.10338	Zc3h7a	1.60748	Lyl1	0.583301			Mgat5	4.90392	Slc9a4	2.0961	Atp13a2	0.638456	Nup98	4.40074	Sbds	1.68864			Ccl7	0.942796	Rgs2	9.5681	Tm9sf2	1.84227			Rbpj	3.81219	Aspm	0.691927	Bbs9	2.14189	Eif1ad	0.656531
Wbp11	1.08749	Rasgrp4	1.61979	Sntb1	3.15194	Ramp3	1.12744	Mmp19	0.898414	Hdgfl3	0.631068	Ddb1	1.13051	Rnf157	1.41531	Arap2	4.63793	Plcg2	1.91717			Prickle1	0.918732	Gls	12.2428	Cuedc2	0.626817	CAAA01118383.1	1.11172	Baiap2	2.88154			Ccl2	3.97675	Csrp1	3.55207	Farp1	5.22226			Picalm	9.31786	Cd226	0.740167	Fnip1	4.69862	Chka	7.86789
Rad18	0.659565	Xylt1	17.9003	H2_Q7	3.73033	Elmo1	8.4554	Atp5b	3.13104	P4hb	2.71162	Stambpl1	2.03762	Cd8b1	3.45226	Kmt2c	3.48614	Ube2f	1.08406			Ndufa13	3.16784	Nabp1	11.7108	Cox6b1	3.91687	Ipcef1	3.03569	Avil	0.536235			Tgfbi	2.0256	Atp2b4	1.62488	Cpeb1	2.15297			Kmo	0.758832	Lsm3	0.7935	Tmtc2	2.35518	Banf1	1.46075
Lrmp	1.02793	Coro1a	10.0913	Rpl35a	56.8132	Chd7	3.43	Atp5a1	3.2026	Anapc11	1.21592	Lipa	1.38466	Raet1e	1.71237	Prdm1	0.868845	Ramp1	1.14318			Fstl4	0.945893	Dst	10.8421	Rps27l	3.18064	Rab44	4.01872	Ifitm3	18.142			Sbno2	1.37969	Glul	3.27387	Mkln1	2.05056			Ptger4	1.30168	Slc25a37	0.8253	Il5	1.34778	Aldh3b1	0.576488
Kras	6.85531	Cln3	1.41476	Nsa2	4.09844	Tox	7.45396	Pstpip2	1.09809	Maged1	1.1717	Ak3	0.849275	Ndfip2	1.31806	Ttc39b	2.4238	Cmip	8.18617			Znrd1	1.20761	Fn1	3.43735	C1qa	38.0806	Slc31a1	0.908497	Cd151	0.93897			Tnfsf9	1.19123	Rgs16	0.890521	Uqcrc1	0.975574			Ifi203	1.929	Batf	0.806404	Mgat5	5.69409	Cpt1a	1.09039
Etnk1	2.62013	Dgat2	1.07702	Rpl26	25.782	Slc7a1	1.67764	Taldo1	5.80361	Scd2	1.40252	Apba1	1.08929	Ddx10	1.27865	Mylip	2.38647	Diaph2	4.80708			Ppp1r11	1.57117	Tuba4a	1.3532	C1qc	23.7475	Vps37b	18.6722	Farp1	0.738886			Cox8a	7.16651	Cdc42bpa	1.66717	2024-03-08	0.487334			Ndufb10	1.81461	Kif4	0.676169	Elf1	5.6034	Gal	1.17784
Dennd5b	1.82859	Pak1	8.71409	Ppm1b	1.51739	Rpl21	18.8234	Gusb	1.4663	Ndufb8	1.42179	Papss2	0.756336	Cd8a	1.70383	Slamf7	0.855316	Zfyve9	1.3017			Siah2	1.20489	Ncl	7.9027	C1qb	33.9253	Msl2	1.93422	Dock9	7.39226			Tmtc2	3.19968	Capn2	0.713463	Sdc3	2.65816			Emp3	6.04022	Brip1	0.523841	Cdc42ep3	1.86322	Capn1	0.821684
Rpl28	16.8569	Itgam	3.81362	H2_K1	13.791	Nop53	1.90301	Cct8	1.32958	Maged2	0.448731	Efemp2	0.43568	Slc25a40	0.600759	Smg6	2.7028	Atp5h	5.32184			Elf1	5.12519	Lrrfip1	6.00583	Unc93b1	3.9095	H2_Q10	2.1591	Podxl	4.94806			5031439G07Rik	0.99943	Dpt	5.38251	Jade1	0.641116			Trappc5	1.32732	Smc4	3.36948	Tbc1d9b	0.818377	Tcf7l2	8.84656
Siglecg	0.574273	Itgal	3.92541	Naca	10.096	Mbp	1.5941	Hprt	1.44837	Prdx4	1.42306	Lrp5	0.508032	Gzmm	0.36245	Sesn1	1.47261	Ppm1h	2.01663			Cdc42ep3	1.81501	Marco	0.849167	Selenof	1.99715	Uty	3.39517	Mkln1	2.66868			Fmnl2	2.42064	Kifap3	0.501099	Itih5	0.391003			Ppp1ca	2.51057	Atp5h	6.04852	Mbd5	3.1957	Cep55	0.700512
Cd22	1.45699	Mettl9	0.853298	Rps7	45.7386	Bicdl1	0.820254	Pfkfb4	0.870464	Atp10a	1.03316	Drap1	2.12833	Taf4b	2.67233	Mlxip	2.04456	Cd300a	3.94736			Wdr44	1.04092	Rassf5	1.35514	Ndufc1	1.28	Marcks	4.45754	Sdc3	0.533947			Lmo1	0.813726	Mark1	1.02417	Exosc7	0.494238			Milr1	0.62031	Cxcl10	3.02112	Nfkbid	5.60651	Hells	0.692301
Rab30	0.36692	Trim30a	1.18357	Rps17	7.51619	Ddx24	1.52848	Alox5	1.34069	Cd63	6.88608	Vldlr	1.2842	Kcnn4	0.673525	Higd1a	1.46404	Grn	2.2231			Rab8b	4.85515	Stx6	0.850638	Clic4	4.7913	Wfdc17	5.81345	Itgb1	5.34077			Ndufa13	2.87711	Atf3	25.3802	Slco3a1	4.86107			Tmem51	0.449344	Fam214a	1.77943	Rab8b	4.89622	Xpnpep1	0.580734
Smg1	5.67967	Atp6ap2	2.0169	Patj	1.94261	Tpp2	2.99102	2024-03-08	0.528508	Baiap2	1.32777	Ltbp3	0.7257	Gimap4	2.52904	Cdk19	1.50383	Rps29	70.4821			Arhgap10	1.1394	Glul	5.66777	Man1c1	0.996467	Rbm47	2.93294	Nrp1	3.72544			Ppfibp2	0.572964	Plxna2	0.498297	Itgb1	12.3251			Lat2	1.20698	Mrpl34	0.829354	Spry1	0.738198	Msr1	0.441184
Pik3c2a	1.93872	Cask	2.09365	Rps12	23.661	Sytl3	1.11443	Sdc3	1.00022	Cnpy2	1.79046	Arl2	0.533508	Tle5	2.42576	Ranbp9	1.98513	Cebpa	0.963584			Mex3c	1.77825	Fam129a	2.67057	Nme1	1.73641	Lsmem1	6.16183	Pard3	3.60377			H2_Aa	63.1774	Atf6	2.68932	Pard3	3.97618			Snrpd2	2.00161	Ncaph	0.325353	Mex3c	1.29497	Gsto1	1.04528
Pde3b	4.55725	Plp2	1.41099	Rpl34	41.1087	Tnfrsf18	1.32971	Hadha	1.11197	Ifitm1	3.4108	Gpam	1.52873	Set	2.62326	Dock10	12.9885	Eef2	5.08719			4932438A13Rik	6.3379	Acbd3	1.31773	H2_DMa	5.55415	Map3k5	7.19269	Xiap	4.7398			Cox6b1	4.14528	Uap1	2.35031	Pdia4	0.955628			Rps19	35.9419	Mrpl54	1.07466	4932438A13Rik	5.99945	P4hb	2.33449
Fchsd2	6.37266	Gla	5.47195	Rpl17	25.4106	S100a10	11.722	Atp5c1	2.09545	Ifitm3	17.0932	Arl3	0.653989	Nsd3	8.14562	Med30	0.878083	Foxn2	1.37185			Ppfia1	1.46207	Sdccag8	1.66252	Cd81	6.97107	Csf2rb	2.57073	Smad7	5.14226			Rps27l	5.91983	Ddr2	3.70218	Prkar1b	1.01512			Zmiz2	0.874796	Ncapd3	0.88	Ppfia1	1.55282	Arhgdia	3.3975
Cd19	1.97367	Bmx	0.485193	Rpl7a	9.67421	Znrf3	1.72822	Rassf3	2.41394	Cd151	0.579314	Maoa	0.741175	Txk	3.1306	Tm6sf1	1.34252	Igsf6	1.96849			Fbxo34	1.22824	Tagln2	5.01602	Eef1a1	29.2576	Lst1	8.48305	Sox17	3.59041			C1qa	2.83031	Ccdc3	0.712586	Pdgfa	4.45919			Rpl21	19.2768	Spcs2	3.29291	Fbxo34	1.46563	Alyref	1.59588
Rabep2	0.43629	Mpp1	1.3235	Rpl35	39.5998	Myo3b	0.663619	Pdia4	1.24458	Tspan4	0.468138	Nhlrc2	0.689257	Smyd3	3.00332	Herc1	2.9954	Anapc13	0.929969			Shank2	0.319201	Uck2	1.50862	Jmjd1c	7.72162	Osgin1	2.28009	Klf7	8.22233			C1qc	1.55958	Rsu1	1.37161	Xiap	1.47779			Irf8	2.7134	Oaz1	10.7976	Shank2	0.955701	Anapc11	1.43435
Rps3	21.818	Rab11fip1	5.56525	Kif1b	4.02374	Slc35e2	0.645558	Idh1	1.68856	Dock9	1.15263	Hdgfl3	0.572507	Ifng	6.51903	Pbx3	1.67037	Zc3h12c	0.537702			Nme1	1.62223	Mpc2	3.47697	H2afz	8.17876	Cass4	5.80397	Raph1	1.74214			C1qb	2.76451	Vim	13.7688	Tspan17	0.779398			Tspo	5.02203	Ndufa3	2.06686	Eef1a1	31.7376	Cenpx	1.49526
Il21r	2.82667	Eif4ebp1	1.2082	Gm10125	0.426323	S100a13	2.99336	Nrp2	1.08861	Gaa	0.573698	P4hb	2.06699	Slain1	1.06099	Ascc3	3.1174	Hpse	0.523498			Eef1a1	32.8223	Abl2	1.88606	Sirpa	3.88782	Arfgef2	1.40879	Nop58	2.38744			Rab8b	5.31638	Plxdc2	3.66752	Klf7	2.63248			Rpl37	42.0925	Supt16	1.34524	Ppp1r16b	3.95241	Ndufb8	2.48258
Il4ra	1.56051	Rab20	2.21188	Rpl27	23.0925	Ubash3a	0.824047	Casp8	1.44382	Cpeb1	0.559261	Maged1	1.07722	Eef1d	2.71685	Rap1gap2	2.72987	Uvrag	7.28495			Ppp1r16b	4.64068	Soat1	1.81656	Igsf8	0.574666	Sirpb1c	1.44099	Cflar	3.59149			Ndufc1	1.48184	Eng	0.830743	Nrp2	0.822832			Ndufa7	2.3476	Cox8a	8.42304	Inpp4b	36.3749	Kazald1	0.437061
Far1	1.8731	Gsr	15.2076	Rps15	9.49827	Grap2	8.69559	Ndufb3	1.45393	Tmem47	0.492174	Scd2	1.67818	Npm3	0.775175	Hace1	0.812773	Ccl2	6.78186			Nmrk1	0.489653	Esrrg	0.785493	Cd84	1.8526	AU019990	1.03829	Map4k4	3.94875			Clic4	6.38454	Nr4a2	6.82246	Raph1	2.74157			S100a10	11.4522	Arl5a	0.80033	Acer2	0.794696	Hexa	2.93036
Arhgap17	3.43495	Klhl2	2.67995	Chd4	4.0559	Sipa1l1	3.45562	Slc9a4	1.81964	Sec11a	1.51889	Gbf1	1.51166	Ms4a4b	6.36242	Itpkb	4.78947	Tgfbi	4.10462			Cpe	0.381392	Atf3	22.1218	P3h2	1.03744	Morrbid	5.15003	Gls	11.7394			H2_DMb2	1.32905	Acvr1	0.832681	Col5a2	2.42265			Arsb	0.835392	Mbnl3	0.547905	Camk4	6.65553	Prdx4	0.834172
Rbbp6	2.62363	Scrg1	0.484821	Uqcrh	5.1002	Gng2	1.85345	Nabp1	3.99462	Il6	4.6338	Limd1	1.20483	Skap1	8.92493	Zcchc2	1.31958	Sbno2	1.55897			Rcor1	3.55636	Frmd4a	3.95709	Slamf7	1.75191	Cd80	3.47428	Sema4c	0.366301			Nme1	1.93023	Col5a1	2.26142	Col3a1	4.34388			Rassf4	1.76168	Metap2	1.46337	Ttc39b	1.41024	Atp10a	1.30815
Cd37	3.13046	N4bp1	2.13343	Klk8	0.908486	Tmem64	1.28612	Plekhb2	1.16197	Itih5	0.410026	Tbl1x	1.90642	Npm1	9.44224	Fam117a	1.0622	5031439G07Rik	1.29983			Arap2	3.43058	Uap1	3.38271	F11r	1.93312	Msrb1	11.0507	Dst	4.41043			H2_DMa	7.64163	Hspa5	13.5314	Ercc5	0.606845			Lyn	8.90646	Ndufa13	3.51374	Plcl1	4.39575	Cd63	2.92245
Gga2	0.641735	Snx20	3.20197	Ipcef1	2.21614	Gimap5	0.841855	Dst	6.96447	Clec3b	20.2298	Zfhx4	0.416434	Armc7	1.07768	Arhgap18	1.76672	Gpi1	1.92665			Dennd4c	2.91491	Aldh9a1	1.11265	Plcl1	1.07892	Ighg2c	1.412	Fam135a	0.818631			Eef1a1	31.9025	Gsn	23.4461	Pdcl3	0.777723			Grk3	0.87444	Rif1	0.978519	Sbf2	1.34863	Dnajc14	0.543659
Swap70	4.15395	Il15	5.16883	Hcst	3.33366	Rpl7	13.2649	Fn1	4.089	St8sia2	0.519693	Prdx4	0.622134	Aak1	2.102	Runx2	2.18949	Arhgap26	8.56935			Socs1	1.47284	Nsun6	1.31682	Sbf2	1.4219	F630028O10Rik	1.39659	Ppm1f	0.734273			Rpl10a	12.504	Dab2ip	0.49718	Unc50	0.777451			Sestd1	0.596115	Ska1	0.302579	Jarid2	6.01261	Mmp19	0.585242
Eif3f	2.85883	Hp	7.04766	Med14	1.72241	Gimap7	0.59071	Itm2c	1.22209	Itgb1	3.16035	Cd63	3.3544	Snrpg	5.91905	Akna	0.972916	Plxnb2	1.25474			Dexi	0.48302	Mrc1	5.10655	Pmepa1	3.49844	Airn	1.41918	Trip12	3.50745			Ctnna1	3.08799	Rbms1	5.21544	Sema4c	0.379007			Mrtfa	1.50709	Serbp1	4.25644	Dock10	11.4006	Cdk2	0.451229
Dock11	3.7851	Map1lc3b	7.92873	Rab3ip	1.4425	Rsbn1	1.52073	Psmd1	0.990066	Nrp1	1.49888	Cnpy2	1.33554	Rpl38	41.9101	Ube2h	4.64822	Cox6b1	3.77536			Cdon	1.02891	Cubn	0.661845	Polr2l	1.25183	Slfn1	1.90236	Epha4	1.97362			Jmjd1c	5.91699	Nckap1	0.89111	Dst	2.34606			Specc1	0.897819	Tmem258	3.03766	Herc1	3.07241	Pa2g4	1.35913
Gripap1	1.1107	6430548M08Rik	0.607423	Gimap8	0.820448	Foxo1	4.42719	Lrrfip1	5.37818	Pard3	1.41476	Avil	0.447251	Bcl2	4.31492	Cmc1	0.896157	Rps27l	2.49797			Camk4	7.47887	Vim	17.6252	BC028528	0.808154	Gm5150	2.95692	Pam	3.45582			H2afz	17.4572	Dnajc10	0.748844	Fam135a	0.656629			Dctpp1	0.60492	Cox6b1	4.49178	Atp5j2	3.2479	Atp5b	3.7617
Btk	1.19298	Cotl1	4.93078	mt_Nd2	9.81897	S1pr4	0.545347	Cln8	0.420866	Pdia4	1.24264	Usp33	0.663465	Zfp53	1.16075	Abhd2	1.17455	Dna2	0.472799			Ttc39b	1.33463	Mllt10	3.57884	Gng10	1.0929	Rab7	13.2905	Slc35f5	0.720207			Bri3bp	0.513969	Zfp385b	2.2256	Ctdsp1	0.821558			Elmsan1	4.32217	Tubb4b	3.48557	Mvb12b	1.55042	Prim1	0.394223
Il2rg	1.59451	Wwp2	1.76856	mt_Co1	63.5672	Ctla2a	3.54863	Rgs1	3.38812	Iscu	1.14347	Echs1	0.860703	Rpl32	34.9636	Metrnl	1.84926	Unc93b1	2.86125			Gmds	1.87367	Nek6	0.731697	Tm6sf1	1.46475	Mir142hg	12.9891	Csrp1	1.92618			Igsf8	0.591493	Slc43a3	0.909038	Speg	0.36329			Sem1	7.34227	Kif15	0.864206	Gcnt1	1.24677	Atp5a1	3.1878
Rps4x	22.7133	St3gal4	1.26102	mt_Atp8	5.15092	Lncpint	18.7848	Dbi	4.6331	Casp12	0.526358	Ifitm3	11.8359	Rpl36	29.4241	Prrc2b	1.71866	Ttc7	1.55229			Dock10	11.1522	Pfkfb3	2.09215	Ctss	17.7032	Gm11476	1.70468	Srgap2	2.79477			Smim3	1.04667	Tfpi	0.460061	Des	4.59251			Flt3	1.61969	Anln	0.342092	Man2a2	1.34389	Fuom	0.442625
Ctps2	0.756232	Il10ra	1.23374	mt_Atp6	60.6944	Rps2	18.1668	Marco	1.73311	Rdh10	0.512032	Cd151	0.816337	Znrf2	2.06407	Gimap3	1.33329	Elf2	2.74432			Ric1	1.97325	Pdss1	0.664196	Rnh1	1.36929	Gm15832	2.77872	Glul	2.43551			Ccdc50	1.00681	Hipk3	2.4942	Itm2c	1.48999			Gng2	1.6605	Rps27l	3.29813	Rpl12	13.1234	Psmd13	0.908288
Mecp2	1.18205	Ddx6	8.4868	mt_Nd5	6.0107	Scml4	2.44415	Arl8a	1.12167	Gsta3	3.05336	Tspan4	0.688027	Rpl23a	6.80915	Azi2	1.27186	Krt80	0.758244			Atp5j2	3.4204	Fam129b	2.0053	Trps1	8.11368	Cd101	1.3005	Rgl1	1.83561			Slamf7	2.17339	Pamr1	1.46693	Serpine2	0.730719			Dpy19l1	0.914107	Nxt1	0.547226	Ppp1r9b	0.886864	Hras	0.668722
Tsc22d3	5.19489	Rab27a	0.889577	Vps37b	12.2057	S1pr1	2.5145	Rassf5	1.26867	Tram1	1.57449	Tm9sf2	1.68725	Rpl5	7.11721	Clnk	1.47059	H2_DMa	2.20071			Itpkb	8.73565	Ak8	0.487085	Atp5j2	3.25626	Gm13986	2.26167	Cdc42bpa	1.99445			F11r	1.65874	Ext2	0.605019	Stk25	0.856185			Rpl7	15.2817	Ndufc1	1.4645	Rps21	40.0216	Taldo1	4.99344
Rasa3	2.60703	Aqp9	1.16456	Tecpr1	1.02596	Rpl18a	33.7754	Glul	2.80411	Adam23	0.395314	Farp1	1.73096	Rpl30	40.9362	Mtmr12	1.74676	Eef1a1	30.1467			Man2a2	1.98643	Slc25a25	2.14557	Pbx3	1.37483	2010013B24Rik	4.34209	Capn2	0.7248			Plcl1	1.12099	Fbn1	2.18615	Ilkap	0.847385			Tnip3	1.34644	Tacc3	0.704022	Arhgap18	1.23281	Gusb	1.16714
Ikbkb	2.18068	Anxa2	6.03363	Ifi208	0.489624	Gprin3	1.02774	Fam129a	2.82883	Nop58	2.69154	Gaa	0.612764	Rpl18	24.0797	Prex1	5.41162	H2afz	14.6266			Rpl12	11.8594	Ralgds	3.55071	Mvb12b	0.67282	Gm15345	2.95006	Ptpn14	1.12703			Mpp6	1.20094	Fgf7	1.3002	Pam	4.50539			Sptssa	1.18348	Dtl	0.757405	Tasp1	2.08545	Tk1	0.882245
Kat6a	1.75721	Kif23	0.860408	Rplp0	42.6539	Zfp36l2	10.4341	Capn2	0.873923	Ndufb3	1.73484	Cpeb1	0.847065	Rpl11	22.8111	Rapgef1	1.58369	Sirpa	3.4153			Rps21	34.946	Hspa5	22.427	Gngt2	1.58878	Gm16556	1.32959	Atf3	15.6304			Polr2l	1.08434	Meis2	0.784907	Ptpn4	4.58875			Rin3	2.10528	Dlgap5	0.477134	Myo16	0.54888	Cct8	1.32146
Plekha2	2.6163	Tle3	1.48852	Rps28	83.2438	Ptprcap	2.68405	Tagln2	7.30609	Col5a2	2.78321	Tmem47	0.769763	Hopx	2.48128	Heca	2.7703	Bri3bp	0.572343			Tasp1	1.86534	Stom	0.613753	Zfhx3	4.06003	Tmem189	3.8771	Plxna2	1.86778			Tmco3	0.519119	Mdk	0.689199	Csrp1	1.93364			Rps2	23.1072	Nme1	3.18365	Camk1d	10.8958	Hprt	1.61833
Pcm1	1.4037	Pkm	4.54304	Gm11808	2.75205	Wnk1	9.92074	Slamf9	0.924739	Col3a1	13.5715	Il6	0.978431	Rpl3	17.3774	Fgl2	1.65495	Scarb1	0.774454			Myo16	0.42583	Gca	0.750488	Cpq	0.800605	Neat1	28.0391	Frmd4a	1.33314			BC028528	0.719857	Pdia3	3.02777	Rassf5	1.21481			Cd300c2	1.24942	Cdkn3	0.499498	Fam102a	1.9613	Alox5	0.895803
Irf2	2.32742	Pstpip1	1.46765	Hs3st3b1	0.812372	Adamts6	2.35884	Mpc2	2.56644	Il1r1	1.46266	Clec3b	4.49331	Tpt1	45.6114	Gsap	2.37323	Card19	1.68576			Fam102a	1.56441	Ifih1	1.38992	Arhgap18	1.35762	Gm20406	2.64341	Nsun6	1.00029			Gng10	3.0224	4930402H24Rik	0.999565	Nucks1	1.7805			Uqcrq	2.48201	Cisd1	0.680687	Rbpj	5.37505	Sdc3	0.601209
Eif2ak3	5.96329	Rasa2	1.7257	Runx3	1.71508	Vps13a	1.68593	Abl2	1.7612	Npas2	0.461367	St8sia2	0.599828	Atp8b4	4.18375	Pik3cd	1.45105	Ninj1	1.52925			Dap	1.11469	Sec16a	0.720683	Rreb1	2.12164	Sirpb1b	2.92796	Rsu1	1.20887			Tm6sf1	1.24637	Adam33	0.343124	Cdk18	0.700009			Rpl18a	35.2381	Ckap2	0.407624	Srrm2	5.83349	Tyms	1.01947
Slc10a7	0.960595	Cmtm6	1.43707	Fryl	3.29473	Rpl37a	58.8787	Soat1	2.08796	Mrpl30	1.19133	Slco3a1	1.7633	Gm10076	8.29591	Hip1	1.53693	Rara	2.18258			Rbpj	2.96529	Card9	0.468791	F13a1	1.40079	Gm21859	2.61862	Mllt10	2.748			Ctss	6.72865	Spred1	0.92855	Atp2b4	3.18424			Pid1	6.21565	Rpl10a	14.4674	Gimap3	1.17521	Plk4	0.587019
Smarca5	2.98899	Ptgs2	15.3224	Arhgef10	0.5515	Rpl27a	34.633	Esrrg	0.438762	Tmeff2	0.532692	Itgb1	6.45943	Gtf2i	1.2168	Zfp292	2.05926	Fau	64.9858			Abhd2	1.1845	Uap1l1	0.472953	Itga9	1.44762	Gm26885	1.47618	Pkn3	0.609694			Rnh1	2.05073	Bmp2	0.690965	Lamc1	3.13348			Clec9a	0.388341	H2afz	20.5334	Tnfsf10	0.445057	Atp5c1	2.34064
Cog4	0.668657	Trib1	8.25965	Rpl23	60.6768	Ar	1.90238	Fcgr2b	1.13711	Dst	2.75547	Nrp1	3.02856	Sntb1	1.74581	Rsbn1l	4.39715	Arl5c	0.945719			Gimap3	1.08478	Dpp7	0.48232	Adgrg6	1.02	2310001H17Rik	3.2857	Fam129b	0.855512			Trps1	7.56218	Rrbp1	3.47229	Rgl1	2.07879			Scand1	3.8122	Hpf1	1.336	Clnk	0.580963	Nudt5	0.508472
Rrad	1.10066	Myd88	1.00081	Eef1g	4.19765	Atxn1	8.60441	Frmd4a	3.00469	Cyp27a1	0.414015	Pard3	2.04436	H2_Q7	6.82516	Gramd1b	1.7324	Rras	1.11076			Clnk	1.9305	Ly75	2.07926	Prune2	0.450573	Dleu2	10.9405	Stxbp1	0.627293			Atp5j2	3.9061	Mapre1	2.15841	Cdc42bpa	3.14807			Stxbp6	1.59236	Prdm1	0.805697	Tmem135	2.25745	Pdia4	1.0373
Nfatc3	7.48496	Csrnp1	7.34664	Zhx2	2.28517	Tshz1	1.84133	Aldh9a1	0.595632	Pnkd	0.7046	Pdia4	1.01438	Rpl35a	38.4032	Emp3	4.71863	Uqcrfs1	1.19203			Zdhhc2	0.832908	Galnt3	0.54165	Rbpj	7.16455	Mirt1	6.63978	Eng	8.35853			Atp5l	6.15261	Pkia	0.6008	Capn2	0.844996			Rpl27a	37.3745	Slamf7	0.968796	Tusc3	1.32374	Idh1	1.01064
Maml2	4.1222	Abhd5	1.4628	Ppia	15.6866	Zfp654	1.52664	Mgst3	1.82278	Igfbp5	5.78818	Iscu	1.52042	Nsa2	3.16099	Tbc1d10c	0.913992	Chmp4b	1.98952			Tusc3	0.924096	Sema6d	1.2321	Daglb	0.812324	4833407H14Rik	1.22797	Slc25a25	1.59718			Zfhx3	1.33797	Gnas	9.57416	Kifap3	0.631403			Hnrnpa1	3.30238	Ncapd2	0.78474	Prex1	1.97928	Nrp2	1.03293
Birc3	4.32985	Acpp	0.537715	Ifi213	0.791427	Rpl9	27.6299	Mrc1	9.57883	Fn1	3.55373	Casp12	0.375386	B2m	18.2497	Ankib1	1.15593	Polr2l	1.16313			Prex1	2.59461	Pex16	0.547912	Metrnl	1.82862	Kctd12	7.05759	Acvr1	0.697195			Arhgap18	1.44684	Nfatc2	2.81218	Prrx1	0.695338			Tifa	0.551911	Edem2	0.933451	Galnt12	0.655128	Hspd1	1.92533
Sesn3	1.813	Gnai2	6.52401	Hspe1	3.93232	Gpr68	0.899651	Rsu1	1.25388	Itm2c	1.73787	Adhfe1	0.409431	Rpl26	18.4769	Ppp1ca	2.49373	Jarid2	4.95576			Galnt12	0.403737	Slx4ip	0.805235	Rab3gap2	0.935063	Anxa11os	1.55134	Dab2ip	0.793519			Atp6v1g1	2.553	Car2	1.30317	Mark1	1.37581			Bst2	5.58067	Uqcrfs1	1.21583	4932438H23Rik	0.59289	Acadl	0.877946
Ets1	14.4808	2024-03-03	5.46867	Rpl31	7.5274	Zc3hav1l	0.536275	Vim	29.493	Serpine2	1.08345	Gsta3	8.50218	H2_K1	18.8029	Rc3h1	2.31662	BC028528	1.205			Fgl2	1.92446	4930402H24Rik	0.795869	Picalm	8.71646	Gm7160	0.956447	Mrrf	0.502521			Adgrg6	1.05133	Map1lc3a	2.08561	Frmd4a	2.70522			Mpeg1	2.12841	Tfdp1	0.668387	Trim14	0.567245	Casp8	1.489
Pou2af1	2.05022	Nlrp3	19.2211	Fam169b	2.83476	Gimap6	4.18498	Nek6	0.678968	Bok	0.36146	Nrp2	2.5243	Rps7	31.3431	Pitpnc1	10.4937	Gng10	1.63977			Cited2	3.27874	Siglec1	0.574553	Dse	0.726095	Bcl2a1d	1.52195	Rbm18	0.829552			Rbpj	7.72275	Rpn2	1.18832	Ddr2	2.79595			Fbl	1.47851	Med30	1.03085	Fgl2	2.05893	Ndufb3	1.48438
Ddx6	10.3522	Resf1	7.89199	Rpl13a	15.467	Tnrc6b	6.25834	Apbb1ip	3.8879	Dtymk	0.616855	Rftn2	0.674098	Rps12	21.037	Bptf	2.40748	Tm6sf1	1.42318			Plcb4	2.55109	Slc23a2	2.03957	Fnbp1l	0.836736	4732465J04Rik	4.2989	Ndufa8	1.17785			Picalm	9.07705	Pld1	1.0887	Mgst3	1.0074			Rpl9	29.5933	Atp5j2	5.56717	Ptger4	1.55649	Sgo2a	0.548562
Ilf3	2.19106	Abtb2	29.5817	Nlrc5	1.33934	Ccr4	0.462359	Fam129b	1.72261	Pam	5.64452	Raph1	1.99363	Rpl34	33.4548	Tex2	2.19373	Degs1	1.83084			Gramd1b	1.60872	Tmem230	0.872036	Cited2	2.90891	Gm29282	2.31714	Ifih1	1.25031			Mreg	2.27984	Anxa5	3.71108	Rsu1	2.87078			Emc6	1.07667	Prc1	0.952842	Plcb4	2.59323	Slc9a4	1.39781
Smarca4	1.16486	Pram1	0.589195	Zfas1	1.95994	Arid4a	2.40287	Ak8	0.429982	Slc35f5	0.554685	Nop58	3.43506	Scfd2	1.08812	Rundc3b	1.37308	Ctss	12.6779			Hs2st1	1.43635	Pcna	4.0169	Ptger4	1.41431	Gm37168	2.6929	Egfl7	12.7412			Ccser1	0.543039	Nbea	1.33506	Itga8	1.21067			Rps8	31.9009	Ube2l3	1.84805	Zfp292	1.83292	Asnsd1	0.828985
Polr2m	0.873331	Mctp2	2.89589	Nxpe3	0.606011	Bcl11b	5.40349	Ralgds	1.39205	Gpr39	0.62251	Ndufb3	1.65897	Rpl17	19.304	Abcb1a	1.68809	Rnh1	2.03997			Ankrd6	0.63433	Gpcpd1	6.74646	Tbc1d16	0.662962	Gm37800	1.06922	Notch1	2.35407			Strip2	0.386549	Tm4sf1	1.14283	Abi2	1.71025			Ust	4.66478	Txndc5	3.89713	Rsbn1l	3.43958	Nabp1	4.03157
Rnf111	1.23709	Prr5l	0.939656	Amd1	1.56447	Nrip1	4.88995	Olfm1	0.612009	Cfh	12.0804	Col5a2	2.62664	Rpl7a	8.4015	Pogk	0.5257	Trps1	10.2188			Emp3	3.4542	Usp8	0.998705	Negr1	0.659938	Gm43661	8.06168	Rbms1	6.35632			Ncoa7	1.10887	Wwtr1	4.31938	Zbtb43	0.525945			Rnf150	0.70991	Dap	1.01329	Slc7a5	1.11479	Plekhb2	0.821258
Myo1e	6.3416	Clec1a	1.0647	Trbc1	3.18182	Cxcr6	1.03803	Kynu	0.87153	Dbi	3.85261	Col3a1	8.15081	Stat4	5.0872	Efhd2	3.13786	Atp5l	7.29187			Prrc2c	4.47985	Bcl2l11	4.4699	Zfp704	1.11978	Gm34086	1.51462	Pkp4	3.48793			Fnbp1l	1.21013	Ccnl1	8.46308	Eng	3.44399			Syngr2	2.06004	Rpl22l1	8.06832	Gramd1b	1.12927	Dst	5.31774
Tcf12	8.45711	Slc22a15	1.30582	Trbc2	6.8221	Tob2	3.18253	Zeb2	7.83564	Steap3	0.405766	Il1r1	1.23435	Rpl35	25.0806	Rad54l2	0.740995	Rap1gap2	1.82243			Slc25a24	0.526213	Nop56	2.31353	Emp3	4.85737	Gm31718	1.83425	Nckap1	1.47362			Kmo	0.527328	Ptgfrn	0.847536	Acvr1	0.566948			Rpl29	9.66551	Neil3	0.442795	Prrc2c	5.91965	Prim2	1.08677
Phip	2.97884	Cnppd1	0.991753	Trac	2.51969	Rpl29	9.61404	Rab14	2.57964	Csrp1	3.17775	Unc50	0.703057	Rpl27	22.4436	Clcf1	0.501624	Gngt2	5.28981			Ppp1ca	2.71865	Rrbp1	5.73097	Gpr34	0.68418	Gm39469	1.56108	Slc43a3	2.23512			Ptger4	1.96064	Nup210l	3.13066	Col5a1	0.981627			Zfp710	1.55306	Zdhhc2	0.555821	Gpr34	0.345291	Fn1	3.00911
Ireb2	0.888785	Lpcat2	2.3333	Gm2000	0.986035	Themis	5.21673	Stom	0.658456	Glul	1.99495	Fam135a	0.477768	Jakmip1	0.683066	St8sia4	2.43222	F13a1	5.72661			Pitpnc1	4.57698	Gzf1	0.473324	Lrp1	2.22178	Gm39321	1.51406	Tfpi	0.476476			Tbc1d16	0.438117	Tpm3	4.62349	Upp2	0.552696			Clec4a1	0.421225	Cpeb3	0.653215	Cdk6	1.52235	Tuba4a	1.51133
Ctsh	1.77327	AA467197	0.868884	Chd2	7.88209	Rps23	30.4326	Ndufa8	1.14712	Lamc1	2.5304	Cyp27a1	0.64253	Klk8	1.11923	Lat2	1.01572	Daglb	0.614929			Tex2	5.79812	Tbc1d20	1.02425	Cdk6	2.96716	Gm47230	1.14466	Itga6	5.69319			Cd209c	0.327002	Trim2	0.555741	Abl1	1.2548			Bmyc	0.936405	Polr2j	0.824986	Bcor	1.13275	Psmd1	1.16913
Rpl4	5.25909	Rac2	5.7381	Ifi47	0.501409	Orai1	1.51483	Ifih1	1.3731	Rgl1	0.907379	Pnkd	0.708404	Ipcef1	1.39708	Tiprl	1.02205	Metrnl	2.83973			Plekhg1	1.22062	E2f1	0.420964	Sgms1	3.59323	Lilr4b	16.4616	Sema6d	3.91152			Pclaf	0.686998	Snx7	0.495093	Fubp3	0.429888			Ccr2	3.3507	Ndufb10	1.7482	Pitpnc1	8.6636	Ptma	41.7574
Pias1	3.35848	Fem1c	5.38801	Gm14085	0.596163	Arhgap15	20.9881	Uap1l1	0.453388	Cdc42bpa	0.954313	Fn1	7.46873	Hcst	7.42715	Rfx3	2.66879	Fndc3b	3.51671			Ppp1r14c	1.73493	Pag1	6.52386	Blvrb	2.04096	Lilrb4a	13.5139	Meis2	4.47295			Emp3	4.31975	Pdgfc	0.961823	Zeb2	21.041			Rps23	28.5923	Bub1b	0.44458	Zbtb38	0.782921	Ndufa10	0.920579
U2surp	1.66947	Dnm2	2.36896	Rpl36a	18.0595	Rpl36al	6.55076	Dpp7	0.488196	Ifi211	0.589853	Dnajb2	0.639902	Med14	1.80056	Elmo1	8.85798	Picalm	8.54872			Madd	0.876851	Gnas	10.5031	Milr1	0.713775	Gm34084	1.32041	Tspan18	3.55043			Ppp1ca	2.43002	Dnajb4	4.64606	Rab14	2.20867			Tifab	0.560759	Pclaf	3.95114	Arglu1	1.6275	Dtymk	1.05239
Rasa2	1.55438	Map2k4	3.07761	Tmsb10	63.6869	Arl4c	1.44558	Ly75	1.92153	Tagln2	4.14059	Itm2c	1.61833	Fam172a	2.73416	H2afv	1.5841	Ndufb10	1.5806			Appl1	1.57835	Skil	4.9022	Adam22	0.455898	Gm29687	1.8682	Patl2	0.544826			Sgms1	4.11826	Thbs3	0.564387	Stom	0.541381			Rpl36al	9.0189	Emp3	4.61088	Tex2	2.82187	Lrrfip1	4.33607
Cmtm7	1.12809	Atp6v0b	2.52409	Rpl39	75.9655	Cxcr3	0.556553	Galnt3	0.800919	Mpc2	2.04981	Serpine2	3.61468	Gimap8	0.906332	Elovl6	0.910405	Emp3	5.79812			Ccr6	0.527844	Nceh1	6.81806	C3ar1	4.20772	4933432I03Rik	3.01759	Jag1	0.523489			Pvr	0.640237	Lmna	8.96215	Dab2ip	1.58858			Tmsb4x	178.612	Dnm3	0.743193	St8sia4	2.54827	Mcm6	0.795777
Stt3b	5.84799	Crlf2	0.970031	Tmlhe	0.359632	Sept6	1.39271	Caprin1	2.01432	Dpt	7.62163	Stk25	0.593155	mt_Co1	60.4676	Chd7	3.79972	Lrp1	2.43184			Rcc2	1.68274	Anxa5	3.4655	Kazn	0.52155	Mirt2	0.861922	Ehd4	7.98601			C3ar1	0.808733	Sh3d19	1.10054	Brd3	0.987804			Arl4c	1.50829	Nsmce4a	0.951927	Rcsd1	2.05111	Tsn	1.37648
Tgfbr2	3.29246	Asprv1	3.69804	Gm11290	4.09574	P2ry10	1.53052	Cat	0.793311	Kifap3	0.523262	Pam	4.05519	Vps37b	12.6654	Rbbp8	1.75492	Mrps28	2.24896			Sh3kbp1	4.45007	Wwtr1	3.41739	Apobec1	3.1698	1600002D24Rik	1.95564	4930402H24Rik	1.11548			Efhd2	3.51093	Ecm1	1.86715	Notch1	2.17313			Amz1	1.06357	Ppp1ca	3.62344	Appl1	3.37119	Dbi	4.14314
Slc25a36	1.45842	Sfxn5	1.37586	2310016D23Rik	0.427461	Prkca	5.83056	Hsd17b12	1.19293	Prrx1	1.48888	Slc35f5	0.563905	Rplp0	29.0364	Tox	2.20495	Ppp1ca	2.92735			Ramp3	3.05941	Etfdh	0.727656	Efhd2	3.79427	Gm4107	1.29044	Dll4	1.36325			Sh3pxd2b	1.24951	Ptbp2	1.49684	Entr1	0.693751			Lgals3	14.3824	Ckap5	0.802879	Ttc3	2.15077	Marco	1.94104
Rpsa	23.6359	Vav3	2.74066	Gm12840	0.530819	Gimap9	1.2517	Pdia3	3.23825	Plxna2	0.503993	Cfh	9.3165	Rps28	55.4875	Pik3r1	6.40984	Sgms1	4.96807			Tox	6.356	Ccnl1	12.6881	Sh3pxd2b	1.10892	Gm34455	3.873	Tmem230	0.810411			Lat2	0.928989	Wls	1.77131	Card9	1.20955			Lamtor4	1.65684	Snrnp25	0.553028	Rcc2	2.47683	Arl8a	0.923826
Trak1	1.33425	Tlr13	1.01342	A630014C17Rik	0.349886	Gpr183	3.00327	Spint1	0.56278	Uap1	2.55716	Epb41l5	0.664675	A430093F15Rik	0.4102	Irf8	8.53378	Milr1	0.629264			Slc7a1	2.30906	Ahcyl1	1.26665	Creg1	1.52956			Snrpb	2.67937			Snrpd2	2.00919	Adgrl2	1.30533	Nacc2	0.393423			Atp5k	2.36072	Snrpd2	2.57049	Arhgef10l	0.618104	Ube2t	0.467067
Dnajc13	0.967822	Atp7a	1.97964	Plcxd2	2.29201	Spn	0.955668	Slc23a2	1.68918	Ddr2	2.90731	Dbi	3.29003	Klra7	0.464351	Kif21b	0.850352	Apobec1	2.44042			Mdfic	2.57324	Tlr2	6.26994	Lat2	1.24724			Cd93	5.59333			Zmynd15	1.26187	Ccn1	17.5959	Rbms1	14.983			Siglech	0.38584	Ostc	1.8675	Sh3kbp1	5.06773	Nucks1	2.47921
Rbm5	2.18053	Vav1	1.12445	Gimap1	1.24743	B3gnt2	2.30206	Tmem230	0.775831	Stam	0.664394	Steap3	0.928689	Cst7	0.489675	Fcho2	2.57556	Tmem51	1.0115			Nop53	1.91792	Ints12	0.509021	Zmynd15	1.76664			Sdcbp2	0.494228			Mgl2	8.37868	Asph	1.17224	Nckap1	2.14167			Pcbp1	2.2923	H2afv	4.48015	Ramp3	1.80817	Glul	2.13006
Rbm6	2.32666	Sik3	11.7842	Uba52	25.2115	Rinl	1.20607	Gpcpd1	5.29196	Vim	18.6423	Csrp1	7.09073	Lgals1	8.0826	Tspo	3.73666	Efhd2	3.93171			Mbp	1.72923	Gstcd	0.537375	Mgl2	4.43239			Ccm2l	1.83278			Asgr2	0.742645	Gem	7.63844	Dnajc10	1.50074			Rps10	33.3053	Smc1a	1.4784	Chd7	3.60238	Capn2	0.77579
Srek1	1.38684	Vps18	1.10194	Rps27	119.103	Rasal3	0.96484	Sppl2a	1.33803	Plxdc2	8.12549	Nucks1	1.30771	Il2rb	3.57976	Tpp2	3.58676	Creg1	1.75688			Coro2b	0.745998	Pdgfc	0.78928	Wwp1	0.85895			Mapre1	2.27103			Zmiz2	0.946565	Epha7	1.00599	Dync1i2	2.75898			Pld4	1.51777	Trir	1.87032	Tox	10.7249	Tagln2	9.86139
Eml4	6.00828	Jdp2	4.46304	Rps13	45.6883	Rps10	32.3542	Rrbp1	3.99765	Dnm1	0.568168	Atp2b4	0.893341	Gm11808	2.30317	Sytl3	6.24415	Lat2	0.753242			Tspo	4.73963	Arhgef2	1.20204	Shtn1	0.945975			Stmn2	2.45952			Shtn1	0.945748	Nr4a3	5.64983	Cybrd1	0.824888			Cdc42se2	2.25191	Arhgap11a	0.524427	Slc7a1	1.72993	Slamf9	0.863563
Malt1	5.721	Iqsec1	2.73815	Hspa1b	6.76049	Acvr2a	0.842911	Tbc1d20	0.741886	Col5a1	1.74979	Lamc1	4.18476	Uty	2.70494	Ppp4r3a	1.53094	Atp1a3	1.00021			Ubac2	1.75583	Lmna	10.5967	Mdfic	2.21307			Helz2	0.868994			Mdfic	1.0575	Fmn2	0.313669	Tfpi	0.591231			Cx3cr1	1.2701	Tox	2.21905	Mdfic	6.12931	Mpc2	2.60554
Lmo2	1.09822	Trim59	1.01196	Bend4	0.805259	Cdc42se2	2.1262	Pag1	5.03832	Lamc3	0.371362	Rgl1	1.45723	Pde7a	5.32473	Tnfrsf18	0.589325	Arhgef10l	1.43203			Sytl3	2.09195	Fbxw7	2.09035	Ptchd1	0.648739			Zbtb46	0.975111			Pik3r1	3.56136	Tnc	1.49366	Itga6	1.20102			Nrros	2.18851	Ssr2	1.26978	Arhgap32	0.798094	Soat1	1.65926
Gpbp1	5.66949	Cpne2	0.79516	A930015D03Rik	1.10614	Tbc1d30	0.577332	Fabp5	5.98771	Hspa5	14.8104	Cdc42bpa	1.11965	Ahnak	6.29067	S100a10	9.27524	Mdfic	0.938449			Il17f	0.445534	Ctsk	2.92865	Tspo	3.36939			Mecom	1.45999			Irf8	2.07204	Pappa	1.09885	Elp4	0.744948			Hrh1	0.686645	Ccnb1	0.444217	Rpl21	20.2806	Cenpf	1.28839
Smap2	3.40684	Cmip	12.5702	Rpl41	48.1316	Ankrd44	6.57274	Rpn2	1.11425	Gsn	203.689	Tagln2	7.12385	Hs3st3b1	0.8699	Znrf3	4.61576	Mbp	1.74472			Slc16a6	2.05633	Bcar3	5.26155	Abca9	0.849582			Schip1	1.84318			Ptchd1	0.350873	Astn2	1.38982	Hipk3	1.1333			Clec12a	0.792713	Cox6a1	2.27202	Nop53	2.01871	Nek2	0.340761
Acsl3	0.74428	Ccpg1	2.72511	Gm26917	14.0936	Nav2	1.19106	Ndufb5	1.52092	Rbms1	3.55147	Mpzl1	0.424784	Runx3	3.58591	Arsb	3.32471	Tspo	4.10033			S100a10	15.22	Snx27	1.10601	Rassf4	1.28954			Nbea	3.20956			Tspo	4.62874	Ptprd	2.90515	Trim44	1.42992			Gpr141	0.861421	Tspo	3.23134	Mbp	2.1476	Fcgr2b	1.22557
Nfyc	1.20893	Ppp1r18	2.03863	Rpl24	19.1025	St6galnac3	3.84633	Pld1	0.521104	Nckap1	0.860245	Dpt	2.34476	Fryl	5.20423	Ppig	3.07223	Ptpre	2.02599			Znrf3	2.7481	Adgrl2	1.42476	Cmklr1	0.542646			Tm4sf1	10.0268			S100a10	9.47706	Mpdz	1.12119	Ext2	0.599619			Socs3	2.82708	Tram2	0.607781	Tmem273	0.50442	Frmd4a	1.99709
Trim33	1.65527	Chst11	10.3577	1810026B05Rik	3.65075	Rnf157	1.08723	Nceh1	7.42373	Dnajc10	0.957151	Kifap3	0.581879	Rpl23	44.487	Tbc1d22b	0.507567	Rnpep	0.805211			Myo3b	0.418127	Asph	1.87567	Sestd1	0.544055			Wwtr1	5.89457			Tbca	2.25674	Slc44a1	1.19339	Sema6d	1.24923			Bcl3	1.13064	Mcm3	1.06766	Sytl3	1.85739	Mcm10	0.426984
Scaf11	2.36046	Tiparp	9.26214	Snhg8	3.38491	Cd8b1	0.788789	Anxa5	6.53409	Slc43a3	3.77767	Prrx1	0.866121	Eef1g	3.29935	S100a13	3.34195	Csgalnact2	0.799824			Cox10	0.575416	Rmdn1	1.29068	Stab1	2.62632			Tsc22d2	4.90551			Arsb	0.807755	Fam219a	0.853924	Fbn1	2.20349			Sec61b	7.51061	Lman1	0.901924	Tnfrsf18	1.88076	Nuf2	0.391406
Usp37	1.11296	Cd300ld	3.07083	Gm42722	0.586159	Raet1e	1.57986	Ufm1	0.885921	Tfpi	0.472889	Lpgat1	2.49338	Sms	1.03296	Arl15	2.98622	Rassf4	1.99869			S100a13	2.77606	Atp6v0d2	3.88737	Specc1	0.867554			Nras	1.08541			Rassf4	1.25305	Cntfr	0.915682	Arhgap1	1.11971			Gas5	8.28938	S100a10	17.2628	S100a10	7.23273	Aldh9a1	0.749994
Trappc8	1.07172	Cd300a	3.04087	Gm20186	0.599783	Nebl	1.6352	Mfsd1	1.04499	Nop10	2.09166	Plxna2	1.17826	Ppia	17.1244	Snx18	2.29499	Lyn	11.1891			Arl15	3.0799	Sdcbp	6.33016	Tceal9	0.865631			Tspan2	0.976149			Bend6	0.389049	Tpm2	2.09305	Pdia3	2.57347			Tcf4	4.72608	Znrf3	1.87161	Znrf3	2.11303	Mgst3	1.54587
Ctdspl2	0.928086	Pbx2	0.579112	4930417O13Rik	0.527321	Pkp3	0.927404	Wwtr1	3.15328	Hipk3	1.52309	Atf6	3.04146	H2_Q6	4.43202	Dmtf1	0.907356	Grk3	1.02702			Grap2	7.24016	Lmo4	2.10557	Tom1	0.752907			Ptgfrn	2.48263			Grk3	1.1458	Reck	0.781581	Lrp4	2.74484			Eif3k	3.38584	Ncapg2	0.984494	Cox10	0.653561	Mrc1	5.87787
Fndc3a	4.31885	Dgkh	2.30403	Snhg1	3.78462	Taf4b	2.62616	Ccnl1	8.33845	Pamr1	0.707014	Ddr2	2.37942	Hspe1	4.59064	Sun2	1.32341	Sestd1	0.987713			Sipa1l1	4.49275	Gtf2b	5.77842	Gng2	1.93752			Ahcyl1	1.22644			Mrtfa	2.15332	Mllt3	2.29117	Ubr1	2.03217			Kcnn4	0.990022	Hnrnpf	4.9834	Ccr8	2.9413	Cubn	0.512343
Foxn3	8.02581	Dusp5	4.3807	Gm20275	0.830076	Kcnn4	0.888846	Cd2	2.4581	Ext2	0.577385	Rsu1	1.50943	Fam169b	1.21434	Mapk6	1.86188	Sem1	10.8867			Krtcap2	2.40597	Pdlim5	6.37732	Disc1	0.715422			Dram2	0.945501			Specc1	0.801862	Plpp3	10.0931	Jag1	0.497552			Slfn5	0.758711	S100a13	2.86048	Specc1	0.669287	Vim	31.8797
Egr3	2.44116	Gpsm3	3.08541	Gm47015	0.414115	Gimap4	1.99107	Ptgfrn	0.71815	Fbn1	4.23602	Dnajc1	2.3284	Rpl13a	13.5727	Dhx9	1.83295	Kdm7a	2.69218			Gng2	2.27783	C9orf72	1.52768	2510009E07Rik	0.662674			Npr1	1.27954			Dctpp1	0.716905	Pde4b	21.0368	Ptpra	1.41205			Atpif1	2.16322	Grap2	3.23646	Ubash3a	0.516588	Fam129b	1.38972
Sf3b3	1.4535	Myl12b	4.56801	Gm2682	7.56711	Tle5	2.94223	Tlr2	4.6716	Fgf7	0.721978	Plxdc2	23.339	Nlrc5	1.521	Dpm3	1.76153	Stk40	1.10403			Il17re	0.55807	B4galt1	3.03271	Clec4a3	1.43973			Nup210l	5.89131			Sem1	6.6889	Jak1	9.18227	4930402H24Rik	1.17456			Slc8a1	1.93027	Dctpp1	0.887092	Arl15	2.73076	Ralgds	1.30103
Tmem131l	3.21148	Sidt2	1.33994			Hmgb2	6.69301	Pdgfc	0.687733	Meis2	0.97095	Itga8	13.3664	Peak1	5.18081	Nmnat2	0.537658	Trafd1	0.786389			Tmem64	3.75249	Clta	4.00481	Wdfy3	1.72071			Tpm3	7.646			Flt3	0.825286	Cachd1	0.866938	Adam33	0.387321			Lrrc8c	2.27412	Clspn	0.78586	Sipa1l1	2.8978	Stom	0.584226
Tasor2	1.7413	Igsf6	2.06259			Smyd3	2.80088	Gba	0.541163	Creb3l1	0.680562	Abi2	0.573489	AW112010	7.31283	Smg7	1.96901	Gng2	1.58521			Hilpda	1.56836	Plin2	25.602	Fmn1	1.29687			Efna1	0.756799			Serpinb6b	0.599291	Dock7	1.24664	Spred1	3.35187			Set	2.93521	Hirip3	0.439997	Gng2	1.59905	Ndufa8	1.42333
Tmem87a	1.26498	Egln3	0.937534			Arntl	1.18267	Lamtor2	2.91095	Mdk	0.552933	Slc25a25	1.17779	Amd1	1.49263	Serpinb6b	2.46374	Mob1a	1.64596			Ly6g5b	0.570328	Atg4c	0.819968	S100a1	0.828703			Gask1b	0.847732			2510009E07Rik	0.4683	Nfia	8.65639	Bmp2	0.526314			Cd47	4.8278	Tceal9	1.03235	Ptgir	0.783619	Ifih1	0.966279
Pxk	2.27246	Hectd1	3.38213			Ifng	3.17366	Lmna	8.00233	Hypk	1.18862	Dnm1	0.368674	Fnbp1	3.9045	Klhl6	1.71275	Ifi209	1.11771			Eml6	0.613925	Nfia	2.40027	Tnip3	0.914248			Vcam1	1.17774			Hepacam2	1.0542	Tmem59	2.15361	Cstdc2	1.77604			Eef1d	2.55078	Dpm3	1.75282	Tmem64	2.99101	Ssna1	1.21752
Pds5b	1.18596	Tut7	4.96143			Maf	4.04222	Sema4a	1.29791	Pdia3	3.59993	Nr4a2	3.41266	Ywhaq	3.74505	Dpy19l1	0.563819	Filip1l	1.79742			Ctla2a	3.01362	Laptm5	9.40203	Lacc1	1.58917			Trim2	0.495039			Tnip3	4.64535	Ndufs5	1.71648	Cst3	28.4815			Otulinl	1.92881	Hectd4	0.775236	Hilpda	4.96203	Ly75	1.5944
Tpst1	0.689576	Uvrag	7.94134			Kbtbd11	0.772577	Fbxw7	2.06402	Lrp4	0.602385	Acvr1	0.592901	Trbc1	3.03206	Simc1	2.11865	Clec4a3	2.74142			Sptssa	2.1167	Cpt2	0.532371	Sptssa	1.12004			Adam15	1.33595			Phlpp1	3.5177	Prdx1	4.33736	Fam110a	0.59944			Cfl1	9.09933	Krtcap2	4.18584	Zfp536	0.772594	Galnt3	0.711838
Ino80	1.23168	Nfkbiz	12.6245			Slain1	1.44339	Ctsk	7.98647	Spred1	0.799227	Col5a1	1.33925	Trbc2	6.01183	Usp48	1.42144	Nxpe4	0.564772			Dock5	1.65191	Lrp8	0.604233	Tent5c	1.39576			Arhgef2	1.23535			Lacc1	0.400581	Pik3r3	1.33016	Pkia	1.06345			Npm1	9.29364	Pgp	0.578644	Rpl7	14.7866	Hat1	1.40245
Nsf	2.76914	Myo1d	3.17194			H2_T22	0.80143	Bcar3	3.76372	Cpxm1	1.38864	Upp2	0.449745	Trac	3.63621	Gimap5	1.47226	Tlr7	0.901711			Lncpint	19.4287	Hivep3	1.94558	Tlr7	0.486678			Lmna	4.2062			Rin3	2.01144	Ddost	0.89381	Pag1	13.5398			Cep170	1.13651	Taf10	1.99495	Zrsr1	0.499003	Ssrp1	0.919187
Plekhm1	1.10616	Tgfbi	2.53757			Ms4a4b	4.41409	Snx27	1.18349	Rrbp1	4.54361	Abl1	0.718486	Abracl	3.30782	Pxylp1	0.425791	Zfp36	18.1966			Rps2	18.3464	Rragc	1.08467	Cd300c2	3.39145			Sh3d19	2.27481			Tent5c	2.04061	Hspg2	0.536153	Rab22a	0.86593			Bloc1s2	1.22325	Gimap7	0.673468	Eml6	0.857573	Ola1	0.761028
Senp6	2.11115	Eif1	27.2659			Skap1	10.8135	Manba	0.607904	Cst3	45.7679	Hspa5	11.0359	Rpl36a	11.884	Taf10	1.94475	Cd300c2	2.17307			Zbtb7c	0.848193	Eloa	1.22002	Lhfpl2	1.09628			Ppp3ca	8.48459			Rps2	20.3283	Sema3c	3.48582	Gnas	9.53228			Ece1	0.902956	Ccr10	0.497441	Ctla2a	6.44053	Ccdc34	1.39647
Zdhhc14	1.00755	Ccdc180	0.767794			Npm1	7.95557	Adgrl2	0.934612	Pkia	0.433081	Zeb2	7.28102	Tmsb10	58.5336	Klri2	2.71991	Uqcrq	2.69622			Serpinb1a	1.3615	Lypla2	0.948701	Kcnk13	0.867702			Manba	0.84716			Cd300c2	1.22897	Rnf19b	4.07694	Edn3	0.441101			Eif1a	1.5161	Lsm8	0.723517	Sptssa	2.3696	Hsd17b12	1.37087
Setd5	2.09591	Mboat7	0.627402			Aak1	2.17116	Asph	1.50124	Gnas	8.23695	Gsn	91.3343	Rpl39	56.5179	Thrap3	3.41285	Arhgef37	0.932414			4930503L19Rik	0.464993	Hmgcl	1.80368	Pid1	8.9798			Wls	1.03539			Uqcrq	3.17507	Cdk14	3.59963	Car2	1.56488			Gapdh	6.22751	S1pr4	0.651695	Lncpint	15.1165	Dut	1.79185
Med13	5.26574	Midn	1.42661			Snrpg	5.21133	Atp6v0d2	7.67331	Nkain4	0.827755	Dab2ip	0.879962	Gm15472	0.625443	Arf6	1.49567	Cxcr4	4.72423			Rln3	0.336804	Fuca1	2.10489	Basp1	3.99501			Adgrl2	7.29621			Epcam	1.13182	Prkag2	1.38574	Nkain4	5.07716			Rpl32	38.8879	Tent5c	1.99361	Magi1	1.82195	Nusap1	1.90897
Plcg2	1.80992	Zswim4	0.880421			Rpl38	36.6907	Sdcbp	9.176	Map1lc3a	1.61239	Gpsm1	0.447181	Mir142hg	7.28975	Ctla2a	3.13728	Pid1	5.3618			Gprin3	0.829102	Plk3	10.719	Tifa	0.498761			Ddah1	0.961204			Pid1	4.68355	Park7	1.81047	Map1lc3a	1.57047			Rpl36	26.3362	Rps2	26.1718	Glb1	0.837624	Spint1	0.454013
Mtmr3	3.3362	Sbno2	1.36645			Bcl2	2.14174	Lmo4	3.2214	Rpn2	1.53784	Rbms1	6.0051	Gm11290	2.43687	Dock5	1.15132	Cdc42ep2	0.623704			Zfp36l2	8.85733	Prdx1	5.06183	Bst2	1.83492			Ccn1	8.80862			Basp1	6.25646	Errfi1	3.44507	Ndrg3	0.894817			Sept11	2.47786	Acp1	0.603159	Zfp36l2	9.41703	Rad51	0.690167
Spata6	0.742121	Isg15	2.20837			Zfp53	0.994597	Anp32b	2.10801	Ccn5	0.76601	Nckap1	1.2926	2310016D23Rik	0.582793	Rin3	2.14159	Zfp36l2	11.1355			Ptprcap	4.24954	Nasp	4.13909	Mpeg1	3.5134			Gbp2	0.828028			Stxbp6	0.69708	Abcb1b	1.94052	Src	1.8089			Idi1	0.789261	Swi5	1.38656	Ptprcap	2.41656	Knl1	0.943369
Snx2	3.67539	Dok3	1.46614			Rpl32	31.1061	Txn1	13.4672	Ndufb5	1.68126	Dnajc10	0.852841	Snhg12	1.40633	Lncpint	16.8154	Lrrc8d	4.02268			Bex3	0.661222	Pik3r3	1.49576	Bola2	2.23939			Pdlim5	12.6727			Cox17	3.17284	Ski	2.81775	Ralgapb	0.877519			Rpl23a	6.50332	Hjurp	0.652056	C2cd2	0.470609	Cdc25b	0.783163
Rsrc1	1.25086	R3hdm4	1.49146			Rpl36	26.8427	Aco1	0.487798	Dnajc19	0.958149	Ube2e3	1.25732	Plcxd2	2.99899	D1Ertd622e	1.08389	Plaur	7.83815			Camk2n1	0.893659	Ptpn12	8.72807	Rnf150	1.19278			Tmeff1	1.0903			Fbl	0.908291	Mxra8	1.67625	Pik3ca	2.49285			Rpl5	5.89671	Uqcrq	3.50465	Stxbp6	4.3736	Knstrn	0.550228
Washc4	1.48425	Dennd5a	2.07773			Smco4	0.799892	Chmp5	1.01368	Mecom	2.6674	Cers6	4.02579	Galnt2	1.09138	Scml4	1.79814	Scand1	3.59252			Ar	2.08993	Rnf19b	5.72836	Hs3st3a1	0.317062			Mpdz	0.442117			Rps8	29.639	Afap1	0.670894	Gnb4	2.82376			Rpl30	36.2897	Zfp367	0.804304	Rpl37a	70.1848	Slc23a2	1.4543
Myo5a	1.15588	Fnip1	3.96662			Gstp3	0.436838	Vcp	2.23425	Pld1	0.567116	Slc43a3	3.68928	Gimap1	1.44793	S1pr5	0.939315	Stxbp6	1.98908			Atxn1	5.63443	Stmn1	1.9959	Bri3	3.5185			Slc44a1	1.3877			Ust	3.76663	Lrpap1	0.970059	Pld1	0.536121			Fcer1g	13.4576	Bola3	0.735533	Rpl27a	35.2116	Tmem230	0.986523
Tut4	6.37914	Ripor2	7.57651			Znrf2	1.92332	Clta	6.03978	Sec62	3.53459	Tfpi	0.70968	Uba52	19.9906	Gprin3	0.721284	Tifa	0.668998			Ltb4r1	0.907022	Map7d1	3.27556	Myof	1.38016			B4galt1	4.15157			Rnf150	0.634365	Pcdh7	6.51901	Anxa5	2.75463			Cd300c	0.399584	Cenph	0.328229	Camk2n1	1.11113	Pcna	6.2004
Gpatch8	2.08942	Slc2a6	0.606804			Gm8369	2.34067	Plin2	19.3326	Anxa5	4.68586	Hipk3	1.48231	4930523C07Rik	4.11141	Spred2	1.51855	Bst2	1.40517			Tshz1	2.23738	Fgr	2.63432	Gm6377	0.636658			Fam219a	1.44159			Syngr2	3.18663	Emilin1	0.5198	Trpc3	1.09361			Nap1l1	2.82163	Cenpe	0.856115	Ar	6.3403	Gpcpd1	4.54417
Ly6d	7.81816	Gmip	0.886781			Rpl23a	5.71274	Atg4c	0.612627	Dclk1	1.93453	Pamr1	0.533591	Snrpe	3.27368	Zfp36l2	19.8928	Mpeg1	5.17944			Gpr68	0.621418	Mtf1	0.537681	P2ry6	1.41991			Unc13b	0.955353			Jaml	1.30537	Fam114a1	0.571684	Postn	28.8994			Zfp516	0.910131	Mms22l	0.613328	Atxn1	8.5825	Bub1	0.730681
Zyg11b	1.35437	Gadd45a	4.1418			Rpl5	6.13593	Laptm5	15.7388	Nbea	0.704032	Ext2	0.688549	Rps27	85.658	Ptprcap	3.36371	Ltb4r1	0.54415			Lonp2	1.34277	Plekhm2	2.09118	Zfp710	1.27028			Sh3gl2	0.445256			Gm6377	0.478904	Ugdh	0.779742	Schip1	1.45949			Rpl18	24.5381	Ptprcap	3.3812	Ltb4r1	0.630867	Snrpb	3.0824
Bmp2k	4.36858	Gng12	2.02768			Rpl30	37.0848	Scp2	3.87026	Tm4sf1	1.30962	Fbn1	3.94015	Rps13	36.5365	Serpinb9	3.6194	Tmem164	2.17757			Ccr4	0.356652	Cdk14	2.88351	Clec4a1	0.861257			Plpp3	2.52024			Rpl29	8.35906	Apbb2	0.78248	Nbea	1.37577			Ifitm6	1.06833	E2f8	0.440222	1700113H08Rik	2.73443	Gins1	0.337074
Cnot6l	7.53757	Gpi1	1.66532			Rpl18	22.6768	Hivep3	1.13758	Wwtr1	2.72714	Fgf7	2.21612	Hspa1b	11.8294	Gvin1	0.53738	Fbxo28	0.722824			Selplg	4.41832	Errfi1	7.03342	Bmyc	0.840682			Sgip1	1.66095			P2ry6	0.462781	Clock	1.19404	Tm4sf1	1.15721			Skap2	2.98905	Bex3	0.882014	Neurl3	2.23521	Tpx2	1.84622
Mast4	2.89987	Calm2	7.49719			Sept9	1.52684	Ybx1	6.9549	Ssr3	1.83436	Meis2	2.21365	Tma7	2.90472	Otulin	2.62399	Bola2	2.31145			Bcl11b	6.57837	Slc25a33	1.54926	Ccr2	1.67842			Nfia	3.37028			Ccr2	1.86215	Tgfbr3	6.05477	Wwtr1	1.8123			Rpl11	24.7983	Hnrnpa1	3.09364	Rpl9	31.9321	E2f1	0.570958
Cpsf7	1.05921	Arhgap26	6.07484			Rpl11	21.6719	Rragc	1.42068	Olfml3	1.60805	Creb3l1	0.631075	Hspa1a	7.6405	Mosmo	0.922939	Bri3	3.51088			F2r	2.18001	Fam126a	1.45998	C5ar1	2.34426			Tmem59	1.88589			Mmp12	5.47756	Sparcl1	5.87856	Ssr3	2.17346			Wdr83os	0.934418	Cox17	3.03838	Gphn	8.29415	Aurka	0.444236
Fam214a	1.39314	Btg1	32.8313			Hopx	1.81749	Ndufs5	1.53053	Ptgfrn	1.13529	Pdia3	3.34673	Bend4	0.910919	Camk2n1	1.08584	Ldlrad3	2.69984			Nrip1	8.66093	Ski	5.90049	Tifab	0.504053			Ctps	0.647481			Rpl36al	7.66683	Slc10a6	1.40892	Olfml3	0.83616			Mbtd1	2.26322	Bst2	1.52257	Rps8	26.5462	Fabp5	6.12493
Rps29	72.9631	Eea1	2.89211			Rpl3	14.8088	Cap1	3.36754	Hmgcs2	0.617041	Lrp4	2.90169	Rpl41	39.8634	Neurl3	2.14673	Rnf149	4.43188			Cxcr6	4.35256	Nadk	2.01103	Mmp12	5.28263			Ybx1	5.68718			Tmsb4x	285.183	Cxcl1	0.893075	Clcc1	0.55896			Ndufs8	0.946755	Ckap4	0.635418	Bcl11b	4.01987	Raly	1.54509
Cobll1	2.91791	Cdc42ep3	1.83206			Tpt1	46.4162	Ppt1	1.484	Nup210l	3.31715	Mtch2	0.782054	Gm47283	2.92515	Rab2a	3.91061	Syngr2	1.00541			Jaml	1.62025	Kcnip4	20.1008	Tmsb4x	182.996			Ndufs5	1.3657			Arl4c	1.50111	Pitpnm2	0.766266	Lef1	4.00139			Fdps	1.32639	Atxn1	4.65809	Nrip1	15.9436	Rbl1	0.641519
Rubcnl	0.603209	Ttyh3	0.995175			Gtf2i	0.815482	Lypla2	0.977882	Slc50a1	0.762846	4930402H24Rik	0.921458	Gm26740	6.15349	Ythdf3	3.26578	Cyp4f16	0.525968			Tob2	4.54768	Afap1	1.17818	Arl4c	1.38803			Nasp	3.61302			Amz1	0.788366	Aldh2	4.42545	Trim2	1.55884			Eif4a1	4.97757	Hist1h2be	0.643491	Cxcr6	3.68528	Rpn2	1.0577
Baz1a	4.0873	Man1b1	1.6139			Sntb1	4.55309	Hmgcl	0.884833	Gask1b	0.69735	Ivd	1.04245	Bin2	1.83025	Baiap3	0.361258	Zfp710	1.22028			Il23r	6.15154	Acox3	1.87816	Lrrc25	0.878357			Pik3r3	4.55059			Gpr171	0.619961	Atp2a2	5.07236	Gucy1b1	22.6556			Grb2	4.62469	Mis18bp1	0.421787	Tob2	4.23769	Ndufb5	1.72291
Ap2b1	1.61079	Dennd3	0.782028			H2_Q7	5.42841	Fuca1	1.53988	Vcam1	3.09633	Spred1	1.31036	Rpl24	15.4264	Ust	3.98442	Clec4a1	1.69572			Ccr2	2.65879	Fosl2	5.95722	Agmo	1.58828			Cyp4b1	3.24751			Lgals3	14.5765	Anapc5	0.95749	Enpep	0.735482			H2afj	3.61759	Rps8	27.3538	Ccr2	3.31105	Nceh1	5.27912
1110059E24Rik	0.766814	Pnpla7	1.69338			Plaat3	0.820893	Plk3	2.87435	Dnajb4	2.49338	Cpxm1	0.782054	Gm19585	0.988597	Gimap6	3.64026	Acap2	2.41802			Spty2d1	2.51958	Mapre3	1.00583	Lgals3	13.1434			Tal1	1.02694			Atp5k	2.52736	Ep400	3.35594	Tbck	0.73163			Rpl3	19.2703	Bcl11b	2.11277	Aff4	7.74079	Ect2	1.06294
Scai	0.99236	Gtdc1	3.32031			Ipmk	1.63892	Prdx1	9.74589	Ptgfr	0.864895	Rrbp1	3.86763	Gm29243	0.381985	Tnrc6b	5.43256	Ccr2	5.33499			Nlrc3	0.462926	Slc35f6	0.64806	Ch25h	0.449893			Ptpn12	6.19278			Tmem123	2.56725	Foxp2	1.19323	Kcnq5	68.6671			Alox5ap	6.12535	Rpl29	9.45381	Spty2d1	5.12006	Anxa5	4.87282
Pkig	2.65544	Ttc7	1.6177			Nsa2	3.06763	Akr1a1	4.21517	Cks1b	0.545579	Cst3	27.3581	1810026B05Rik	2.86925	Selplg	4.8467	Kmt5a	0.776258			Sept6	1.33912	D5Ertd579e	0.969968	Lamtor4	1.99235			Tinagl1	1.66112			Zfp366	0.737296	Tmem106b	0.805312	Dnajb4	2.54159			Gm10076	8.93289	Themis	1.86006	Rps23	28.7691	Ccna2	1.45747
Lin54	1.02773	Nfkbid	3.60824			B2m	19.2513	Cmpk1	2.10407	Thbs3	0.788082	Fam210b	0.609823	Snhg8	3.09865	Dcaf5	1.28574	Clip1	1.28926			Tmem123	2.06007	Ugdh	1.05712	Mmp13	0.551528			Sema3c	20.9895			Flrt3	0.786561	Rasl11a	1.25338	Pear1	1.37045			H2_Eb1	32.3581	Chchd10	0.871957	Nlrc3	0.706998	Ufm1	0.883037
Uvrag	5.11002	Rab8b	6.79618			H2_K1	20.0451	Capzb	3.80381	Lamtor2	1.84988	Pkia	0.427701	AI506816	0.725887	Spty2d1	2.21776	Tifab	0.699365			Gpr183	6.06767	Srd5a3	0.663218	Ftl1	45.5494			Ccdc28b	0.410348			Wdfy4	3.30938	Medag	1.56683	Ecm1	2.22733			Ifitm2	6.0511	Pls1	0.335242	Dscam	0.869553	Exosc8	0.706814
Prpf39	1.32093	Tmem71	0.816276			Naca	9.0458	Ptpn12	10.6016	Lmna	4.89523	Gnas	8.41528	Gm44174	0.704764	Zfpm1	0.519659	Rpl36al	8.74048			Spn	0.695365	Tmem165	1.20922	Plekho2	1.90695			Phc2	1.09155			Rap2a	1.27994	Col1a2	4.75257	Wls	1.43999			Rpl35a	48.0021	Hist1h1a	0.421629	Ecpas	1.709	Mfsd1	1.15276
Togaram1	0.931275	Lrg1	3.32971			Nol10	1.10175	Tmem50a	1.78387	Sh3d19	0.784004	Car2	1.04571	Snhg1	3.28732	Orai1	1.57147	Tmsb4x	178.964			Rinl	1.58784	Zfp326	1.89102	Vamp8	2.13667			Stmn1	2.00848			Casr	0.319307	Auts2	7.27332	Ccn1	6.9585			Nsa2	4.52641	Rpl36al	11.3919	Hs3st1	1.80549	Wwtr1	1.56672
Rsf1	2.11868	Hgsnat	2.57574			Rps7	27.2762	Sh3bgrl3	9.67191	Ecm1	3.53708	Map1lc3a	1.30796	Pde2a	1.63411	Tmsb4x	161.699	Arl4c	1.56919			Lax1	0.797559	Gpat3	3.23001	Tmem37	0.618283			Map7d1	1.50563			Pld4	1.04453	Eln	2.04881	Asph	2.14649			H3f3a	21.0741	Zfp280b	0.357828	Plcb1	2.30333	Tlr2	3.48537
Rubcn	0.508029	Atp11b	4.11592			Ext1	4.12592	Mrps15	1.08962	F3	1.17383	Rpn2	1.4285	Gm33104	0.497438	Sertad2	2.44343	Lrrc25	1.04709			Dock8	2.41671	Wsb2	0.712482	Atp5k	2.12539			Hgf	0.570524			Rab7b	0.533508	Cul1	1.74594	Pip4p2	0.485808			Rpl26	22.1732	H2afx	1.95728	Gpr183	2.65024	Pdgfc	0.430652
Zcchc7	4.11252	Tbc1d2b	0.903156			Ssbp3	1.07562	Fgr	1.63502	Tspan5	2.7618	Ccn5	1.70121	Gm2682	9.03833	Arl4c	1.15686	Amz1	1.29156			Mtcl1	0.468756	Areg	1.87741	Rab11fip5	0.467681			Epb41	3.08059			Creb5	4.09352	Ezh2	1.17345	Cpne3	0.818585			Prcp	1.68733	Mrps16	0.95326	Mtln	0.605426	Cks1b	1.77578
Ythdc1	4.50591	Tnfrsf23	1.34253			Rps12	17.8284	Plekhm2	2.27841	Wls	1.18616	Gnb4	0.517178			Rlf	2.30417	Lgals3	18.18			Rasal3	0.974464	2010109A12Rik	0.642523	Cd14	6.57347			Ptpru	0.428334			Aph1c	0.768909	Cald1	3.56805	Akirin2	1.38662			Taok3	1.86786	Cxcr3	0.465771	Irf2bp2	4.39315	Lamtor2	2.94479
Cerk	3.12183	Wdtc1	0.521213			Rpl34	31.7755	Cdk14	2.73137	Ccn1	9.94058	Mecom	1.58961			Gpr171	0.687726	Lamtor4	2.65658			Acvr2a	1.51776	Naaa	1.04634	Tbc1d22a	0.937329			Cdk14	13.2517			Clec12a	0.874963	Plxna4	3.20815	Invs	0.642758			Naca	11.6638	Micos10	2.42348	Rinl	0.77311	Lmna	7.30019
Uba6	1.16801	Themis2	3.78299			Tnfaip8	4.92896	Pgd	1.87281	Gem	2.80273	Tnik	2.55397			Klre1	6.44182	Ftl1	38.8092			Cdc42se2	2.107	Slc15a4	0.801549	Pld4	1.82739			Errfi1	2.2447			Socs3	3.40715	Calu	2.06014	Zfp618	0.371899			Rps7	26.8046	Atp5k	3.29477	Pard3b	1.69802	Pmf1	0.562362
Cog5	1.47542	Tgm2	4.24005			Rpl17	17.2868	Ctnnbip1	0.546454	Fam92a	0.448661	Pld1	0.989637			Prag1	0.47785	Plekho2	2.15476			Ankrd44	7.12784	Scarb2	2.34241	Zeb2os	0.573286			Casz1	3.10524			Sec61b	5.66305	Fkbp9	0.77836	Svep1	1.24006			Cox5b	3.23203	Gimap9	1.02612	Rasal3	0.962123	Iqgap3	0.483195
Ibtk	0.71065	Smim14	3.85103			Tmem65	1.12139	Ski	3.86445	Gbp2	0.524472	Anxa5	4.08765			Sept6	1.86306	Vamp8	1.94704			Actn2	2.04621	Fam168a	1.17094	Cx3cr1	4.2343			Nos3	0.598156			Eif3k	2.55481	Tmem176b	6.0087	Smim27	0.717545			Rps17	7.28324	Zgrf1	0.446361	Rps10	32.4733	Ctsk	10.748
Ripor2	10.3279	Sirpa	4.41147			Stat4	4.50191	Gnb1	4.78765	Epha7	0.440013	Schip1	1.39607			Ubald2	2.98995	Atp5k	2.21944			Nav2	1.4323	Atp2a2	3.40487	Atp6v1a	2.91806			Ski	3.47056			1810037I17Rik	2.56976	Nfe2l3	0.591754	Fktn	0.491716			Rps12	22.171	Spn	1.02317	Acvr2a	2.36268	Bcar3	2.8675
Rab3gap1	1.62578	Tmem156	1.66066			Ldha	2.60195	Bst1	1.75417	Col15a1	1.33044	Bche	0.508087			Tmem37	0.333255	Plcb1	4.33363			St6galnac3	12.6972	P2rx7	0.578243	Adam17	1.72438			Gnb1	5.83286			Ffar4	0.46545	Gstk1	0.452894	Chmp5	1.04513			Rpl34	31.7349	Hist1h1e	1.73438	Nav2	3.27162	Snx27	1.11531
Lrrk2	3.99315	Fgd3	2.5491			Rpl27	20.3039	Kcnip4	18.1109	Svep1	1.11371	Dclk1	0.647703			Prkca	2.89798	Fam174a	0.994879			Cysltr1	0.354877	Rnf34	1.16559	Jun	16.1645			Adgra3	1.42308			Ifi205	0.671648	Prdm5	0.515732	Fam219a	1.34486			Cnih4	1.20727	Lax1	0.872764	St6galnac3	11.673	Depdc1a	0.521372
Serbp1	3.55102	Card19	4.11619			Mapk1	2.17359	Afap1	0.969197	Pappa	0.325177	Wwtr1	3.88058			Gimap9	1.65982	Plekhm3	1.66595			Rnf157	1.14354	Ncor2	2.35988	Rab7b	1.48887			Rgs12	1.70501			Kcnn4	0.727159	Adamts9	2.76912	Enho	0.366413			Rpl17	17.0211	Cdc42se2	2.26672	Cysltr1	1.09176	Ccne2	0.489394
Sec24a	1.90136	Ninj1	3.10806			Jakmip1	0.691427	Acox3	0.964987	Astn2	0.913658	Mme	2.42169			Zfp52	1.11732	Spn	0.713986			Raet1e	1.31964	Ep400	3.47348	Creb5	8.32662			Nsg1	0.879997			Atpif1	4.52112	Frmd4b	1.42215	Tpm2	5.38015			Rpl7a	11.9914	Hist1h1d	0.797996	Nrgn	1.82671	Atp6v0d2	5.32941
Elf1	5.70533	Rara	2.082			Uqcrh	5.27166	Mapre3	0.515858	Ptprd	2.70004	Ssr3	1.84139			Samd3	1.56563	Treml4	1.15339			Sec61b	3.65371	St7	1.36131	Clec12a	1.65298			Klf3	4.25703			Xlr	0.900589	Itpr1	2.92998	Tln1	4.36484			Atp5g2	4.61404	Sae1	0.738727	Gas5	5.93832	Sdcbp	6.4048
2024-03-01	2.01686	Smim3	2.01262			Crem	3.1217	Slc35f6	0.500667	Mpdz	0.73725	Olfml3	2.88478			Ncald	0.999098	Pcbp1	2.39032			Nebl	2.78468	Tfec	0.873877	Tcf4	3.30329			Apbb2	3.92406			Slc8a1	2.19055	Mfap5	2.28207	Spaar	1.04189			Actg1	28.0295	Cd8b1	0.812273	Tanc2	1.81222	Lmo4	3.04411
Cnot1	2.18142	Sbno1	4.5648			Klk8	0.767664	Tmem165	0.914252	Smim27	0.99638	Ptgfrn	0.704356			Spn	1.71352	Klf13	2.54153			Pkp3	1.13749	Lfng	3.67887	Tanc2	5.19755			Clock	1.03538			Lrrc8c	2.41356	Ptms	6.04168	Reck	5.38837			Phactr2	1.91352	Sec61b	7.70358	Kcnn4	0.611187	Smc2	2.01333
H2_Aa	27.3572	Cd84	3.02669			Trerf1	1.27321	Dr1	0.652893	Slc44a1	1.01013	Gpsm2	0.472919			Hist1h1e	1.30281	Pld4	2.9845			Kcnn4	0.615331	Wipi2	2.24805	Lifr	0.70893			Tgfbr3	1.45077			Set	3.02336	Gabarapl1	0.860916	Mllt3	6.29592			Rpl35	31.5525	Phgdh	1.04222	Spcs3	1.20924	Anp32b	5.35758
Ago2	4.49555	Snx10	1.24211			Ipcef1	1.30305	Spp1	4.23146	Vcp	1.72505	Ahcyl1	1.78855			Rinl	0.777923	Cd177	0.776335			Tle5	3.34332	Cdk8	12.5681	P2ry10b	0.874335			Zfp326	1.49928			Timd4	0.336506	Rad52	0.528388	Plpp3	4.52193			Rpl27	19.3232	Thoc7	1.08731	Tle5	2.80762	Nans	0.625366
Cab39	2.15883	Lasp1	2.14058			Hcst	4.88406	Hsd17b11	0.852119	Tpm2	0.692291	Slc27a3	0.562182			Lax1	0.850653	Zeb2os	0.668143			Adam12	2.12651	Flt1	3.73379	Atpif1	3.93015			Gbp9	0.451617			Elob	4.17911	Erc1	1.40292	Sgip1	12.0534			Cycs	2.55956	Eif3k	2.38493	Adam12	1.18933	Txn1	14.5034
Unc93b1	1.6303	Egr1	12.9839			Med14	2.22404	Gpat3	2.79182	Reck	0.579966	Nup210l	1.46805			Klf13	2.34422	Cx3cr1	2.27255			5830411N06Rik	1.03276	Gcc1	0.481315	Xlr	0.546864			Shroom3	2.72799			Otulinl	1.6365	Ybx3	2.04074	Dnajc6	1.21135			Gpx1	9.46012	Pkp3	0.81688	Tmem158	0.445387	Bag1	1.45977
Pml	0.874896	Mcl1	24.7247			Fam172a	2.66708	Wsb2	0.69842	Bnc2	2.14366	Slc50a1	0.787075			Rasal3	0.880764	Nrros	2.78667			Atrnl1	2.80959	Gpnmb	0.684763	Slc8a1	3.68901			Pitpnm2	1.32652			B4galt6	0.52681	Lrp6	0.928397	Cachd1	1.07047			Pepd	1.32899	1810037I17Rik	2.52577	Cntn1	2.67477	Chmp5	0.973785
Paip2	2.97704	Tm6sf1	1.02702			Gimap8	0.858597	Ereg	0.432116	Plpp3	12.085	Gask1b	1.55552			Ankrd44	9.12165	Atp6v1a	1.75484			Txk	1.26271	Zyx	2.81792	Tmem119	0.768559			Aldh2	4.41631			Cfl1	8.7195	Emp1	5.63776	Slc6a9	0.876144			Trerf1	2.48115	Mrps21	1.56632	Smyd3	2.80527	Dctn3	1.155
Scd1	3.29434	Trps1	7.19345			Tank	4.5174	Areg	0.686863	Cachd1	0.963182	Vcam1	3.10002			Klrc2	2.29987	Adam17	1.88259			Kcnmb4	1.09429	Tbxas1	1.16657	Nfic	1.14077			Atp2a2	3.05048			Ppp1r14b	1.17684	Mgp	65.2495	Eps15	2.29826			H2_T23	2.75551	Kcnn4	1.11232	Arntl	1.1803	Clta	5.73036
Aff3	10.9076	Mindy1	0.642881			Vps37b	10.0508	Cxcl1	0.83138	Nfia	5.44187	Hadh	1.38755			Rnf157	2.00361	Rap1b	9.67318			Pdlim1	1.20633	Anxa4	0.906732	Maf	2.62237			Anapc5	1.12656			Fkbp2	1.07351	Plekha5	1.09439	Dock7	1.42868			Rplp0	31.8966	Spcs3	1.18082	Maf	2.08934	Plin2	15.4004
Fam193a	1.52909	Sde2	2.7334			Akap13	13.873	Naaa	3.85069	Pdpn	1.4661	Pla2g12a	0.509262			Ndfip2	1.55784	Jun	15.5528			Arntl	1.67692	Pcyox1	1.54141	Lair1	1.58021			Anxa3	3.52691			Capg	1.79769	Ldhb	0.61301	Rnf11	1.37004			Rps28	62.8331	Atpif1	3.37059	Cpsf6	2.36546	Usp1	1.40789
Matr3	2.34005	Rap1gap2	1.39347			Tecpr1	1.1363	Scarb2	2.88122	Gpx7	0.446621	Lrat	1.28165			Ddx10	1.34085	Rab7b	0.443			Maf	7.52802	Rab43	2.47827	Otulinl	1.85874			Ep400	6.03959			Glipr1	1.34667	Kcnj8	1.26461	Nfia	8.17305			Lgals1	10.6537	Gimap4	1.19395	Slain1	1.71549	Laptm5	9.56237
Stag1	4.02303	Gcnt1	0.694813			Nck2	0.813985	Fam168a	1.2279	Podn	1.28357	Enpep	2.14217			Ier2	6.91632	Nup107	2.77853			Kbtbd11	1.1422	Slc6a6	3.73872	B4galt6	0.803003			Prkab1	0.724531			Npm1	7.80286	Abcc9	2.48885	Fggy	0.468836			Myadm	2.16305	Tle5	2.94406	Eef1d	3.19183	Scp2	2.94252
Traf3ip3	0.837486	Zcchc2	1.96306			Rplp0	26.7287	Vps29	1.33713	Czib	0.578245	Dnajb4	5.01277			Dennd4a	33.2019	Aph1c	0.693803			Elob	3.99779	Bhlhe40	6.27279	AI504432	1.0515			Sppl3	2.09693			Scimp	0.914857	Sspn	0.562222	Tmem59	1.71418			Psma5	1.23323	Hmgb2	38.3492	Tcf7l1	0.608241	Ybx1	8.6621
Map4k1	0.688436	Tlr4	1.57542			Rps28	47.9942	St7	1.28275	Tmem59	1.96272	Ptgfr	0.409169			Exoc6	0.967151	Clec12a	1.63205			Cfl1	7.33956	Arl8b	1.45509	Cfl1	7.49559			Wipi2	1.46957			Cep170	1.06803	Rassf8	0.770767	Dyrk2	2.34275			Rap1a	5.79683	Set	3.94428	Med12l	2.44394	Rragc	0.971264
Slc9a7	3.11706	Atp6v1g1	3.77612			A430093F15Rik	0.74623	Srsf9	1.47093	Svbp	0.708186	Lmna	4.5414			Syne3	0.68525	Gpr141	2.0138			Tmem154	1.06612	Ptms	6.9424	Cebpg	0.970339			Ndufa4	3.79042			Bloc1s2	0.92404	Tmtc1	2.4127	Kcnq4	0.761278			Wfdc17	4.91098	Ifng	2.06587	Ppp1r14b	1.60799	Ndufs5	1.76572
Dmxl1	16.8649	Runx2	1.73327			Lgals1	7.31732	Acads	0.515017	Ndufs5	1.78783	Sh3d19	0.921486			Gimap4	2.20365	Fes	1.02888			Ppp1r14b	1.97971	Olr1	14.024	Tcim	0.802208			Rasl11a	0.563013			Spop	2.18059	Rtn2	0.530555	Hivep3	1.04055			Ahnak	9.81948	Cdca7	0.397542	Skap1	10.2261	Fuca1	1.51329
Depdc5	0.708042	Metrnl	1.43572			Il2rb	2.21023	Tfec	1.51772	Prdx1	6.31588	Ecm1	2.59737			Tle5	2.55104	Bcl3	1.37275			Prelid2	1.40743	Adipor2	6.17548	1700001K19Rik	0.500449			Flt1	13.9083			Eif1a	1.65282	Ppm1n	0.481161	Ndufs5	1.79457			Ccnd1	1.16299	Cope	1.16438	Npm1	6.93802	Kif2c	0.361799
Ints7	0.598517	Stx11	3.9121			Uty	3.737	Actb	120.66	Ddost	1.58111	Abcd3	0.48519			Kdm2a	2.34067	Sec61b	4.9535			Capg	3.49076	Klra2	1.04506	Rab31	1.52972			Pomp	2.16129			Gapdh	5.93257	Pcsk6	0.486978	Cyp4b1	1.05654			Tmem256	1.60419	Eef1d	2.6949	Aak1	2.8726	Plk3	2.63124
Thoc2	2.44694	Isg20	0.652477			Msi2	2.96316	Erp29	1.82401	Hspg2	1.36673	Tspan5	3.98098			Lrrc8c	2.21936	Slamf8	0.32033			Nfil3	1.85387	Bhlhe41	1.19413	Chd9	1.61835			Tspan12	0.698324			Rpl32	28.6266	Tjp1	1.41843	Hp1bp3	1.61281			Rbm47	2.28982	Elob	5.21401	Rpl38	38.455	Prdx1	9.81392
Asxl2	1.42965	Fndc3b	5.8616			Ahnak	5.98583	Arpc1b	5.34963	Sema3c	0.956309	Wls	1.14021			Set	2.52754	Eif3k	2.82808			Skap1	8.14383	Mtmr14	0.860123	Ppp1r14b	1.41246			Eln	1.49608			Cacnb2	1.38575	Nr2f2	1.81534	Eif4g3	2.5709			Rpl23	39.9842	Cfl1	9.56159	Bcl2	3.79835	Akr1a1	3.1577
Fam168b	1.21551	Picalm	11.8267			Runx3	1.63441	Ndufa4	4.37648	Tmem50a	1.72223	Ccn1	13.3491			Nsd3	9.98309	Slfn5	1.43481			Npm1	7.18875	Camk1	0.698926	Fkbp2	1.15569			Ephb4	1.52087			Chsy3	0.676086	Synm	0.602379	Hspg2	2.24795			Psmg4	0.813402	Ms4a4b	2.86554	Birc2	1.70747	Nasp	2.64283
Rapgef6	8.77539	Hlx	0.907474			Fryl	5.23948	Flt1	2.65157	Park7	1.71101	Asph	1.15955			Txk	4.87769	Slc8a1	4.25841			Aak1	2.84526	Cidec	2.77156	Capg	2.46015			Mepce	1.00873			Idi1	1.03633	Mef2a	6.02107	Tinagl1	1.21437			Sms	1.18292	Lig1	0.978437	Mpp7	8.78668	Stil	0.778293
H2_DMb2	2.61226	Tnrc18	1.34939			Arhgef10	0.526399	Pomp	2.14698	Errfi1	2.82039	Cpne3	0.849903			Klf2	14.7276	Atrnl1	3.08853			Snrpg	5.35254	Itpr2	3.38679	Glipr1	1.91008			Cald1	1.77076			Mrps14	1.17252	Nox4	2.39735	Tmem50a	1.71874			Csf2rb	1.23151	Fkbp2	2.46015	Rpl32	30.9823	Cmpk1	1.87728
Zdhhc18	1.41679	Lonrf1	0.590291			Rpl23	37.9106	Gnb2	3.38868	H6pd	0.797318	Lmo4	1.76256			Ifng	7.43112	Cd47	4.33328			Mpp7	6.31964	Caprin2	1.24739	Scimp	0.943313			Plxna4	1.8424			Rpl23a	5.95395	Mfge8	1.53081	Hgf	2.56425			Ppia	19.8382	Glipr1	1.51022	Rpl36	26.5842	Capzb	3.36449
Rps16	28.7019	Orai2	1.06021			Dtnb	1.07237	Pon3	0.447135	Tomm7	5.05092	Brinp1	0.590079			Cd47	4.45726	Fmnl1	2.42285			Ece1	1.20365	Atg7	1.37714	Cep170	1.11214			Calu	1.0256			Hist1h1b	0.570819	Mrpl48	0.64731	Fam76a	1.18274			H2_Ab1	39.6615	Skap1	3.16868	Sept11	2.54764	Ptpn12	5.90703
Gch1	2.3604	Fbxl5	3.92692			Ppia	16.7388	Gars	0.897054	Rer1	1.46872	Tnc	0.481894			Cpsf6	1.84535	Otulinl	1.61014			Sept11	4.58043	Ing4	0.864577	Dtnbp1	1.5128			Herc6	0.925571			Nap1l1	2.95098	Nupr1	5.54379	Stx12	0.792839			Ifi207	1.68709	Npm1	7.88465	Chsy3	1.433	Ak2	0.934359
Bclaf1	2.63321	Cpeb2	6.00898			Gpr174	0.901715	Gpnmb	1.54301	Mmp23	1.07584	Svep1	3.36715			Mta3	1.56942	Cfl1	7.36874			Palld	0.966981	Vamp1	2.34035	Eif1a	1.8802			Abcg2	1.22801			Zfp516	0.925616	Parva	1.69772	Cdk14	1.94387			Rpl31	6.47156	Rbbp4	1.81255	Ube2e2	1.70247	Stmn1	9.29784
Vps13b	2.50546	Trub2	0.458543			H2_Q6	3.61395	Mtpn	1.78524	Mrpl20	1.24554	Astn2	5.28723			Otulinl	1.39871	Adap1	0.65072			Smco4	0.997457	Cd9	18.0706	Dock1	1.25956			Tmem176b	1.72843			Skap2	2.91426	Dkk3	1.64562	H6pd	1.00967			Mob3b	1.38543	Snrpg	7.41707	Map2k5	0.929802	Psmb2	1.76594
H2_DMa	2.86554	Fgl2	4.59025			Hspe1	3.47384	Mrps33	1.14744	Mxra8	2.69216	Ptprd	15.1685			Cfl1	7.4762	Cebpb	24.171			Rpl30	34.9369	Herc2	1.60267	Tubb2a	1.34659			Nfe2l3	0.622303			Rpl11	21.1578	Tgfb1i1	0.808982	Tprgl	1.52689			Dnajb14	1.13064	Mrpl18	1.45839	Rpl23a	5.63927	Sh3bgrl3	10.5483
Rfx7	2.8133	Slc26a11	0.806059			Fam169b	1.95908	Tbxas1	1.52666	Sdf4	1.66457	Mpdz	1.19934			Dennd1b	2.79368	Rab31	1.62238			Kcnc1	0.630005	Nipa2	1.50423	Fcer1g	18.3241			Prickle2	8.43999			Csf2ra	2.08854	Adm	0.702675	Ski	2.75092			I830077J02Rik	0.455996	Nsd2	1.34405	Rpl5	7.26494	Nudc	1.12247
Atp8a1	2.66013	Gsap	2.38053			Rpl13a	13.1779	Anxa4	2.17452	Htra3	2.00251	Slc44a1	1.76365			Ms4a4b	4.66977	Ilrun	1.16923			Rad51b	0.646129	Furin	7.39852	Zfp516	0.762035			Adamts9	6.94838			Mbtd1	2.12431	Bag3	3.08769	Gnb1	4.32835			Plxnc1	1.33383	Fam173a	0.764805	Rpl30	36.7124	Mrps15	1.28048
Ppp1r16b	6.65556	Hip1	1.46364			Nlrc5	1.45193	Pcyox1	1.43785	Lrpap1	0.995927	B4galt1	2.83577			Nbeal2	0.608114	Capg	1.96909			Sept9	2.08321	Unc45a	0.963125	Skap2	2.89668			Mrpl53	0.595158			Uqcr10	2.65277	Fgfr2	2.70357	Mxra8	3.31247			Serf2	11.0621	Gapdh	8.83013	Rad51b	1.13231	Cdca8	1.39895
N4bp2	1.06557	Pnrc1	8.59897			AW112010	7.46636	Rpn1	1.58641	Pcdh7	1.86669	Tmem38b	1.06409			Skap1	5.73311	Nfil3	2.10813			Olfr60	0.699226	Iqgap1	18.597	Csf2ra	1.96262			Frmd4b	2.77107			Fdps	0.974691	Tacc2	0.602792	Dvl1	0.514164			Ass1	0.736443	Rpl32	31.0079	Rpl11	20.5981	Fgr	1.48206
Rpl10a	12.061	Thbs1	5.36966			Nxpe3	0.813272	Slc6a6	4.3287	Rab28	0.714542	Vcp	1.76563			Scimp	0.748315	Glipr1	1.39846			Tpt1	46.3071	Lrrc28	1.39497	Fxyd2	0.637632			Plxna1	0.436981			Eif4a1	4.43466	Acadsb	0.664686	Adgra3	0.360079			Abracl	2.80689	Smco4	0.690979	Arhgef12	1.99525	Rpa2	0.602087
Fam76b	0.693349	Mrps28	3.00545			Fnbp1	5.24982	Bhlhe40	7.44405	Emilin1	0.654482	Tln1	2.02968			Aak1	2.39176	AB124611	1.30271			Pop5	0.816547	Mef2a	4.25074	Fcgr3	3.2688			Slc6a6	3.77378			Rpl3	14.0199	Ilk	1.07346	Afap1	0.914644			Evi2a	1.01088	Mrps14	1.58573	Calcrl	2.80292	Smpdl3b	0.448035
Smim14	3.92206	Suco	6.59391			Ass1	0.733539	Arl8b	1.76782	Fam114a1	0.767542	Npr2	0.47023			Bcl2	3.93282	Spop	2.27885			Zfp462	1.10421	Ctsc	6.74523	Eif4a1	4.59525			Plxnd1	0.837034			Alox5ap	3.82451	Tpp1	0.747995	Add1	1.20051			Eif5a	4.61599	Hist1h2bg	0.672625	Rpl3	14.5868	Rcc1	0.595181
Bank1	19.4351	Arhgap9	0.930071			Trbc1	4.09232	Mlf2	0.960097	Ugdh	2.38235	Reck	0.660407			Zfp53	1.11199	Eif1a	1.51564			Sntb1	3.39036	Sipa1l3	0.836619	Alox5ap	3.1733			Rasgef1a	2.29536			Rp2	0.68589	Oat	1.73055	Stx18	0.561618			Sec61g	6.17876	Tmed9	1.64997	Tpt1	44.8727	Plekhm2	1.51459
Ssh2	5.23461	Ppp1r15a	8.24334			Trbc2	7.30974	Ptms	6.15265	Pdgfra	4.41239	Bnc2	3.49088			Fam204a	1.0186	Gapdh	5.97695			Irak2	3.83816	Arl6ip1	2.98217	Arrb2	1.13648			Clec2d	5.84681			H2_Eb1	78.7752	St5	1.11995	Rab28	0.922517			Ifi27l2a	4.34858	Hist1h1b	2.51414	Pop5	0.866799	Pgd	1.34094
Smarce1	0.949175	Dgkz	1.40072			Trac	4.48123	Clec4b1	0.38069	Tgfbr3	2.54001	Plpp3	16.8093			Sept11	3.95098	Bak1	0.530098			H2_Q7	3.35398	Cln3	1.88122	H2_Eb1	68.5379			Clec12b	0.381057			Rpl35a	39.301	Gpc4	0.788143	Tbc1d1	3.1867			Psme2	1.5966	Nap1l1	3.26461	H2_Q7	3.80101	Ctnnbip1	0.570757
Ccr7	6.8976	Efhd2	5.98816			Abracl	2.72739	Clec4a2	1.09642	Sparcl1	8.28017	Sgip1	0.693605			Znrf2	2.2825	Nfam1	1.72126			Fhit	0.953602	Slco2b1	1.19455	Prcp	1.57161			Erc1	1.29646			Nsa2	3.16933	Ophn1	0.579514	Slc35f6	0.706462			Ms4a6c	5.26951	Hnrnpa3	7.18102	Fhit	1.8309	Tomm7	4.08264
Snn	0.602752	Creg1	1.29907			Chd2	7.01875	Clec1b	0.71467	Slc10a6	1.02589	Jak1	10.7999			Fcer1g	19.3203	Gda	3.83379			Ipmk	1.83324	Spns1	1.88212	Blnk	2.34295			Ybx3	1.48149			Rpl26	20.4385	Col4a6	0.947149	D5Ertd579e	0.796127			Arpc4	2.25273	Rad51b	0.860512	Plaat3	0.948894	Dnajc2	0.839886
Arap2	2.29921	Rnf167	0.860386			Ifi27l2a	7.28689	Olr1	8.21328	Cxcl1	3.37116	Cachd1	1.31892			Vwa8	0.698581	Fcer1g	21.7646			B2m	16.379	Dgat2	4.86861	Fnip2	1.60439			Etv6	4.50216			Prcp	1.55896	Col4a5	1.07062	Apbb2	3.01793			Rpl36a	10.0119	Uqcr10	3.34614	Rpl26	19.1392	Ssu72	1.43157
Phf20	1.23622	Cd53	11.7468			Psme2	1.36488	Adipor2	7.08436	Tmed2	2.37214	Cdkn2c	1.55177			Cdyl	1.0749	Pirb	1.71398			Gstp1	1.64421	Myo7a	1.39325	Taok3	1.63223			Lrp6	1.16277			Taok3	1.5475	Adgrg2	0.427591	Slc30a9	0.724246			Pin4	0.906414	Ndufs8	1.20461	H2_K1	13.8267	Ski	3.12072
Usp38	1.47308	Sft2d2	0.857235			Tmsb10	53.3576	Klra2	0.906007	Scarb2	1.87049	Dock7	0.830119			Hopx	1.27982	Zfp516	0.638562			H2_K1	15.7331	Arhgap17	3.68805	Ext1	5.27421			Gsg1	1.97677			Naca	8.9375	Rps6ka3	4.82124	Clock	1.16619			Tmsb10	76.1497	Fdps	0.747237	Zcchc14	0.827168	Gnb1	3.69548
Fau	62.2753	Atp1a3	0.773949			Rpl39	50.5872	Bhlhe41	1.63792	Aldh2	3.85215	Rnf11	1.5063			Rgs3	0.916447	Ifitm6	3.16349			Nol10	1.10325	Rbbp6	3.01491	Cttnbp2nl	1.39089			Emp1	5.29651			Cox5b	3.40519	Gpm6b	0.842345	Tgfbr3	3.06402			H2_DMb1	4.82166	Nrm	0.619629	Nol4l	0.795716	Mrpl20	1.38781
Smg6	2.58389	Dmxl2	3.34097			Gm15472	0.735932	Camk1	1.76033	Vps29	1.02081	Nfia	7.19725			Adamts14	2.2029	Skap2	3.01088			Rps7	24.487	Itgax	1.9845	Rapgef2	2.74083			Slco1c1	0.3846			Ext1	5.53081	Rbbp7	1.60187	Spp1	35.4858			Rpl39	59.6434	Rpl3	15.7916	Rps7	29.4513	Bst1	1.08146
Snx25	0.929532	Sntb2	2.36569			Gm11290	3.44446	Cidec	2.91022	Atp2a2	3.0313	Fggy	0.540304			Kif13b	2.16938	Sept9	1.3369			Adgrg5	0.845579	Fus	6.66736	Atp5g2	3.7766			Rassf8	0.625048			Rps17	6.48039	Arhgap6	11.6628	Sparcl1	13.1646			Gm15987	1.30587	Gm10076	12.3401	Dot1l	1.07736	Kcnip4	7.97433
Sesn1	1.48758	Mbp	1.8735			2310016D23Rik	0.898877	Mrpl51	1.09071	Foxp2	0.645708	Podn	0.470423			Atp8b4	2.78427	Hopx	1.33694			Dot1l	1.02083	Bag3	1.10103	Phactr2	1.01238			Tmtc1	2.12433			Rps12	18.0949	Bgn	10.7729	Mthfd2l	0.62913			2410006H16Rik	6.84957	Pop5	0.785846	Kalrn	0.663326	Afap1	0.697535
Fcrla	1.71858	Kcnj2	0.492328			Plcxd2	1.44039	Cd9	46.8901	Tmem106b	0.758466	Echdc2	0.437311			H2_Q7	5.38038	Csf2ra	1.87776			Ssbp3	2.13917	Fgfr2	2.18833	Lrmda	3.15257			Caprin2	1.71389			Cnih4	1.00676	Gas6	1.49454	Cxcl1	1.07491			AI662270	1.04844	Ppih	0.445362	Ssbp3	1.42802	Acox3	0.967181
Jarid2	4.91359	Trem3	5.9584			Gm15283	0.725052	Vasp	2.31026	Ndufa4	4.33383	Scp2	2.62572			Fhit	1.0516	Fcgr3	1.78999			Rai1	0.998214	Tacc2	1.25927	Arhgap22	2.66599			Dennd5b	2.5764			Rpl7a	8.89896	Angpt2	0.435285	Shroom3	13.8941			Fcor	0.799864	H2_Q7	3.45259	Slc25a3	5.30069	Slc35f6	0.520814
Zfp280d	1.50556	Ptpre	2.89089			Mfsd14a	1.03582	Tmem238	0.703655	Rasl11a	1.33745	Tmem59	2.36686			Atp8b2	0.725645	Znhit1	0.685704			Tnfaip8	4.10184	Flna	4.99167	Gpx1	8.9148			Vgll4	2.45604			Atp5g2	4.47285	Col4a1	1.79216	Aldh2	3.88661			Timm10b	2.08776	Hist1h4i	0.972766	Rpl34	28.985	Cenpa	1.44159
Ubn2	1.7721	Spidr	1.10034			Gimap1	1.65525	Cyfip1	0.990587	Medag	2.03593	Ctps	0.589047			Plaat3	0.888286	Ndufs8	0.956074			Mppe1	0.842303	Hccs	0.66969	Pepd	0.973433			Tspan9	4.94137			Actg1	29.4022	Col4a2	1.12573	Vps29	1.08901			Uba52	16.3935	Atp8b2	0.553615	Rai1	1.38116	Grpel1	1.2407
Ric1	1.7698	Zfand4	0.477951			Uba52	19.1429	Nipa2	1.54552	Col1a2	17.9796	Hivep3	4.43296			B2m	18.5491	Eif4a1	4.84541			Phactr2	1.03508	Rbbp7	1.75899	Trerf1	2.23326			Tead4	0.920069			Phactr2	1.08287	Arhgef7	0.809082	Ift81	0.353306			BC035044	0.656635	Plaat3	0.71806	Tnfaip8	4.0383	Paics	1.01506
Gmeb2	0.961763	Lyn	11.2385			Mettl23	1.04705	Furin	3.64582	Auts2	3.00215	Ndufs5	1.43728			Ppm1b	1.68138	Grb2	4.25849			Ldha	2.45571	Renbp	0.622158	Tank	12.2927			Mark4	0.529846			Rpl35	26.7543	Dctn6	0.730627	Anapc5	1.08614			Snrpe	3.30767	Gstp1	1.4231	Rapgef2	2.35259	Spp1	9.12261
Kdm3b	1.0671	Trem1	8.76084			Mndal	2.27413	Iqgap1	15.845	Eln	3.91601	Macf1	61.0825			H2_K1	19.4407	H2afj	4.86269			Stk24	3.98454	Mpp1	1.52023	mt_Nd3	4.20852			Nova2	2.00068			Hspb11	0.524889	Dlc1	3.12416	Ncor2	0.962393			Rps13	30.7986	Ube2s	4.59151	Rpl17	18.079	Gpat3	1.88378
Cnot4	3.57012	Hps4	1.89852			Snrpe	3.2996	Cib1	0.873262	Pcolce	4.65769	Prdx1	4.09169			Cracr2a	0.47205	Alox5ap	8.21526			Nup98	4.33335	F7	2.09703	mt_Cytb	22.9782			Cyfip1	1.11644			Nol7	1.47783	Plat	2.35463	Anxa3	1.34965			Hspa1a	6.74453	Hist1h4h	0.655353	Stat4	3.81609	Dck	1.01239
Baiap2l1	0.405413	Snx18	2.95067			Rps27	76.017	Mef2a	4.05994	Cald1	2.39063	Pik3r3	1.45202			Cox5b	2.9772	Rp2	0.647504			Jazf1	0.52243	F10	1.25996	Selenop	10.1146			Herc2	1.4746			Ldha	2.26585	Sfrp1	1.26059	Tmem106b	0.67257			Rpl41	46.0626	Naca	9.94866	Ldha	3.61772	Areg	0.997286
Irs2	4.67564	Elmsan1	4.25279			Rps13	33.3023	Ctsc	7.76486	Calu	2.22191	Ddost	1.02967			Scfd2	1.33174	Tpt1	40.3268			Crem	5.15807	Lamp1	3.37439	mt_Nd4l	10.3256			Psd3	4.78332			Arhgap22	0.764038	Slit2	3.66683	Cdk8	4.60649			Tomm20	2.52913	Phf5a	0.999751	Stk24	2.66234	Cxcl1	0.898853
Rpl12	12.6215	Sem1	8.16768			Hspa1b	8.18767	Tyrobp	11.7566	Fkbp9	1.5413	Hp1bp3	1.34311			Rapgef2	2.33116	Ifitm2	7.23953			Klk8	0.736362	Plpbp	0.80012	Dhrs3	1.20076			Rhpn2	0.43725			Eno1	1.50696	Wwc2	1.1899	Wasf3	0.492452			Hmgcs1	0.981018	Mrps36	0.72757	Nup98	5.48814	Tmed2	2.10375
Plcl2	8.46674	Kdm7a	2.72547			Tma7	2.92507	Sipa1l3	0.774904	Tmem176b	3.24943	Hspg2	0.757433			Borcs7	0.900952	Eno3	0.589417			Cnnm2	1.63767	Rab11fip1	7.66361	Gng5	6.5171			Tjp1	5.5826			Zbtb18	0.601932	Fgfr1	1.19251	Rasl11a	3.12787			Cdkn2d	0.989331	Hist1h4d	1.22277	Jazf1	0.494532	Naaa	3.15503
Lmtk2	1.20641	Stk40	0.978139			Psmb9	1.29201	Psmd8	1.39337	Gpnmb	0.639742	Tmem50a	1.96144			Ncr1	3.61287	Rpl35a	40.8004			Hcst	3.88529	Rab20	2.13137	Lyz2	81.0284			Ttc23	0.391816			Cycs	1.90396	Rbpms	5.36857	Col1a2	3.3813			Psmb9	1.26958	Cox5b	4.78308	Crem	3.44402	Kntc1	0.334581
Rps21	39.1684	Pbxip1	1.41457			Pvt1	1.30323	Ndufc2	1.41559	Cbx3	1.67717	Ago3	1.11531			Srpk2	2.21664	Nsa2	3.81311			Fam172a	2.81301	Rbpms	2.39454	Marcks	3.33685			Lrrc28	0.805575			Chchd1	0.921941	Pdgfrl	0.40596	Auts2	2.94394			Rpl24	18.7963	U2af1	1.82842	Klk8	0.821677	Scarb2	1.92152
Usp6nl	1.57123	Maff	2.78162			AU020206	2.28739	Arl6ip1	2.8804	Prdm5	0.381615	Hgf	0.996004			Actg1	20.8317	H3f3a	25.8518			mt_Nd1	10.9199	Slc7a2	2.18809	Wfdc17	7.73946			Mef2a	7.33717			Gpx1	9.03933	Hpgd	1.00681	Limk1	0.514002			Gm46224	0.790866	Hist1h2ab	0.506417	Cnnm2	3.32342	Ran	5.26727
6_Mar	1.45336	Gucy2c	2.0134			Mir155hg	0.999084	Nucb2	0.637134	Mrps33	1.14986	Cdk14	3.40913			Stat4	5.7199	B2m	19.0059			mt_Atp6	56.8922	Galnt7	0.968635	Mfhas1	0.632766			Pak4	0.5114			Pepd	0.920078	Ednra	1.64461	Eln	2.55264			Ndufb1_ps	5.0086	Rps17	7.40085	Hcst	3.1429	Cct6a	1.27749
Arid4b	5.85345	Arrdc4	0.918391			Gm26740	7.03248	Aldoa.ENSMUSG00000030695	5.74623	Adamts9	1.23649	Ube4b	0.838205			Mapk1	2.22423	Rpl26	19.1097			Selenop	2.6441	N4bp1	1.49985	Ccnd1	1.02644			Acer3	2.06535			Trerf1	3.30636	Nr3c2	1.20476	Wasl	1.17992			Gm34680	0.498893	Ssbp3	1.0098	Fam172a	2.71902	Vps29	1.57287
Rftn1	4.22187	Ypel3	3.15694			Bin2	1.44853	Cln3	1.53223	Rpn1	1.45449	Park7	1.57917			Stk24	2.87957	Prcp	1.48868			Vps37b	14.9446	Adcy7	1.83993	Nlrp1b	0.511913			Parva	0.69727			Tank	6.77115	Slc25a4	2.27847	Pcolce	1.09272					Rps12	17.9721	Gimap8	0.938085	P2rx7	0.943022
Zup1	0.817016	Zc3h12a	1.81399			Rpl24	16.5423	Slco2b1	0.560164	Gxylt2	0.767227	Errfi1	2.13062			Lrmda	3.05977	Fnip2	3.91232			Akap13	10.3618	Smad1	0.773934	Tmem256	1.79149			Rbbp6	3.34644			Rplp0	26.7871	Pdlim3	2.42217	Cald1	11.7348					Hist1h2af	0.378055	mt_Nd1	11.8908	Anapc5	1.18606
Rere	2.77231	Selenok	6.37506			1810026B05Rik	3.03764	Spns1	1.15546	Mfap5	8.00748	H6pd	2.50784			Eno1	1.4812	Naca	9.18133			Tecpr1	1.62914	Tbc1d9	5.04756	Rbm47	2.15363			Tgfb1i1	0.701714			Afdn	0.96307	Nkd1	0.671223	Calu	1.6967					Pgk1	1.34522	mt_Nd2	12.2802	Cit	0.653979
Zfp292	1.83099	Id1	2.3038			4930417O13Rik	0.542101	Myo7a	0.859648	Ptms	4.70078	Klhl7	0.852697			Jakmip1	0.779645	Cox5b	3.09437			Zbtb16	7.26793	Mt2	2.41962	Lilra5	1.24733			Lyve1	1.32891			Lgals1	6.31768	Smad1	1.76127	Fkbp9	0.678671					Tnfaip8	2.33857	mt_Co1	62.528	Chek2	0.363352
Rsbn1l	2.47038	Apobr	0.793411			Gm20275	2.18212	Itgax	2.91142	Gabarapl1	0.849637	Mthfr	0.655316			Crem	2.88326	Ext1	5.75577			Cryba4	0.493152	Mt1	13.1775	Ncf4	1.17182			Rnf141	0.670079			Gng5	6.10624	Gab1	1.30564	Cbx3	1.52324					Cks2	3.90173	mt_Co3	33.2749	St7	0.847482
Phtf2	4.14777	Tuba1c	1.66779			Gm47015	0.420809	Lamtor1	1.1016	Ybx3	2.00676	Ski	2.69555			Cnnm2	2.03867	Mospd2	0.835326			Rplp0	22.5042	Herpud1	2.80211	Ppia	16.4735			Fus	9.86711			Psma5	1.1714	St3gal2	0.594393	Prdm5	0.677852					Zfp706	1.86875	mt_Nd4	16.7067	Srsf9	1.46102
Ankrd13c	1.80244	B430306N03Rik	0.678228			Gm2682	5.1963	Tacc2	0.566379	Lrp6	1.06027	Mxra8	6.74326			Hcst	5.64203	Pgk1	1.16623			Krt83	0.836604	Cotl1	4.10158	Vma21	0.846865			Nucb1	0.917902			Hist1h2ae	1.90462	Mt2	7.69284	Prickle2	1.54602					Rpl7a	8.22363	mt_Nd5	6.14846	Tfec	1.2096
Ifi203	1.73404	A530064D06Rik	1.27721					Ndufab1	1.48	Emp1	4.58443	Afap1	1.17792			Med14	1.68414	Cnih4	1.05463			Xlr4b	0.464716	Ifi30	3.64955	H2_Ab1	54.9541			Bag3	1.99761			Marcks	5.41814	Mt1	23.0338	Rpn1	1.32158					Atp5g2	4.40377	mt_Nd4l	9.93537	Actb	138.029
Prrc2c	4.347	Ccrl2	10.0727					Mrpl17	0.796129	Art4	0.594542	Htra3	0.436149			Fam172a	2.90726	Cks2	2.71463			Lgals1	13.6818	Dus2	1.07302	Ifi204	0.724168			Fgfr2	1.81253			Ccnd1	2.22187	Crispld2	2.29362	Frmd4b	4.91867					Hist1h2bk	0.397223	Vps37b	15.0351	Erp29	2.10841
Bach2	21.6325	C130050O18Rik	0.448897					Tpp1	1.40013	Mgp	134.121	Lrpap1	1.28093			Gimap8	1.13208	Serpinb2	0.907209			Il2rb	3.16404	Pla2g15	1.15539	Ifi207	5.91204			Cdr2	1.40033			Nlrp1b	0.442486	Hsbp1	1.33458	Plxna1	0.417394					Rpl35	24.4265	Akap13	10.7774	Arpc1b	4.7222
Trim7	0.718267	Il1f9	4.94493					Atp6ap2	2.49404	Kcnj8	0.472858	Add1	1.22845			Dhrs3	1.15055	Rpl7a	9.5536			Uty	5.29633	4931406C07Rik	0.604707	Cops9	1.38137			Ctbp2	0.667386			Tmem256	1.94224	Slc7a6	0.962819	Xpc	0.661444					Nol7	1.72868	Nck2	2.26058	Pdap1	0.967407
Rc3h1	2.10878	Dock5	1.4233					Msn	5.35698	Abcc9	1.41299	Pcdh7	0.672669			Vps37b	15.818	Actg1	26.2539			Olfr1259	0.360759	Taf1d	3.85457	Ggh	0.734908			Usp9x	3.39234			Runx3	2.1032	Maml2	4.98616	Mlf2	0.806234					Ldha	2.98994	Krt83	0.392719	Ndufa4	4.47417
Bptf	2.58596	Rin3	2.05329					Cox7b	2.13015	Sspn	0.438643	Rab28	0.917307			Tecpr1	1.10751	Nrg1	0.950829			Ddx3y	2.86517	Aplp2	3.5942	Dnajb14	1.02728			Swap70	2.6622			Rbm47	1.37289	Cfdp1	1.12438	Ptms	6.03138					Cycs	2.3995	Xlr4b	0.426025	Flt1	1.50596
Ambra1	2.34868	Zfand3	4.35948					Sh3bgrl	4.76464	Rassf8	0.509049	Sgcb	0.420378			Nck2	0.875997	Lrmda	4.03184			Msi2	3.35122	Trim29	1.0248	Mafb	7.97417			St5	3.67584			Ndufb6	0.888339	Jam3	0.46504	Plxnd1	0.654138					Chchd1	0.954264	Il2rb	1.42097	Pomp	2.28311
Manea	0.71547	Rasip1	1.57574					Mtm1	0.564279	Tmtc1	0.990748	Emilin1	1.18119			Klra3	1.89485	Eno1	2.05722			Ahnak	9.01333	Ubash3b	4.28451	Gas2l3	0.546313			Cttn	0.355859			Atp5md	3.29145	Adamts8	0.691658	Clec2d	8.50396					Hist2h2aa1	0.680045	Efcc1	0.56057	Fam3c	0.886891
Btaf1	3.14416	Zfp36	24.9124					Hccs	0.657644	Mrpl51	0.939703	Mapre3	0.543584			Klra7	3.16103	Cycs	1.87343			Hs3st3b1	0.563427	Clmp	1.40661	Ctla2b	0.409315			Msn	9.82247			Csf2rb	1.88269	Aplp2	3.36809	Wnt5b	0.53458					Siva1	0.99859	Olfr1259	0.976566	Ezh2	1.82359
Cd79b	5.6296	Cd300c2	2.17852					Renbp	1.0776	Tspan11	0.785402	Fam114a1	0.684755			Khdc1a	0.725551	Gpx1	15.5718			Lrrc8b	0.548601	Abhd12	8.86452	Evi2a	0.98618			Ophn1	0.701063			Csf2rb2	0.535533	Pdgfd	0.452837	Lrp6	1.39326					Aurkaip1	1.12574	Ddx3y	2.99891	Gnb2	3.06878
Tasor	1.57068	AI467606	0.69835					Mpp1	1.84188	Pdcd5	1.73515	Ugdh	1.23826			Cst7	0.810089	Uqcrh	5.41883			Sox13	0.462337	Plet1	3.93892	Ifi27l2a	4.95589			Stard8	0.977405			Ppia	22.3079	Oaf	0.431876	Rerg	4.19301					Hmgb1	11.6194	Pde7a	6.00421	Mcm7	1.12803
Hmgn1	1.56386	Borcs6	0.513874					F7	2.92037	Psd3	2.07214	Apbb2	1.09103			Lgals1	12.2784	Ethe1	0.761999			Runx3	1.91792	Nlrx1	0.425042	Ccr5	1.68803			Efnb1	2.15816			H2_Ab1	79.6013	Grik4	1.50979	Sspn	0.396426					Bub3	1.10969	Msi2	2.85853	Gars	0.902869
Limd2	1.66835	Preb	0.932743					F10	1.67934	Pcsk6	0.599792	Pdgfra	14.1013			Il2rb	8.83348	Siva1	0.911751			Fryl	7.03934	C2cd2l	0.483735	Ms4a6c	2.224			Rbbp7	1.54416			Ifi207	1.10936	Kirrel3	1.42991	Rassf8	0.5664					Jchain	98.0449	Mfhas1	0.639998	Gpnmb	1.58284
St8sia4	2.44558	Cxcr4	5.97382					Lamp1	7.75305	Tjp1	0.675974	Clock	1.22888			Rap1a	3.55562	Ankdd1a	0.453294			Arhgef10	0.629042	Hmbs	0.563851	Arpc4	2.08019			Atp11a	0.702615			Cops9	1.44473	Rdx	1.39576	Camk1	0.749223					Eif1ax	1.23984	Runx3	1.36584	Cbx3	2.45292
Rcsd1	1.31885	Hcar2	22.4302					Rab11fip1	4.0121	Nr2f2	3.40404	Tgfbr3	4.54008			Pde7a	3.65795	H2_T23	2.47625			Atp5md	4.21198	Lipc	0.457425	H2_DMb1	3.92696			Mcf2l	1.37269			Hspe1	3.73311	Fdx1	0.951117	Emc3	0.948318					Rplp0	33.2021	Zfp827	0.749309	Mtpn	2.04146
Lat2	0.753607	Fpr1	0.881801					Rab20	1.23411	Nox4	1.49783	Sparcl1	10.129			Psmb3	1.61936	Rplp0	25.381			Sms	1.1023	Sltm	4.40496	2610203C22Rik	0.43444			Lamp1	3.49254			Mob3b	1.16734	Cryab	1.39166	Itpr2	3.22182					Cenpm	0.37633	Naip5	0.553967	Mad2l1	0.754518
Cop1	1.92163	Mtus1	0.683066					Gsr	5.06542	Yif1b	0.599876	Hsd17b11	0.969313			Ahnak	9.94211	Rps28	51.0168			Ppia	19.6953	Rnf111	1.65725	4930430E12Rik	0.567266			Thsd1	0.921612			Il4i1	0.716072	Cadm1	0.741758	Ltbr	0.496005					Lgals1	15.1466	Rpl23	41.8454	Clec5a	0.523294
Dennd6a	0.811807	Adrb2	2.15092					Asah1	1.86297	Mfge8	1.70245	Slc10a6	1.22626			Capza1	2.65757	Gng5	6.24357			Spef2	0.350094	Anxa2	5.49332	Gm15726	0.475871			Col4a1	3.92866			Gm10634	0.566238	Tagln	11.0449	Tspan9	0.71107					Il2rb	1.33577	Dtnb	1.80292	Mrps33	1.22117
Ccr6	0.597766	Basp1	4.56045					Slc7a2	3.53519	Ndufc2	1.73807	Prkg2	2.40954			Hs3st3b1	0.82419	Rap1a	7.45774			Grcc10	2.45194	Sh3bgrl2	1.62324	Tnfsf13	0.77053			Col4a2	2.50054			Dnajb14	1.36053	Bace1	0.404316	Fkbp4	0.967162					Psma5	1.33064	Atp5md	3.44536	Tbxas1	1.0785
Rfx3	2.17078	Ifitm10	0.893956					Vps35	1.35591	Nucb2	0.738013	Bmp3	2.21691			Runx3	3.49237	Lyz2	175.582			1810058I24Rik	1.62096	Bckdhb	2.39783	Rasgef1b	6.29196			Arhgef7	4.49261			Plxnc1	1.31717	Bmp5	7.48133	Vasp	2.84818					Rap1a	3.8419	Eef1g	3.3752	Anxa4	1.52392
Rcc2	1.27636	Lrrc8d	5.33469					Tbc1d9	4.33518	Mrpl48	0.665117	Shroom3	10.1534			Fryl	5.28247	Wfdc17	7.65002			Rpl13a	10.7363	Tent5a	2.2615	Bcl2a1b	5.65982			Vegfc	2.3899			Serf2	10.8553	Lysmd2	0.483586	Dmwd	0.441737					Hist2h2ac	0.379229	Ppia	16.3565	Pcyox1	1.83001
Rps19	42.891	Plaur	20.8385					Mt2	2.41031	Nupr1	6.3624	Tmed2	2.05042			Srsf3	6.17362	Ahnak	10.9086			Il22	1.88676	1700017B05Rik	0.827481	Mir99ahg	2.06537			Dlc1	6.50015			Yae1d1	0.599679	Kank2	0.626362	Cyfip1	0.982647					Ssb	2.21333	H2_Q6	2.88657	Cct7	1.22329
Fam117b	2.67081	Scand1	2.73262					Mt1	15.223	Slco2b1	0.922254	Scarb2	2.87718			Sms	1.03788	Rnf213	1.58135			Plxnc1	1.419	Nrg4	2.34297	Hspa1b	17.8414			Plat	1.93872			Cd80	1.981	Dock6	0.538718	Psd3	4.35497					Hist1h2ae	10.4672	Sdhaf1	1.10372	Rpn1	1.10305
Wdr43	1.1184	Pilra	4.44671					Pgls	1.80995	Parva	1.16372	Aldh2	6.83745			Ppia	16.145	Tmem256	1.69301			Amd1	1.29007	Etfa	1.74063	Eid1	1.49074			Wwc2	2.87329			Ccdc162	1.7621	Nedd4	4.30307	Tjp1	1.40709					Hist1h3e	0.94563	Spint2	0.559089	Slc6a6	2.57974
Prkd2	0.73349	Cox17	5.2559					Cox4i1	6.59062	Dkk3	1.21037	Atp2a2	2.6015			Klf12	3.79643	Rbm47	2.69357			Fnbp1	8.75592	Clk3	0.931185	Hspa1a	23.8046			Rbpms	9.41303			Ass1	0.869006	Cgnl1	0.668218	Fam189a1	1.05814					Hist1h2bj	1.085	Peak1	3.95463	Bhlhe40	5.05853
Cdk13	2.74312	Cdc42se1	1.5658					Emc8	0.759383	Tgfb1i1	0.593813	Anapc5	0.923774			H2_Q6	4.69171	Gm1673	0.57796			Zfp652	1.32834	Gclc	4.93593	Gm17268	0.868091			Hpgd	14.9129			Abracl	2.59845	Rora	11.1743	Crtc3	2.14832					Hist1h2br	0.554751	Ctla2b	0.431234	Arl8b	1.43198
Rpl21	20.8564	Ppp1r3b	0.683148					Cotl1	5.6242	Adm	1.36815	St7	0.856859			H2_D1	18.9196	Skint3	0.394872			Selenot	1.69363	Plscr1	0.856212	Pvt1	1.30636			Nr3c2	1.03623			Evi2a	0.754301	Nnmt	0.507075	Nr2f2	9.53876					Hist1h4m	0.564482	Fnbp1	9.69837	Mlf2	0.937688
Irf8	1.98104	Mpeg1	1.85857					Ifi30	5.68541	Bcl7c	0.894153	Foxp2	0.382093			Peak1	9.58813	Naip5	0.488876			Trbc1	2.95711	Snx1	1.92679	Gm26887	1.30073			Slc25a4	1.16121			Eif5a	4.43527	Rcn2	1.00312	Mef2a	4.79585					Hist1h2an	1.5659	Selenot	2.1052	Ptms	6.0292
H2_Ob	3.95398	Ltb4r1	0.488124					Hsbp1	1.34779	Nucb1	1.20047	Tmem106b	1.09966			Ctla2b	0.823869	Hpcal1	2.0214			Trbc2	4.7402	Lrrfip2	1.81749	Tnfsf12	0.827774			Sh3rf1	1.20399			Sec61g	5.72109	Tspan3	0.894352	Nox4	0.995021					Hist1h3c	0.730721	Gpx4	2.90541	Clec4a2	1.07362
Btbd7	2.26747	Tmem164	2.50032					Cmtm3	0.46422	Bag3	2.11424	Plbd2	0.50891			AW112010	31.234	Ncf4	1.28308			Tcrg_V6	0.488435	Trib1	4.74238	E230029C05Rik	1.44228			Nkd1	1.93209			Psme2	2.18406	Tmem30a	1.58727	Sipa1l3	2.28003					Psmb3	2.00823	Trbc1	2.41032	Clec1b	0.556247
Pi4ka	1.00579	Cltc	6.60469					Pla2g15	1.71551	Tacc2	0.719865	Ndufa4	3.69052			Amd1	1.33484	Slfn2	3.62343			Tcrg_C1	2.35956	Trak1	1.62129	Sowahc	1.08784			Smad1	0.804877			Ccr5	1.26742	Col12a1	5.59486	Mfge8	15.2672					Spdl1	0.428358	Trbc2	2.47554	Olr1	4.40883
Tpp2	3.1035	Cd24a	5.30748					4931406C07Rik	0.43514	Acadsb	0.825762	Wasf3	0.448326			Wipf1	3.54702	H2_D1	16.3392			Tcrg_C2	0.369242	Abhd5	2.89914	Ms4a14	0.346803			Gab1	0.702331			Klrb1b	1.39317	Loxl1	1.04103	Sytl2	0.51714					Hba_a1	18.0899	Tcrg_C4	0.946259	Adipor2	5.04428
Cpsf2	0.589552	Neurl3	2.38319					Aplp2	3.78834	Ndufab1	1.79536	Rasl11a	1.4914			Ywhaq	5.21112	Lst1	8.89806			Trgv2	0.502138	Trf	2.97831	Bcl2a1d	2.01149			St3gal2	0.868525			Ms4a6c	1.46669	Neo1	0.972363	Sult1a1	0.497775					Hist1h2ai	0.476917	Trdv4	1.28485	Magohb	0.594381
Rpl37	33.0024	Tgif1	3.75505					Trim29	0.668877	Mrpl17	0.708413	Medag	0.472719			Trbc1	1.84308	Ifi204	2.16328			Tcrg_C4	0.562474	Ccdc88a	2.4814	Bcl2a1a	1.37621			Pllp	0.667247			Arpc4	2.46817	Tpm1	3.12688	Thap12	0.861705					Atp5md	3.40548	Chd2	7.29885	Bhlhe41	1.40339
Ppp4r3a	1.52891	Fbxo30	1.31786					Ubash3b	4.35293	Tmem159	0.439086	Col1a2	9.45084			Trdv4	0.432093	Ifi207	4.49049			Trdv4	2.58128	Gab3	0.852268	Gm37800	0.47624			Arl2bp	0.717084			Mthfsl	0.912536	Plod2	0.771374	Parva	3.17577					Sms	0.997467	Prnp	1.29892	Camk1	1.1186
Card6	0.535771	Ppp1r2	4.70535					Clmp	0.436742	Oat	2.83777	Auts2	4.18032			Nrarp	0.637089	Cops9	1.35958			Trac	2.37557	Slc8b1	0.681893	Gm31522	0.370707			Kifc3	0.402202			H2_DMb1	4.95745	Plscr4	0.775783	Dkk3	2.94133					Ppia	31.7547	Rpl36a	11.5842	Cidec	1.36877
Tcf20	2.37116	Wbp1l	0.885006					Rexo2	2.61392	Ndufb11	2.63905	Eln	4.77309			Abracl	3.49455	Mob3b	1.11346			Airn	2.07002	Alas1	2.37265	Gm35154	0.68737			Mmp15	0.545891			Ubl5	3.72585	Ppib	2.92595	Tgfb1i1	2.13974					E330020D12Rik	1.3574	Gm13219	0.354102	Mrpl51	1.73071
Tlk1	2.38649	Cd300lf	6.78176					Abhd12	7.10351	Cttn	0.378714	Wasl	1.55878			Gm4070	0.85016	Rhog	1.44734			Tmsb10	41.6546	Prr5l	1.36952	Lilrb4a	3.91613			6430548M08Rik	0.929692			Snhg15	1.59296	Me1	0.523268	Nucb1	0.978413					Spint2	0.558289	Rpl39	48.9947	Cd9	35.856
Hnrnpf	3.99885	Ccdc88b	0.694686					Plet1	12.0167	Dynlt3	0.662047	Pcolce	3.06316			Cdc20b	0.413924	Ggh	1.11568			Xlr4a	0.500572	Slc16a1	1.9087	5033421B08Rik	0.368555			Pde4c	1.49593			Gm15987	0.842223	Map4	2.11212	Bag3	1.01706					Spc24	0.901381	Xlr4a	0.705381	Rad51ap1	0.586824
Inpp5f	0.5338	Marcksl1	4.09545					Nlrx1	0.427839	Fundc2	1.52439	Cald1	3.85558			Kcnip3	0.607586	Dnajb14	1.59494			Ubl5	3.77364	Atg12	1.16477	Gm46224	0.727576			Cdh5	10.4184			AI662270	0.847413	Pth1r	0.30925	Ate1	1.32052					Eif2s2	2.39544	B230307C23Rik	1.04549	Fkbp4	1.00148
Tent2	1.28026	Entpd1	19.2253					C2cd2l	0.575966	Ophn1	0.475274	Calu	1.84317			Ccr5	1.33712	Ceacam1	0.703141			Snhg15	1.63443	Ucp3	0.861118	Gm30198	0.430643			Psmb10	1.46495			Bcl2a1b	8.44709	Csrnp1	4.02793	Acadsb	1.21853					AW112010	5.80799	Snhg15	1.87469	Tmem238	0.677777
Lyn	12.2322	Selplg	4.89291					Myo1e	3.49393	Magt1	0.980602	Hibadh	0.776245			Klrb1b	2.13858	Mafb	5.1014			Trmt61b	1.60939	Mycbp2	7.90569	Pnp	1.90188			Mtmr2	0.742493			Snrpe	3.49403	Amotl2	1.09497	Ilk	1.56646					Hist1h2bb	0.794575	Gm13684	0.416736	Cyfip1	0.988349
Gnl3	0.982316	Rnf149	15.2523					Anxa2	13.0012	Sh3bgrl	3.26811	Fkbp9	1.83777			Tmsb10	50.8763	Sirpb1c	1.96396			Gm16201	0.658308	Clec1a	0.777458	Gm49662	0.846999			Maml2	4.52103			Myl6	10.3967	Trak1	1.73889	Oat	1.38669					Cenpw	1.12623	4931406G06Rik	0.31629	Nipa2	1.3226
Gatad2b	2.30691	Jaml	2.45665					Sh3bgrl2	1.05605	Col4a6	0.407927	Tmem176b	6.84662			Haus3	0.731661	Gas2l3	0.660163			AI662270	0.852959	Cdc14b	0.922208	Gm41609	0.421531			Bcar1	1.19721			Hspa1b	7.63906	Ryk	2.35511	St5	7.36028					Ly6a	2.4954	Trmt61b	1.13092	Furin	2.43664
C1galt1	1.14422	Rnf24	1.48426					Bckdhb	3.17424	Col4a5	0.723248	Epha1	0.410436			Tmem243	2.02601	Morrbid	2.69819			Plcxd2	1.19909	Slc7a6os	1.33926	Gm34455	1.48931			Aplp2	5.61937			Hspa1a	9.14475	Manf	2.65825	Cttn	0.459929					Ywhaq	3.09994	Gm16201	0.818807	Iqgap1	14.4555
Fcmr	2.76915	Acap2	2.71176					Pkm	3.28169	Chrdl1	0.383295	Zyx	3.97403			Klra4	8.04117	Serf2	10.7276			Gm15918	0.38643	Atp1a1	3.47339					Pdgfd	2.51142			Gm20513	1.75934	2024-03-03	6.46512	Gpc4	2.05861					Selenoh	2.20912	Gm16271	0.782218	Ctsc	7.2896
Klhl14	0.557425	Sephs2	1.32556					Psma4	1.4243	Rps4x	24.4477	Gstk1	0.400736			Klra1	0.852502	Msrb1	7.25258			Galnt2	1.88081	Mgll	2.29448					St3gal4	1.59352			Rpl41	42.3084	1700025G04Rik	0.99146	Arhgef6	4.31703					Ass1	0.909394	Galnt2	0.899146	Psmd8	1.41405
Ubap2l	2.74152	C5ar1	5.78059					Nrg4	2.75009	Gpm6b	2.07535	Prdm5	0.90109			Gm15472	0.624717	Gpx4	2.99414			Ier5l	1.34382	Lpp	3.82977					Srpr	1.02839			Hist1h2ap	4.52204	Kank1	0.647474	Rbmx	0.641822					Trbc1	2.30013	Gimap1	1.1985	Ndufc2	1.92781
Sh2b3	0.820549	Sorl1	14.1091					Etfa	1.3857	Gabra3	0.654816	Prickle2	1.327			Mir142hg	8.84754	Abracl	2.55882			Bcl2a1b	5.07079	Frrs1	0.779699					Rdx	2.90518			Psmb9	1.6758	Ank2	1.17196	Wdr13	0.429095					Trbc2	5.73451	Uba52	19.1147	Arl6ip1	5.2844
Itpr3	0.582808	Spatc1	0.442824					Cox7a2	3.67926	Rbbp7	1.38361	Adamts9	5.39034			Oip5os1	1.03672	Ddi2	1.07026			Gimap1	1.12236	Eri3	0.631754					Cadm1	7.91112			Mir155hg	1.04983	Ppp1r9a	0.759549	Aff2	7.51661					Igkc	719.174	Churc1	1.49902	Kif22	0.630187
Dhx9	1.90295	Tmsb4x	205.048					Tmed3	0.848169	Arhgap6	3.48907	Rpn1	1.15475			Galnt2	2.21166	Evi2a	0.996588			Uba52	18.6315	Larp4b	2.22874					Robo4	0.767977			E230029C05Rik	1.44945	Trpc1	0.431263	Stard8	1.22977					Ighg2c	31.9713	Cox16	1.65961	Aldoa.ENSMUSG00000030695	4.41651
Bmt2	2.64044	Lrrc25	1.30343					Ctsh	2.38963	Bgn	15.3878	Frmd4b	7.84996			Klra8	8.07015	Gm9733	2.78662			Churc1	1.08516	Znrf1	2.21907					Mcam	2.21407			Sowahc	1.39722	Pkd1	0.783801	Atrx	2.94454					Ighg2b	8.01772	AC149090.1	1.64297	Ppp4c	1.18611
Tmem108	0.618675	Ppp1r3d	0.517274					Plscr1	1.14329	Pir	0.591029	Sec61a1	1.14739			Gimap1	1.70862	Naip2	0.856182			Hspa1b	7.43964	Myo6	0.954516					Lysmd2	1.12637			Rpl24	15.0135	Arhgef17	0.43221	Magt1	1.13681					Trac	2.76762	Gm47283	3.38474	Cln3	1.21508
Smg7	1.63714	Heatr1	0.830225					Ciao2a	1.76539	Vegfd	1.64065	Plxna1	0.46889			Myl6	11.4588	Sec61g	6.28408			Eid1	1.09662	Igf2bp2	0.399262					Tmod2	0.459802			Bcl2a1d	5.95041	Pebp1	1.25461	Itm2a	1.77422					Iglv1	14.8457	Gm26759	0.960713	Pold3	0.592657
Sbk1	0.610045	Ftl1	50.1498					Snx1	1.99642	Morf4l2	2.13004	Klf15	0.369926			Tma7	3.3113	Ifi27l2a	12.6464			Tma7	3.29593	Cep350	1.98495					Dock6	1.73375			Bcl2a1a	2.36385	Nfatc1	2.26452	Sh3bgrl	4.17173					Iglc2	11.2159	4930532G15Rik	0.425983	Spns1	0.939717
Ifi209	1.41527	Plekho2	1.99522					Nck1	1.46259	Lamp1	4.20782	Slc6a6	2.55555			Rnaset2b	0.607986	Ms4a6c	7.94621			Lsm5	1.28638	Qsox1	1.20409					Nedd4	2.73766			Gm42601	0.361687	Cdo1	0.888724	Flna	5.5428					Iglv3	1.24726	AU020206	1.5663	Dgat2	1.00757
Filip1l	1.61331	Vamp8	2.05625					Lrrfip2	1.92524	Gas6	2.8897	Itpr1	3.26			AC149090.1	1.57083	Arpc4	2.38747			Cox16	1.35929	Ucp2	7.93523					Anp32a	1.98755			Gm46224	1.10076	Gas7	0.965226	Arhgap6	9.22842					Sf3b5	1.64327	Mir155hg	1.09428	Psma1	1.10081
Rpl7	13.7252	Sgms2	18.2948					Pdcd6ip	1.99391	Tnfsf13b	0.558772	Mfap5	2.90244			Cdkn2d	0.982256	Tmsb10	56.6264			B930036N10Rik	1.24762	Arhgap39	1.71866					Imp3	1.06135			Gm36723	0.561875	Phldb2	1.23633	Bgn	6.18692					Abracl	3.52008	Gm27162	0.364924	Myo7a	0.479311
Thrap3	2.72535	Selenon	4.08057					Abhd5	1.44332	Col4a1	2.11465	Mlf2	0.800556			A330023F24Rik	1.23048	Gm15987	0.826712			A930015D03Rik	1.19853	Stard9	0.696349					Cyp1a1	1.96961			Ndufb1_ps	5.00249	Mamdc2	1.5104	Atp11a	2.13602					Eif5a	3.69686	A630072M18Rik	0.832185	Itgax	1.76751
Arf6	1.39513	Gfod1	4.54227					Trf	5.6356	Col4a2	0.925084	Ptms	6.22089			2610020C07Rik	0.613123	AI662270	0.943196			Eif4e3	0.787258	3300002A11Rik	0.549556					Cox7a2	3.39125			9130015A21Rik	0.350936	S100b	0.463307	Lamp1	5.13473					Sec61g	8.10853	Kcnq1ot1	1.38279	Pycard	1.91505
Foxo1	4.45504	Tacstd2	1.32696					Gnai2	5.64432	Naxd	0.706352	Plxnd1	0.767465			Gm26827	0.954922	Pet100	1.37887			Pvt1	1.42154	Engase	0.711785					Elovl5	2.51469			Gm49662	0.450165	Ttc28	3.21531	Angpt2	1.2168					Ifi27l2a	8.16832	1810026B05Rik	3.51218	Lamtor1	1.47212
Phlpp1	5.82193	Cd14	13.7748					Pon2	1.63802	Dlc1	4.15767	Gabarapl1	1.05871			Bin2	2.27406	Tnfsf13	1.13109			C030034L19Rik	0.391092	Ppargc1b	0.655459					Plscr1	1.85896			Gm36486	0.641354	Ptprm	2.5309	Agpat5	1.2482					Psme2	1.36246	Gm43445	0.479832	Plk1	0.533598
Zfp507	0.451262	Tlr6	1.03488					Ccdc88a	2.18464	Plat	1.78073	Erc1	1.1064			Gm19585	1.88528	Timm10b	1.69684			AU020206	1.92051	Gde1	1.0725					Plscr2	0.846898					Lpp	11.8001	Adgra2	1.45349					Tmsb10	50.3516	Gm43305	0.90566	Ndufab1	1.7801
Lncpint	15.9967	Treml4	2.22108					Alas1	1.84084	Sfrp1	1.26205	Lrp6	1.33419			Gm28875	0.62127	Pira2	0.639796			Gm26740	6.96124	Trim36	0.698625					Plscr4	1.54326					Dpyd	1.19351	Col4a1	11.0039					Ulbp1	0.49797	Gm20186	3.32212	Mrpl17	0.804333
Serpinb1a	1.12891	Wfdc21	10.0356					Prr5l	1.16245	Tm2d2	1.08502	Emp1	2.30915			Gm10522	0.402929	Hspa1a	6.86395			Gm27162	0.45811	Hdlbp	3.03057					Pik3cb	0.961756					Tnxb	1.80606	Col4a2	9.57004					Ubl5	4.28599	Gm6213	0.630379	Tpp1	1.15342
Setd2	2.27875	E230016K23Rik	1.60294					Eif3l	0.721056	Slit2	1.81952	Art4	1.01966			Gm43647	0.441265	Gm17268	0.403934			Bcl2a1d	2.52065	Ctnnd1	1.74266					Mras	0.367527					Usp37	1.26108	Arhgef7	1.11735					2310016D23Rik	0.580584	Gm20275	0.769725	Rrm1	1.81387
Prkce	4.64862	Babam2	3.32165					Clec1a	1.21994	Tenm3	0.716883	Mgp	88.2229			AI506816	1.03848	Neat1	12.2894			Trdc	7.0752	Srsf2	9.54276					Nck1	1.38373					Arhgap44	0.335392	Dctn6	0.882766					AI662270	1.37149	Gm41414	0.452491	Mki67	4.82706
Rnf216	2.44888	Cd177	0.503632					Cdc14b	0.753766	Wwc2	0.908171	Plekha5	1.53785			Pde2a	3.24509	Gm21188	1.02999			Gm20186	0.664785	Gas2l1	0.582408					Map4	2.39921					Clasp2	1.9604	Dlc1	12.01					1500009L16Rik	0.832149	I730030J21Rik	0.383157	Atp6ap2	2.25483
S1pr1	2.69798	Zfp622	1.49094					Atp1a1	1.9451	Fgfr1	2.18361	Sspn	0.509726			Gm33104	0.854765	Sirpb1a	0.500587			Chmp1b	0.730004	Golgb1	1.62739					Amotl2	3.71478					Antxr1	2.16098	Dusp4	0.667883					Gimap1	1.3189	Gm49890	0.41033	Plp2	1.37057
Rpl18a	38.3441	Fpr2	0.980855					Mgll	1.71017	Rbpms	2.87094	Rassf8	0.847302			Gm36723	0.505101	Gm47283	3.09338			Gm36723	1.19567	Flvcr2	4.31061					Trak1	1.59783					Rbfox2	2.95115	Plat	0.813237					Snrpe	6.05505	Gm49980	0.508122	Rbm3	4.00994
Cxcr4	5.12785	Cx3cr1	1.27856					Lpp	3.4678	Pdgfrl	0.606098	Tmtc1	2.83567			Gm2682	10.3218	Dleu2	9.33455			Gm48321	0.330479	Jdp2	2.04481					Ryk	0.606653					Myo6	0.743987	Adam3	1.11757					Tma7	4.21804			Ebp	0.824854
Ptprcap	2.03376	Nrros	2.22841					Atp6v0b	4.31165	Ednra	0.652602	Tspan9	2.10164					Bin2	1.67562			Gm41609	0.754024	Fam53c	2.09773					Slco2a1	7.10027					Ndn	0.490879	Wwc2	1.15599					Lsm5	2.47837			Fundc2	0.927056
Wnk1	8.70914	Pbx1	9.20598					Frrs1	0.913571	Slc25a4	2.48588	Fkbp4	0.989598					Sowahc	1.71036					Iqsec1	3.19497					Cish	0.869343					Exoc6b	1.9933	Rbpms	7.06144					Rpl41	59.7853			Pbdc1	0.903685
Otulin	2.15218	Plekhg3	0.536005					Tomm6	3.61212	Cdh11	1.62697	Dmpk	0.383295					Rpl24	16.6857					Slc26a2	1.96253					Lmo2	1.19193					Tcea1	1.71907	Pcm1	1.59885					Hist1h2ap	22.3159			Cox7b	2.20817
Adamts6	2.08997	Rap1b	8.32422					Larp4b	2.52285	Smad1	0.766294	Psd3	3.24442					Mrpl33	5.81708					Tulp4	1.45072					Gng11	3.15051					Ston1	0.485822	Ednra	5.36428					Igha	175.621			Magt1	0.859418
Scaf8	1.85788	Zfp608	3.60661					Znrf1	2.24026	Lsm6	1.09634	Slc7a10	1.19421					AI839979	0.968051					Cyb561a3	2.5294					Alas1	1.10188					Klf9	4.50667	Nr3c2	1.82425					Hist1h2bn	0.390028			Hmgn5	0.765428
Vps13a	1.64788	Trim30b	2.10647					Igf2bp2	0.389327	Mmp2	2.43383	Kctd15	0.318237					Gm35154	0.520003					Diaph2	6.95345					Zswim6	13.777					Jcad	0.642697	Slc25a4	2.10637					Psmb9	2.18433			Sh3bgrl	3.74858
Rpl37a	56.5402	Junb	63.9157					Qsox1	0.827629	Mt2	10.3531	Tjp1	1.00222					Gm17749	1.24983					Morc2a	0.70998					Ccdc85a	4.14134					Slc16a2	0.670677	Sh3rf1	5.18037					Rpl24	15.3896			Cenpi	0.329716
Rpl27a	35.49	Msl1	0.786493					Ucp2	8.48713	Mt1	26.2981	Mtmr10	0.723075					Lilrb4a	3.64448					Daam1	1.30146					Fkbp1a	4.83741					Hdlbp	1.99328	Nkd1	0.828593					Lockd	1.41546			Nono	1.32223
Hnrnpa1	2.90617	Fbxo31	0.63626					Arhgap39	0.938662	Herpud1	2.29753	Crtc3	1.54405					Gm46224	1.15422					Tiparp	8.59465					Afap1l1	3.63955					Ctnnd1	0.979297	Aktip	0.650887					1700097N02Rik	0.394126			Hccs	0.630783
Fam43a	1.42521	Aph1c	0.788455					Atp6v1h	2.34431	Tpm4	2.4474	Nr2f2	7.88113					Gm30198	0.375014					Gns	3.67288					Lmo7	0.708882					Golim4	1.05604	Gab1	7.4657					Hist1h3f	0.395776			Rbbp7	1.54514
Cxxc5	0.47091	Clec12a	1.02991					Lgals3bp	0.589107	Crispld2	2.21914	Synm	1.11543					Ndufb1_ps	6.46293					Grn	2.55962					Clec1a	3.17938					Lrrc58	1.91161	Gnao1	0.834947					Hist1h3i	0.50523			Renbp	0.85142
Cystm1	0.61335	Gpr141	0.67631					Chmp2a	1.66933	Hsbp1	1.87103	Ttc23	0.529952					Gm36161	0.63198					Ttyh2	0.932176					Tbc1d4	0.752015					Scx	0.775884	St3gal2	1.35467					Gm5547	0.422832			Mpp1	1.6906
Ythdf3	3.29865	Socs3	4.58192					Gde1	1.05023	Ces2g	0.355884	Mef2a	4.72686					Pnp	1.8529					Tmx4	1.48119					Phldb2	3.01313					Irf2bpl	0.882962	Il34	2.21824					Iglc3	2.53258			F7	2.47046
Rpl9	27.3835	Fes	1.23973					Parl	0.912743	Cfdp1	1.01541	Nox4	9.76215											Nagk	1.23943					Atp1a1	3.70956					Loxl2	0.509191	Tpm4	5.11095					Gm30211	2.78471			F10	1.16338
Sfn	0.855965	Bcl3	1.31526					Ndufb7	2.30895	2310022B05Rik	0.388029	Yif1b	0.723759											Dusp5	9.73464					Card10	0.684962					Fhod3	2.15478	Cdh13	0.525866					Gm43305	0.654079			Lamp1	7.01925
Abhd17b	2.35173	Tarm1	0.444471					Brk1	2.41456	Pdgfd	0.522024	Mfge8	2.71467											Gna15	0.940334					Mgll	0.7976					Med13	4.87276	Dctn1	0.69076					Hist2h2bb	0.434833			Rab20	1.19576
Tgif1	3.61062	Tnfaip6	1.87713					Ppp3r1	1.02497	Oaf	0.709213	Sytl2	0.503493											Colgalt1	1.18198					Tie1	2.39608					Tmem132c	1.22736	Ciao2b	0.845633					Iglc1	12.5695			Eri1	0.942109
Rps8	24.6471	Zfand2a	1.20131					Ctnnd1	1.76121	Rexo2	1.3988	Ndufc2	1.4412											Mfsd12	1.02972					Ttc28	2.71051					Pkd2	1.41706	Rrad	1.90925					AI506816	0.843342			Gsr	5.34204
Samd9l	1.58411	Dennd4a	26.1506					Lrrc58	1.48687	Srpr	1.04593	1110004F10Rik	1.00588											Pip5k1c	2.0466					Arid2	1.76804					Diaph2	4.88346	Maml2	5.00398					Hist1h2bm	0.347819			Asah1	1.26045
Akap10	1.19966	Ndst1	0.695061					Gas2l1	0.472556	Rdx	1.34307	Nupr1	7.84462											Arl4d	1.38161					Ptprm	21.1445					Gjc1	0.758184	Chst5	0.543979					Gm49980	0.645457			Slc7a2	2.04625
Gimap6	4.898	Ceacam10	0.409427					Flvcr2	3.12537	Fdx1	1.23331	Parva	1.60543											Tmem106a	0.584839					Rtp4	0.548304					Hdx	0.891779	Cfdp1	1.21599									Lsm6	1.10149
Cxcr5	2.58931	Dedd2	2.41436					Iqsec1	2.2056	Cryab	1.91499	Dkk3	1.56837											Cebpa	4.90898					Trim69	1.40572					Zfyve9	0.74054	Bcar1	0.717888									Vps35	1.2217
Gigyf2	1.1068	Hmgb2	9.27117					Ramp1	2.11168	Hyou1	0.60461	Tgfb1i1	0.691263											Vat1	1.29218					Palmd	2.86517					Ptpn13	0.848627	Bmper	0.689656									Orc6	0.879339
Mfap1b	0.842659	Msra	3.64922					Cyb561a3	2.80697	Fez1	0.374709	Adm	2.3304											Zbtb7a	1.15285					Ctdspl2	1.10796					Daam1	3.48738	Jam3	0.447583									Tbc1d9	2.60273
Crebrf	2.63365	Cadm4	0.610072					Diaph2	7.03977	Bmp5	0.724323	Nucb1	1.42988											Baz1a	7.17721					Antxr1	1.48183					Slc41a2	0.915464	Aplp2	3.42542									Nudt21	1.0425
Rbm33	1.51168	Nsd3	14.565					Daam1	1.11453	Tmed1	0.438269	Bag3	2.15836											Mitf	2.08028					Lpar6	0.86058					Tmem109	0.851327	Trpc6	26.8445									Mt2	2.16815
Socs4	0.860483	Atrnl1	3.23175					Gns	3.5016	Lysmd2	0.569295	Fgfr2	1.26724											Ints6	7.17239					Armcx1	0.328997					Mast4	2.85008	Nectin1	1.09288									Mt1	11.2198
Tob2	3.19101	Dach1	1.4448					Grn	4.63717	Kank2	0.567231	Tacc2	0.506366											Heatr5a	0.778742					Ttc7b	1.01338					B3galt1	1.51389	Fdx1	0.817686									Cox4i1	6.07315
Lemd3	2.05491	Fmnl1	3.27887					Ttyh2	1.04263	Nedd4	3.92858	Acadsb	1.91467											Lars2	16.9275					Znrf1	2.16144					Cxcl10	3.74778	Cryab	5.53395									Emc8	0.959546
Rpl29	7.76257	Nod2	0.564975					Nagk	0.774477	Cgnl1	0.432668	Ndufab1	1.35329											Adrb1	1.46494					Rbfox2	3.25066					Filip1	2.87244	Cadm1	3.85624									Gins2	0.433964
Cep120	2.16415	S100a8	509.017					Gna15	0.581422	Rora	4.4435	Ilk	0.952013											Vps13c	1.94785					Myo6	2.08154					Htr2a	0.541192	Tagln	9.98697									Cotl1	5.25085
Phf3	2.20447	S100a9	477.864					Colgalt1	2.58053	Calml4	0.39055	Tmem159	0.591094											Gnptab	1.1732					AW554918	1.15994					Zc3h12b	0.415506	Bace1	0.422598									Ifi30	7.29486
Gpr137c	0.607472	St3gal5	1.66756					Mfsd12	0.528963	Nnmt	0.842383	Oat	2.51561											Kcnh4	0.643265					Qsox1	1.19007					Egln3	0.608688	Mcam	7.74628									Lsm4	1.72494
Chchd10	0.823016	Dennd1b	2.51433					Pip5k1c	1.10895	Psma4	1.17578	Usp9x	3.5309											Galm	0.45882					Stard9	2.31234					Dcbld2	0.538026	Pde4a	1.2287									Cbfb	1.40547
Aff4	6.2837	Tgoln1	3.29138					Tmem106a	0.778053	Etfa	1.07316	St5	0.93682											Leng8	0.740777					Egr3	2.71635					Arhgap5	1.37652	Bmp5	2.2285									Pla2g15	0.828797
Rps23	24.589	Tmem154	1.25436					Cebpa	2.26134	Tspan3	0.827126	Cttn	0.356004											Pcdh17	1.65244					Exoc6b	1.62788					Ints6	8.64478	Kank2	1.95497									Ubash3b	2.98234
Zfp644	1.66692	Cebpb	48.8498					Vat1	1.61879	Cox7a2	3.96695	Slc38a5	1.21113											Ankrd11	8.21841					Dysf	0.842288					Tanc1	1.06274	Dock6	4.17381									Clmp	0.593079
Bdp1	1.16464	Rab31	1.84164					Baz1a	7.65333	Col12a1	0.629837	Dynlt3	0.795322											Midn	1.69636					Ston1	0.776383					Abi3bp	0.983286	Nedd4	4.52543									Rexo2	2.66552
Aftph	1.48145	Ptafr	8.33399					Mitf	2.43581	Loxl1	2.58554	Ophn1	0.788789											Dok3	1.29122					Klf9	3.79537					Ssc5d	0.307066	Rora	10.429									Abhd12	5.13262
Arhgap15	20.4949	Fry	1.79702					Leprot	0.837138	Neo1	0.605336	Efnb1	0.740624											Ggta1	1.19034					Jcad	1.39585					Sgcg	1.39998	Thsd4	2.10892									Acat1	1.0801
Gpr171	0.528737	Ier5	7.27876					Adrb1	0.585681	Tmed3	2.77814	Magt1	1.28443											Gramd4	1.28051					Slc16a2	0.684411					Mid1	1.28597	Ptpn9	2.05955									Plet1	7.79584
Rictor	2.49895	Nbeal2	0.674369					Gnptab	1.09232	Tpm1	1.73076	Sh3bgrl	8.01627											H2_Q4	1.7108					Cdkl4	0.450828					Ror1	3.43704	Tspan3	0.947498									C2cd2l	0.47635
Gpr18	0.683002	Nfil3	1.95341					Kcnh4	0.404225	Plod2	0.672636	Col4a6	0.381082											Ints6l	1.53632					Pqlc1	1.0431					Lzts2	0.504986	Tmem30a	2.54694									Ccnb2	1.3498
Sept6	1.09027	Glipr1	2.3607					Dennd1a	2.32035	Plscr4	0.667653	Col4a5	1.10371											Rusc2	0.47121					Pds5b	1.42231					Nfkbiz	7.05132	Col12a1	0.47538									Anxa2	9.77262
Zfp831	0.782633	Trim12c	0.528169					Tgfbi	4.91591	Ppib	5.78594	Chrdl1	0.763134											Fam214b	0.51283					Fgd5	2.80334					Pdzrn3	16.5142	Nptn	4.45526									Kif23	1.91017
Rps27rt	1.07	AB124611	1.96296					Ndufa3	2.13034	Crtap	0.790921	Rps6ka3	2.48572											Slf2	0.997494					Ctnnd1	7.35864					Myo1d	2.98681	Tpm1	8.33453									Sh3bgrl2	0.968209
Tmem123	1.77183	Sphk2	0.448342					Ggta1	1.22478	Copb2	0.942946	Flna	2.65904											Hist1h1c	1.81208					Golim4	0.696728					Tgfbi	4.09694	Aph1b	0.547041									Bckdhb	2.06983
P2ry10	1.88253	Mpp7	8.88771					Gramd4	0.971428	Amotl2	1.42722	Gpm6b	5.24341											Pnpla8	3.35572					Srsf2	5.57656					Pcdh17	3.32474	Plscr4	0.866177									Psma4	1.51269
Hs3st1	1.05945	Trim30d	0.879621					Zranb3	0.460631	Ryk	1.20797	Rbbp7	1.66633											Slc18a1	0.74357					Tspan8	2.05078					Tsen34	0.790051	Ppib	3.1472									Nrg4	2.52622
Eml5	0.640967	Gapdh	5.49495					Metap2	1.54853	Manf	4.58144	Arhgap6	14.6073											C530008M17Rik	1.82103					Lrrc58	1.86301					Sbno2	2.31735	Xrn1	1.27696									Etfa	1.5513
Gpr183	3.81063	Eml1	1.44121					Acaa1a	1.0997	Kank1	0.339124	Bgn	15.1693											P2ry14	0.501496					Setd5	1.96267					Acta2	6.14131	Crtap	0.401789									Cox7a2	4.63597
Pcmtd1	2.54351	Nfam1	2.9351					Mgat5	1.88169	Heyl	0.399277	Pir	0.889018											Siah2	1.22826					Jdp2	1.82347					Pawr	0.524397	Clstn2	13.5517									Cgas	0.519201
Plekhm3	1.47833	Phf21a	2.81307					Pnpla8	2.71847	Gng11	1.97823	Vegfd	3.05926											Arhgap26	5.63075					Tulp4	1.27461					Zhx3	1.16257	Map4	1.96493									Tmed3	1.08483
Wdfy4	3.02107	Rrp1b	0.725722					C530008M17Rik	1.8647	Arap1	1.24614	Morf4l2	2.33394											Fam13b	1.83444					Parp14	1.2587					Acss3	0.452164	Scn5a	0.337681									Ctsh	1.93669
B3gnt2	1.63719	Cxcl2	191.97					P2ry14	0.804464	Ank2	0.907108	Lamp1	4.30175											Card11	3.19301					Cops8	1.39293					Dock4	4.23159	Amotl2	1.98386									Plscr1	1.04579
Btla	2.48265	Gda	6.03343					Arhgap26	5.76986	Pkd1	0.800631	Gas6	2.30989											Cdc42ep3	3.54793					Gbp8	0.755261					Tmtc2	2.01408	Trak1	1.70356									Ciao2a	2.26939
Ppp4r2	1.64058	Fcer1g	16.6566					Rnf13	1.2246	Itgbl1	1.72027	Adrb3	0.499012											Sh3tc1	2.25353					Caskin2	1.01867					Adamtsl2	0.719441	Ryk	1.73465									Snx1	1.71561
Rps10	29.3475	Osm	8.00182					Card11	2.16267	Hspa13	0.533346	Eif4ebp1	1.57742											Bicral	0.975621					Uaca	1.70359					Dgkb	1.13213	Rab6b	0.67861									Ppib	2.80941
5330438D12Rik	0.883629	Nfe2	0.585352					Cdc42ep3	2.86009	Pebp1	1.77379	Tnfsf13b	1.17501											Eepd1	3.82575					Edil3	0.610013					Colec12	3.0965	Manf	2.14997									Tipin	0.581212
Cdc42se2	1.86526	Pirb	2.38281					Sh3tc1	1.38616	Fkbp1a	2.31795	Col4a1	2.29975											Mgat4b	2.43069					Gjc1	0.719784					Ube2r2	1.10912	Klhdc8b	1.44481									Zwilch	0.427799
Nrros	2.10365	Sh2d3c	5.10001					Eepd1	3.95329	Chpf	0.651302	Col4a2	1.40596											Atp13a2	1.45012					Hdx	0.495069					Armh4	0.65117	Pon2	0.971138									Lrrfip2	1.54666
Ezr	6.386	Fcgr4	0.541476					Mgat4b	1.05255	Polr2f	1.16312	Naxd	0.709357											Clcn7	0.842552					Zfyve9	0.763766					Igfbp7	6.45208	Syde1	1.05976									Abhd5	1.21263
C130026I21Rik	0.665987	Ifitm6	0.965183					Atp13a2	0.956697	Cdo1	0.832547	Arhgef7	1.01218											Tbc1d9b	0.832525					Daam1	3.10368					9530068E07Rik	0.995403	Tpcn1	0.777577									Trf	3.55369
Zfp608	3.50485	Pde1a	1.06059					Clcn7	0.500012	Gas7	2.07767	Dctn6	0.661513											Tubb4b	3.00106					Mon2	1.57337					Slc2a13	1.31323	Heyl	1.65897									Topbp1	1.02812
A630001G21Rik	1.34508	Skap2	4.69056					Cox6b1	5.80144	Mamdc2	1.25772	Dlc1	8.43625											Amdhd2	0.801173					Tmem109	1.18873					Igsf10	1.24892	Bet1	0.542613									Gnai2	5.47998
Atad2b	1.89369	Csf2ra	3.76612					Rps27l	3.97343	Ttc28	1.71932	Plat	1.26069											Topors	3.07337					Sema3f	1.83637					Csgalnact1	3.70042	Gng11	15.0077									Pon2	1.25315
Prkcb	8.13266	Ptk2b	6.70385					Igflr1	0.578651	Dpyd	0.662393	Sfrp1	0.629054											Pnpla7	1.8916					Dgkh	4.48024					P2ry14	2.34941	Ank2	1.20084									Ccdc88a	1.76052
Raet1e	1.17908	Fcgr3	3.15603					Pnpla7	1.24132	Tnxb	3.03521	Adam9	0.956094											Mcoln3	0.566715					Nostrin	3.15455					Gng12	1.81511	Trpc1	2.1248									Alas1	1.35159
Tcf4	3.13329	Stfa2l1	7.96764					Mcoln3	0.805004	Prrg3	0.357529	Tm2d2	1.28265											Rap2b	1.05177					Mast4	5.6413					Calm2	9.37841	Prr5l	4.27366									Prr5l	0.88508
Sh3pxd2a	0.885474	Flot1	1.05976					Acaa2	0.658747	Antxr1	1.76759	Slit2	10.7144											Rab8b	8.06766					Map4k5	0.698371					Lum	7.28473	Pkd1	1.87531									Polr2f	1.14725
Dennd4a	30.8499	Rgs3	0.714605					Rap2b	0.706379	Tomm6	3.46589	Wwc2	1.43868											Sik2	2.29142					Gna11	0.647701					Wtip	0.385805	Arhgef17	4.9759									Cip2a	0.69224
Chchd3	1.39204	H2afj	4.62334					Rab8b	6.38669	Rbfox2	1.57525	Fgfr1	1.58741											Clic4	12.4927					Scn7a	5.78611					Adamts2	1.07401	Cspg4	3.04359									Eif3l	0.849974
Ubxn7	1.06869	Alox5ap	8.62839					Slc39a12	0.424451	Ndn	0.576638	Rbpms	8.06195											Mex3c	1.09013					Plvap	2.65893					Fxyd1	2.05694	Hspa13	0.524285									Cdc14b	0.679323
Camk2d	6.06253	Atp8b4	3.62094					Sh3glb1	3.94722	Tcea1	1.66242	Ednra	3.33532											Rsrp1	7.84946					Myl12b	5.74292					Arhgap21	1.42062	Rasgrp2	3.81554									Slc35d2	0.504205
Srcap	1.3478	Arrb2	0.865348					Ndufc1	1.74419	Klf9	2.98936	Nr3c2	1.28696											Galnt6	0.766566					Filip1	0.790594					Tcaf1	0.711078	Phldb2	4.67853									Atp1a1	1.96438
Ercc6	0.613635	Sycp2	0.657309					Clic4	7.17337	Tnks1bp1	0.457486	Slc25a4	2.33537											Man1c1	1.04415					Ushbp1	1.58283					Ttll7	0.493349	Mamdc2	3.16108									Mgll	1.06991
Prr14l	0.840461	Adgrg3	0.558157					Galnt6	0.76709	Jcad	0.589267	Sh3rf1	1.72844											Capn15	1.1492					Arl4d	2.84281					Cavin3	1.7298	Ttc28	2.46306									Atp6v0b	3.91075
Mdm4	1.42808	Irak2	6.38322					Man1c1	0.778791	Galnt17	0.464199	Cdh11	9.23441											Paqr7	1.06549					Vat1	0.965					Selenof	2.93381	Kctd17	0.51709									Frrs1	0.911508
Kdm2a	1.93874	Ifitm2	15.3417					Capn15	0.713365	Hdlbp	2.62017	Smad1	0.812234											Enpp1	1.76719					Dpp4	1.09318					Arhgap10	1.41896	Lpp	7.90634									Tomm6	3.28656
Ap1s3	1.64966	H3f3a	20.4555					Serpine1	3.45141	Golim4	0.959052	Tecr	1.14064											Icam1	2.46557					Arhgap5	1.51196					Elf2	2.86853	Tnxb	0.858719									Larp4b	2.07834
Lrrc8c	2.21651	Gmfg	7.40448					Klf10	2.92244	Tpst1	0.794495	Gab1	1.18623											Serpine1	8.52979					Ints6	14.1141					Islr	0.6148	Chst2	0.714324									Znrf1	1.88435
Smyd3	2.3449	Fnip2	1.70943					Ubr5	3.59501	Lrrc58	1.59455	Mmp2	1.51674											Slc30a1	0.637956					Tanc1	2.23822					Spry1	2.69134	Antxr1	1.08351									Reep4	0.676289
Klf2	16.6274	Pgghg	0.52369					Cib2	1.35098	Irf2bpl	1.02881	Mt2	2.46019											Azin1	4.41407					Leprot	0.820032					Fgf2	0.915647	Eri3	0.69504									Qsox1	0.828434
Srsf11	3.46193	Btbd9	9.2052					Nme1	2.54872	Loxl2	0.395142	Mt1	9.05562											Klf10	15.0027					Eogt	1.21163					Hook3	1.27444	Armcx2	1.01591									Ucp2	6.61155
Cpsf6	1.8111	Cks2	4.39694					Adgrl3	1.73498	Tmem132c	0.846996	Tmem38a	0.400363											Ubr5	4.24016					Tut7	4.77684					Clic4	7.29344	Specc1l	1.34908									Gde1	0.828422
Rras2	1.9309	Srpk2	2.27637					H2_DMa	3.0595	Gtf2h5	1.51308	Gse1	2.13032											Cib2	0.797608					Abi3bp	1.11128					Enpp1	0.985855	Armcx1	0.345185									Parl	0.978126
Fancm	0.500379	Actg1	27.7498					Ddhd1	3.75502	Pkd2	1.34729	Crispld2	3.62423											Mavs	0.425395					Raver2	0.520649					Spon2	2.70954	Ttc7b	1.17496									Ndufb7	2.66581
R3hdm1	1.58208	Cd300lb	1.97447					Cisd1	0.964017	Scara3	0.631304	Hsbp1	1.46903											Fbxo34	1.53182					Adrb1	2.2802					Icam1	3.41733	Gtf2a2	1.00924									Brk1	2.17237
Usp34	4.10796	B9d2	0.688196					Tgm2	3.47054	Poglut3	0.627933	Slc7a6	0.816574											Tob1	12.1643					Nfkbiz	6.38732					Serpine1	2.62681	Rbfox2	1.51825									Aspm	0.697391
Immp2l	5.74545	Lrmda	3.37851					Tspan14	1.76125	Atp5h	5.71042	Maml2	5.7097											Gch1	3.60442					Kank4	0.558363					Arid5a	1.8414	Myo6	3.00197									Ctnnd1	1.20894
Ero1lb	6.00289	Ipcef1	2.21492					Sh2d4b	0.664171	Daam1	1.44594	Bmper	2.9903											Adgrl3	2.25861					Rabgap1	0.97519					Azin1	4.79478	Ndn	0.571284									Srsf2	4.11581
Ebf1	39.1683	Cnnm2	1.5701					Egr2	0.914774	Tmem109	0.856202	2310022B05Rik	0.601512											Tnfrsf23	1.77751					Myo1d	3.17241					Ubr5	5.93367	Pcgf3	0.482984									Lrrc58	1.29032
Chd6	1.76169	Hcst	3.77031					Sirpa	8.65242	Dbn1	0.44111	Adamts8	1.00951											Gpr160	0.472327					Tdrd7	0.577544					Nenf	2.20785	AW554918	1.44749									Lsm3	0.900834
Snrpg	5.13732	Arih2	3.25091					Scarb1	0.666064	Grn	1.55365	Aplp2	3.17538											Ddhd1	4.26844					Pcdh17	13.7888					Plekhg2	0.704945	Stard9	1.19238									Mrps17	0.886309
Rpl38	35.3326	Rab44	2.56674					Ccdc138	0.886394	B3galt1	0.835907	Sc5d	0.772852											Tgm2	3.90335					Tsen34	1.02776					Adgrl3	3.51929	Spr	0.524013									Flvcr2	2.00925
Chst3	1.35873	Chil1	0.633742					Dennd4c	1.3381	Gna11	0.53388	Clmp	0.601302											Sh2d4b	0.607695					Midn	1.63801					Kctd8	0.965815	Mtss2	1.58978									Kif4	0.866741
Birc2	1.33182	Vps37b	15.1403					Igsf8	0.662448	Scn7a	2.42944	St3gal4	1.707											Nufip2	8.36022					Zswim4	1.26679					Cdkn1c	0.833074	Exoc6b	2.9749									Brip1	0.786072
Rpl32	28.4301	Msl2	1.87952					Haus6	0.685442	Cxcl10	2.10362	Srpr	1.19966											Egr2	1.72138					Sbno2	1.61793					Cd81	6.10897	Atp7a	3.4295									Gtf2h5	1.4075
Fam204a	1.2034	Zfyve26	0.974285					Rnf144b	0.342985	Filip1	0.789757	Rdx	1.9453											Jmjd1c	6.22935					Rnf38	1.5234					Fermt2	3.96037	Ston1	0.667822									Smc4	3.53658
Rpl36	25.177	Mthfs	2.38867					Cd84	1.8757	Vat1	1.20128	Fdx1	1.35883											Stk35	0.724964					Zdhhc17	0.805547					Ctnna1	2.77537	Klf9	2.98936									Ramp1	1.67944
Mdn1	2.05646	Pilrb2	1.40506					Prdm1	0.673921	Anapc13	1.17989	Cryab	2.59956											Sirpa	6.99785					Pawr	1.07879					Fbxw17	0.43564	Gucy1a1	29.9592									Cyb561a3	2.27035
Abce1	0.805248	Pilrb1	0.971448					Pde4dip	1.64509	Dcbld2	0.517808	Tagln	2.26587											Scarb1	0.962167					Zhx3	0.685441					Sh3rf3	0.945885	Mga	1.40738									Diaph2	5.56709
Nrf1	1.71659	Rnasel	1.9769					Mfsd14b	1.19437	Ints6	4.44234	Bace1	0.359483											Zc3h7a	1.73375					Dennd5a	1.95754					Cntln	0.473531	Tnks1bp1	1.85856									Atp5h	5.04106
Gm8369	4.04507	H2_Q10	2.99785					F11r	2.58612	Lsm7	0.844202	Stt3a	1.03798											Rara	3.39636					H2_Q4	1.63706					Ccdc50	1.62258	Pds5b	1.39407									Tmem109	1.09869
Fam133b	1.19236	Blcap	0.47016					Snx10	3.46867	Spcs2	1.93256	Bmp5	3.75659											Cramp1l	0.962821					Pknox2	1.05789					P3h2	2.44479	Ctnnd1	2.12215									Gns	2.56195
Tmod3	3.71638	Uty	2.80491					Sbf2	0.877825	Oaz1	7.12016	Tmed1	0.422372											Acer2	0.892965					Dock4	3.73437					Pnmt	0.448594	Golim4	1.02592									Grn	4.82375
Rpl30	35.8097	Gng5	7.86613					Gmds	2.16379	Abi3bp	3.88425	Ldlr	0.880141											Dennd4c	1.29467					Ints6l	1.77629					Mical2	0.500004	Tpst1	1.71305									Ttyh2	0.554149
Zfp110	0.583379	Myadm	3.23375					Txnip	6.21237	Mid1	1.38322	Kank2	0.944309											Socs1	1.59995					Rusc2	0.699712					Sobp	0.669196	Lrrc58	2.18206									Nagk	0.780936
Nap1l1	2.87865	Marcks	5.24613					Pmepa1	1.71254	Ror1	0.997587	Dock6	0.477193											Rnf144b	0.411038					Tmtc2	13.5705					Bphl	0.808678	Emid1	2.65723									Colgalt1	1.86438
Rpl18	19.7258	Wfdc17	17.6563					Abhd17c	0.863653	Sec31a	1.17811	Nedd4	5.35987											Galnt11	1.16856					Fmnl2	2.73491					Spats2l	0.408449	Irf2bpl	0.919492									Ncaph	0.416404
Rpl11	19.7631	Ell	0.771878					Chmp4b	1.96761	Pdzrn3	2.80626	Cgnl1	0.439765											Snrk	1.1329					Prickle1	2.53087					Plcl1	1.63186	Loxl2	0.719767									Tmem106a	0.496978
Ptp4a3	1.3927	Sp140	3.13471					Tmco3	0.521358	Ccl7	1.79129	Rora	9.0858											Prdm1	1.05319					Sh3bp4	0.810746					Sbf2	1.99566	Efcab14	0.812866									Cebpa	1.27361
Grb2	4.64937	Mpzl3	0.793965					Gdf15	9.29097	Ccl2	4.7456	Nnmt	1.33158											Pde4dip	1.32683					Slc2a13	0.588631					Rras	1.05744	Setd5	1.91386									Vat1	0.945075
Fcrl1	1.41095	4930581F22Rik	0.423364					Dock10	10.5773	Tsen34	0.966493	Dnaja4	0.482595											Mylip	5.72898					Csgalnact1	2.44122					Pmepa1	3.27242	Iqsec1	2.30215									Baz1a	5.1978
Psma3	2.58015	Evi2	0.462121					Tm6sf1	1.45894	Palm	0.488269	Etfa	1.24679											F11r	2.88032					Calm2	7.9612					Foxf2	0.745456	Pja1	0.503068									Ncapd3	0.801492
H2_Eb1	29.5196	Rbm47	2.09139					Degs1	1.46127	Zhx3	0.740055	Rcn2	1.05548											Iffo1	0.735371					Sh3tc1	0.633742					Egr1	51.3908	Neurl1b	0.822144									Mitf	1.36784
Rpl35a	39.6457	Lsmem1	6.07615					Ctss	18.7749	Cox8a	7.14979	Tspan3	1.05931											Snx10	2.11239					Stpg4	0.615279					Dennd2a	0.9306	Pkd2	2.03929									Tubg1	0.413201
H3f3a	24.0279	Map3k5	5.24295					Rnh1	2.82841	Dock4	4.06494	Tmem30a	1.45882											Sbf2	0.897087					Ttyh3	0.920453					Olfml2b	1.66647	Diaph2	9.17781									Leprot	0.743961
Rpl26	19.4204	Cebpd	4.11413					Atp5j2	3.77925	Fmnl2	2.4411	Col12a1	0.706046											Gmds	1.58057					Bicral	1.10746					Ptov1	0.858002	Gjc1	3.36331									Adrb1	0.526475
Blnk	4.07335	Csf2rb	2.4682					Atp5l	6.80054	Colec12	2.75871	Loxl1	2.73293											Trp53inp2	0.762643					Arhgap21	1.25284					Mesd	0.576996	Zfyve9	0.88827									Ccl2	2.10169
Prpf40a	2.59468	Ncf4	1.68596					Ost4	2.78573	Meox2	0.668111	Neo1	2.04453											Txnip	8.2143					Etl4	4.63371					Cep85l	0.962614	Ptpn13	1.84353									Haus8	0.838171
Maml3	2.20184	Slfn2	3.89307					Gngt2	3.52531	Prickle1	0.810329	Tmed3	1.20839											Pmepa1	1.70555					Atp13a2	0.665525					Creb3l2	1.51135	Rxylt1	0.579775									Fignl1	0.374559
Rps7	27.3339	Rybp	2.92583					Man2a2	0.979674	Ndufa13	4.05272	Tpm1	2.62042											Egr1	14.2169					Dennd3	1.72803					Lpar1	2.03006	Tmem109	1.29098									Tgfbi	5.00592
Cd2ap	1.52218	Vamp5	0.748793					Ube2l3	1.78907	Ube2r2	1.18743	Plscr2	0.430023											Abhd17c	0.539378					Tcaf1	0.426469					Trps1	8.30191	Dbn1	0.559417									Ndufa3	2.28108
Patj	0.983812	1810058I24Rik	1.75736					Tlr4	0.867453	Armh4	0.408604	Plod2	1.53959											Tmco3	0.517751					Ttll7	0.495766					Hoxb5	0.374788	Ttyh2	1.12163									Melk	0.437928
Rps12	16.3685	9830107B12Rik	0.54871					Siglecf	0.821372	Igfbp7	17.9988	Plscr4	1.72767											Prr3	0.657754					Mbd5	1.94421					Pbx3	1.43716	Tmx4	1.09026									Supt16	1.6691
Rpl34	30.8082	H2_D1	18.2244					Rreb1	1.40739	9530068E07Rik	1.00058	Ppib	3.06547											Dcun1d2	0.688562					Siah1a	0.832075					Pakap.ENSMUSG00000038729	3.86999	Dgkh	9.44461									Ggta1	0.945632
Rpl17	15.7185	Lst1	14.5713					Atp6v1g1	4.59059	Igsf10	0.760112	Smad3	1.64253											Gdf15	9.46434					Smad6	5.21884					Ptpn3	0.6288	Nostrin	3.68535									Zranb3	0.524133
Zfp706	1.59397	Btbd19	0.721548					Prune2	0.484112	Tmem258	3.2895	Xrn1	1.12297											Pcid2	0.683477					Arhgef26	1.90913					Zfhx3	1.30829	Map4k5	0.805998									Metap2	1.68263
Cnr2	1.645	Rhog	1.89016					Runx2	2.2688	Gng12	1.67851	Crtap	0.414586											Susd1	0.685664					Ehmt1	0.861299					Irs2	5.07893	B3galt1	7.08635									Acaa1a	0.864508
Mysm1	0.930283	Osgin1	2.50808					Cmc1	0.750522	Lum	3.35663	Tgfbr2	4.27793											Dock10	9.68621					Bcorl1	0.60947					Cpq	2.18593	Gna11	0.797304									Ska1	0.423515
Klhl24	2.30611	I830077J02Rik	0.483896					Dap	0.899977	Adamts2	3.58788	Map4	1.60376											Mcl1	11.4898					Tns2	0.825563					Zfp503	1.02687	Art3	2.81476									Pnpla8	2.1395
Stat4	4.84864	C5ar2	0.624864					Il18	4.13665	Fxyd1	4.50412	Amotl2	1.87323											Nfe2l1	4.31656					Hk1	0.734973					Nexn	0.960201	Filip1	2.81404									Serbp1	4.21358
Atp11c	1.66105	Gm14548	0.556107					Fndc3b	4.55325	Arhgap21	2.34967	Ryk	2.09396											Ctss	4.93567					Selenof	2.21803					Itga9	2.15884	Cobll1	5.21795									C530008M17Rik	1.17028
Rpl35	26.0014	Gm15417	0.487079					Picalm	8.67448	Tcaf1	0.51346	Trf	2.27373											Ric1	2.16081					Socs5	0.694304					Adgrg6	1.38683	Parm1	1.09561									P2ry14	0.868402
Naa15	2.09812	Cass4	3.82292					Mreg	1.05817	Cox6b1	4.18065	Uba5	0.684511											Golga4	1.11796					Ralgapa2	3.73819					Gipc2	0.888402	Zc3h12b	0.446373									Card11	1.59824
Rpl27	17.693	Lekr1	0.505477					Tmem135	1.49048	Rps27l	3.50478	Manf	2.92734											Abcf1	1.86896					Mycn	0.469852					Abhd2	1.9408	Secisbp2l	0.897132									Cdc42ep3	2.16208
Nup98	4.01313	Arfgef2	1.47941					Mtmr7	0.87611	Klhl13	0.489611	Klhdc8b	0.494298											Tmem214	0.484366					Elf2	3.35376					Sec24d	1.27906	Dcbld2	0.504307									Sh3tc1	0.939652
Crem	3.01138	Sirpb1c	1.80339					Dse	0.707119	Tns2	0.647303	Colgalt2	0.529192											Kif16b	0.701358					Krt80	0.972802					Tgfb2	3.2783	Arhgap5	2.86964									Eepd1	2.45682
Fam172a	2.49804	AU019990	0.64142					Myo9a	1.31119	Cavin3	2.70252	1700025G04Rik	1.1506											Man2a2	0.83748					Hook3	1.27696					Fndc3b	13.0594	Tanc1	5.84308									Mgat4b	0.899217
Hvcn1	2.01552	Plxnc1	1.33131					Hnrnpu	3.75047	Selenof	3.29561	Syde1	0.346232											Irs2	4.88272					Mxd4	1.01289					Rnf122	1.32483	Plekhh3	0.799304									Atp13a2	0.755049
Tank	4.9279	Il1bos	0.658002					Lonrf1	0.628394	Arhgap10	1.53317	Bmp8a	0.901431											Zfp503	1.02188					Clic4	18.9495					Atp6v0e2	0.320778	Fam124a	0.699505									Clcn7	0.571254
Clasp1	1.07495	Morrbid	4.35439					Mrpl12	0.799651	Ndufc1	2.10178	Ablim3	2.89324											Rreb1	1.83419					Mex3c	1.26481					Ppl	0.488849	Lars2	7.06168									Cox6b1	6.29482
mt_Nd1	10.0494	Cd80	2.36217					Mrps6	1.89568	Ppp1r14a	1.11851	D430042O09Rik	0.518192											Camk1d	14.2168					Icam1	4.73392					Atp8b1	0.844073	Leprot	0.730801									Tubb4b	3.82251
mt_Nd2	9.26852	Wipf1	4.46681					Fbxl5	2.47294	Islr	1.69883	Heyl	0.410371											Runx2	2.47406					Slc30a1	0.56769					Stau1	1.54511	Eogt	1.71311									Kif15	1.22989
mt_Co1	62.1876	Msrb1	23.6437					Tbc1d2	0.512091	Spry1	0.730045	Bet1	0.627026											Metrnl	1.2911					Arid5a	1.65629					Ccser1	0.519465	Ror1	5.23291									Anln	1.18712
mt_Co2	41.5223	F630028O10Rik	1.47021					Tmem120a	0.427537	Fgf2	0.606138	Gng11	6.997											Il18	1.13685					Azin1	4.75641					Myo9a	1.5514	Lzts2	0.616152									Rps27l	5.87804
mt_Atp8	5.60099	AW011738	0.637213					Gsap	5.45565	Clic4	5.31129	Gtf3c1	1.39256											Ppp1r10	7.27411					Ubr5	3.5405					Rbms3	20.3892	Dennd1a	2.48292									Amdhd2	0.530271
mt_Atp6	59.3772	D030028A08Rik	0.648934					Hip1	1.52964	Spon2	1.30592	Alas1	0.887037											Fndc3b	4.616					Plekhg2	0.929882					Stub1	0.939298	Kank4	1.06806									Mcoln3	0.538242
mt_Co3	32.5799	Slfn1	2.4776					Bub1b	0.38323	Icam1	2.61774	Trpc1	0.63906											Picalm	9.48678					Tob1	3.12831					Vasn	0.47627	Rabgap1	1.16201									Rap2b	0.781766
mt_Nd5	6.29738	Evi2a	0.698076					Tax1bp3	0.567616	Htra4	0.395641	Pkd1	1.67793											Mreg	1.4211					Adgrl3	16.0754					Cc2d2a	0.695964	Gnptg	0.623418									Selenof	1.99979
mt_Cytb	21.6306	Gm5150	3.13002					Scamp2	0.903569	Nenf	5.9864	Arhgef17	0.888232											Tmem135	1.53777					Fermt2	5.68796					Arhgap29	0.86384	Leng8	1.00802									Ndufc1	2.15876
Hnrnpr	1.32673	Gm9733	1.17043					Lrp1	2.85454	Plekhg2	0.710002	Itgbl1	0.664196											Mtmr7	1.085					Slc16a9	0.516538					Rere	2.42722	Tsen34	0.706511									Clic4	6.80613
Akap13	9.88271	Eif5a	3.80758					Klhdc4	4.43255	Cdkn1c	0.725972	Hspa13	0.677212											Uhrf1bp1	0.552015					Ctnna1	5.96851					Spsb1	0.703282	Abca7	0.793079									Tacc3	0.909836
Lsm14a	1.23061	Nlrp12	0.706948					Cdk6	1.77547	Cd81	6.68022	Pebp1	1.46057											Myo9a	2.25542					Nufip2	5.46503					Plcb4	2.06349	Acta2	14.5219									Capn15	0.547097
Rps28	48.1621	Mthfsl	0.880403					Arhgap9	0.894239	Fermt2	2.09204	Fkbp1a	1.87371											Prex1	2.39403					Dusp8	0.540848					Dag1	0.772819	Zdhhc17	0.996107									Serpine1	2.13822
H2_Eb2	0.786618	Rab7	10.5991					Ppp1ca	2.57282	Limch1	2.86599	Chpf	0.62166											Ap5z1	0.592153					Ddx60	0.650073					Clstn1	0.939707	Pknox2	3.1479									Klf10	3.23593
Arfgef1	2.3531	Cstdc4	7.00749					Sgms1	4.19201	Slc16a9	0.393038	Cdo1	6.92796											Hnrnpu	5.57166					Bicd2	0.695482					Rhou	1.08823	Rusc2	0.701053									Dtl	0.477206
Gtf2f2	1.07243	Mir142hg	7.89396					Blvrb	0.976202	Mrpl23	1.01936	Gas7	2.36198											Lonrf1	1.25724					Scarb1	1.53367					Magi2	3.60742	Dgkb	2.38064									Cib2	0.692079
Lrch1	1.96606	Mir22hg	1.41753					Adam22	0.489667	Ctnna1	1.85358	Phldb2	1.28604											Cpeb3	0.623572					Zc3h7a	1.66353					Ginm1	0.878237	Sh3bp4	0.377108									Dlgap5	0.59054
Tnfrsf13c	0.898599	4930430E12Rik	0.525367					Apoc1	0.546943	Sh3rf3	0.38584	Tmed7	1.35619											Mrps6	4.13291					Arap2	4.48727					Negr1	1.9232	Igfbp7	2.96097									Nme1	3.22959
Gm11808	2.07309	Gm11476	0.90725					Plekhg1	4.6897	Cdon	0.629391	Mamdc2	5.57054											Lap3	0.936099					Acer2	6.54367					Cacna2d1	3.03676	9530068E07Rik	1.03689									Cdkn3	0.434529
Mfap1a	0.73703	1700016P03Rik	0.878083					Erc2	0.468256	Spon1	1.42234	Ttc28	2.34092											Fbxl5	2.34568					Gcc2	1.79647					Pnrc1	7.8442	Kidins220	0.992969									Ddhd1	2.03942
Trp53i11	0.812599	Gm15832	2.31826					Sh3pxd2b	0.880908	Sobp	0.713102	Lpp	3.9638											Tbc1d2	0.657856					Nod1	0.914298					Maob	1.26415	P2ry14	0.807374									Cisd1	1.41836
Csde1	3.87304	Gm16599	0.493149					Creg1	3.03488	Hoxa5	0.666805	Dpyd	0.889075											Cited2	6.84526					Rnf144b	0.348956					Thbs1	46.926	Wtip	0.573097									Ckap2	0.435559
Eif2s3y	1.25871	Cd101	1.21964					Chil3	86.6937	Bphl	0.417202	Tnxb	1.94102											Gsap	5.87166					Cntln	0.464773					Fmo2	18.1469	Fxyd1	3.08121									Tgm2	2.52074
Pde7a	4.85977	A730081D07Rik	0.655704					Reps2	0.698548	Spats2l	0.353258	Chst2	0.48524											Ptger4	1.46838					Ano2	0.481644					Zfp704	1.51165	Plxnb2	1.05943									H2afz	21.7699
Zbtb10	2.65183	Eldr	1.43913					Iffo2	0.940005	Sbf2	1.02934	Prrg3	0.35949											Hip1	2.04191					Stox2	0.889773					Lrp1	3.10298	Etl4	3.27597									Sirpa	6.45842
Fgfr1op	1.07231	Gm13986	1.26291					Dmxl2	6.75055	Rras	1.56016	Clasp2	1.80098											Cbx4	4.70937					Snrk	1.63326					Sema3d	1.25599	Tcaf1	0.791048									Scarb1	0.560531
Epc2	1.79246	2010013B24Rik	2.81822					Sntb2	1.70518	Pmepa1	3.78898	Antxr1	2.17493											Slc7a5	3.93039					F11r	2.35843					Dnm3	1.07905	Tmtc3	0.585768									Hpf1	1.49687
Arid1b	3.99461	Gm13822	0.705763					Shtn1	2.8174	Higd1a	1.3341	Eri3	0.833798											Stat2	0.722181					Mical2	0.956903					Fam102b	0.855895	Ttll7	4.52586									Ccdc138	0.854446
Msi2	2.92592	Gm16174	0.428086					Htr2c	2.7251	Egr1	31.429	Mcee	0.575047											Plcb2	0.973118					Hoxa5	1.21111					Zbtb38	2.08662	Rps27l	2.37978									Igsf8	0.74861
Sp140	2.33611	Gm15345	2.03314					Kctd12b	0.405747	Dennd2a	0.634558	Specc1l	4.60432											Zmym5	1.46662					Sema7a	0.651441					Ppp1r15a	7.95155	Mbd5	1.78378									Haus6	1.0586
Sp110	0.767545	Pet100	1.87459					Cox6a1	1.90133	Olfml2b	1.1152	Adamts15	1.48435											Pnrc1	9.50574					Galnt18	7.7752					Ltbp4	7.82327	Siah1a	0.807768									Cntln	0.791478
Dgkd	5.22721	Timm10b	2.19915					Gpr155	0.482305	Polr2l	1.06312	Rbfox2	1.64021											Tax1bp3	0.71052					Afg1l	1.66386					Zfp609	0.864407	Wnt4	2.07926									Pde4dip	0.824406
Bicra	0.888916	Bcl2a1b	5.83252					Phlda3	0.565709	Ptov1	0.874033	Myo6	0.936015											Lrp1	4.74323					Spats2l	0.416621					Gstm2	0.720324	Phkb	0.721794									F11r	1.74414
Rasgrp3	1.50347	Pira2	1.03508					Rnpep	1.00169	Mesd	0.611367	Pank1	0.411937											Klhdc4	3.44273					Plcl1	1.80385					1110051M20Rik	0.544442	Acaa2	0.759754									Ncapd2	0.973989
Treml2	0.668898	Gm16556	1.84963					S100a10	8.68235	C1s1	5.20778	Qsox1	0.793631											Cdk6	3.05631					Lasp1	1.52833					Tasor	2.19264	Ehmt1	0.921562									Snx10	2.63417
Jund	26.2056	Tmem189	3.30462					Tbca	2.67421	Atf5	1.77125	Stard9	1.38711											Zfp770	0.59012					Pcp4l1	1.00897					Hmgn1	2.01074	Trim3	0.499099									Pmepa1	1.73188
Cecr2	1.60418	Gm17056	0.798106					Hnrnpf	4.24533	Akap12	5.39144	Spr	0.495496											Bcor	1.66572					Sbf2	2.33975					Col16a1	0.659644	Tns2	0.925438									Abhd17c	0.81867
Setdb2	0.829648	Neat1	14.3259					Ccdc115	0.672676	Creb3l2	0.785431	Exoc6b	1.84861											Trim41	0.767551					Rras	1.75883					Ttc3	1.56849	Cavin3	1.25351									Uqcrfs1	1.26742
Rpl23	38.9055	Gm20536	0.745265					Rassf4	2.05635	Lpar1	1.42052	Tcea1	1.86929											Slc25a28	0.62412					Txnip	6.92448					Plekhh2	0.587806	Selenof	3.1546									Tfdp1	0.951045
Eef1g	3.09902	Gm20406	2.81848					Bend6	0.423653	Atp5j2	3.33403	Ston1	0.70842											Dtx3	0.504973					Scaf1	0.994543					Kcnd3	0.354121	Rab11fip3	0.472034									Gdf15	7.59019
Snx29	3.38182	Sirpb1b	3.08834					Hsd3b7	1.41234	Atp5l	6.94798	Klf9	4.83756											Sgms1	4.75754					Egr1	23.6604					Cables1	0.591155	Arhgap10	2.76929									Dock10	8.81941
Zhx2	2.77237	Gm21859	1.88659					Ehbp1	0.990597	Pakap.ENSMUSG00000038729	1.70078	Tnks1bp1	0.708329											Tlr8	0.577472					Nos1ap	0.965394					Mill2	0.406368	Ndufc1	1.33577									Degs1	1.219
Phf20l1	2.6336	Cdkn2d	1.06473					S100a13	2.97776	Ost4	4.02075	Galnt17	0.412141											Adam22	0.755579					Cdk19	2.97683					Elmo1	10.9011	Ppp1r14a	13.2383									Ctss	13.3013
Gpr174	0.934416	Mrgpra2b	0.772628					Specc1	0.834369	Trmt112	1.44393	Farp2	0.6231											Plekhg1	3.50983					Otud7b	1.04137					Iqsec2	0.723315	Islr	0.511369									Rnh1	2.86125
5031425E22Rik	2.07652	2310010J17Rik	0.572149					Rbm7	1.02934	Zfhx3	1.35723	Hdlbp	2.87767											Erc2	0.616565					Mesd	0.946193					Smc1a	2.98579	Spry1	0.849403									Atp5j2	4.37776
H2_Q6	2.82967	E030030I06Rik	0.639733					Sem1	7.26079	Txndc5	1.51637	Ctnnd1	1.26126											Sh3pxd2b	1.52624					Parp12	0.539021					Phf8	1.13293	Hook3	1.67756									Atp5l	6.47334
H2_Ab1	27.6718	2310001H17Rik	4.73099					Dhrs7b	2.09116	Cpq	2.61139	Golim4	0.872046											Camta2	0.666149					Grtp1	0.464836					Sntb2	3.05589	Mxd4	1.36755									Gngt2	2.35444
E330020D12Rik	1.64836	D930030I03Rik	0.508571					Maff	2.22312	Anpep	0.407939	Lrrc58	2.25579											Creg1	1.3475					Car14	0.743936					Thoc6	0.974206	Ctbp1	1.04375									Trmt112	1.42592
Csnk1g3	4.25032	E230029C05Rik	0.717531					Mapk6	2.27431	Zfp503	0.673358	Zfc3h1	1.78414											Spen	1.51802					BC028528	5.56946					Gk5	0.932371	Spon2	0.739433									Prc1	2.04906
Pgap1	4.3153	Dleu2	7.06647					Hebp1	4.73087	Nexn	0.488892	Irf2bpl	0.942024											Chil3	20.4035					Ciart	0.568639					Arhgap32	1.12007	Endod1	0.800579									Ube2l3	1.92011
Rpl31	5.34615	Mirt1	4.22311					Tom1	0.766686	Itga9	0.561395	Gpc1	0.445395											Reps2	0.593633					Akap12	6.05661					Sox5	5.37548	Nenf	1.65752									Tlr4	0.920037
Lmbrd1	3.52904	Gm26740	4.39055					Fam89a	0.347496	Dap	1.12525	Usp54	0.526031											Erf	1.91902					Cep85l	2.33225					Hspb8	0.562912	Plekhg2	1.43315									Siglecf	0.38648
Fam169b	1.11559	Ptgs2os2	0.826576					Mob1a	1.59049	Rpl22l1	13.1051	Tmem132c	1.52434											Tet2	1.6848					Ripor1	1.2148					Selenow	3.9243	Ephx3	0.439938									Timm8b	0.909103
Snrnp40	0.785915	4833407H14Rik	1.28537					Arl11	0.947103	Sec24d	1.24535	Gtf2h5	1.38779											Iffo2	2.43522					Nfe2l1	1.32773					Prelp	2.43526	Adgrl3	18.0227									Atp6v1g1	4.79993
Rpl13a	11.0685	Kctd12	6.67743					1190005I06Rik	0.386248	Tgfb2	0.950752	Pkd2	2.37845											Fzd7	0.581361					Creb3l2	1.14549					Rims1	0.73066	Cdkn1c	4.14176									Cdc123	0.733401
Zfas1	1.78848	Anxa11os	1.34532					Clec4a3	1.56762	Lgi2	0.545883	Diaph2	5.39915											Tspyl2	0.645189					Pak1ip1	1.00706					Kirrel	0.900219	Cd81	9.90986									Runx2	1.63407
Heg1	2.69772	Gm7160	0.815542					Slc36a4	0.698138	Fndc3b	5.18537	Uaca	0.798612											N4bp2l1	0.950213					Pbx3	1.27335					Tspo	3.40814	Fermt2	14.8227									Cmc1	0.951795
Rc3h2	0.958752	Gm28809	0.670959					Wdfy3	3.20708	Prss23	0.710371	Poglut3	0.922936											Ripk2	1.62708					Pakap.ENSMUSG00000038729	8.3343					Pde3a	1.40188	Fam222b	0.761092									Il18	2.79115
Fnbp1	3.69883	4732465J04Rik	3.37792					Fmn1	0.868244	Ppl	0.426885	Zfyve9	0.755849											Dmxl2	7.16777					Ephx1	0.741951					Shisa4	0.317447	Slc16a9	1.14941									Cdk5rap2	0.583879
Igkc	47.5498	1600010M07Rik	1.41857					S100a1	3.24671	Prrx2	0.342697	Daam1	1.99002											Sntb2	2.00908					Smurf1	1.1618					Lman1	0.704654	Dzip1l	0.53828									Neil3	0.52859
Ighm	15.9198	Gm29282	1.08516					Tlr7	0.6324	Dse	0.629347	Exph5	0.303226											Pcf11	3.15238					Stap2	0.324399					Uggt2	0.411745	Ctnna1	2.53272									Mtmr7	0.669349
Iglc2	7.34543	Bcl2a1a	1.06821					Slc38a6	0.665895	Cyp7b1	0.479627	Mon2	1.56389											Rgl2	1.09129					Gngt2	1.43644					Sestd1	0.695935	Dusp8	0.454054									Tusc3	0.975791
Sarnp	1.84851	Gm37168	1.31634					Serpinb1a	1.30789	Atp8b1	0.50974	Rxylt1	0.600455											Shtn1	1.90283					Garnl3	0.701671					Ehbp1	1.18749	Pcdh18	7.37099									Myo9a	1.33253
Chd2	6.5767	Gm37800	0.585286					Cd300c2	2.17159	Rbms3	9.64263	Tmem109	1.27375											Htr2c	2.9387					Zfhx3	1.53726					Osbpl6	0.488979	Rflna	0.93568									Stub1	0.862307
Alkbh1	0.919756	Gm43661	5.37209					Uqcrq	3.30308	Stub1	0.93321	Map4k5	0.891576											Gk5	3.03063					Nipal2	0.691645					Lgalsl	0.63059	Arap2	2.74372									Hnrnpu	4.34901
Rpl36a	9.96948	Gm34086	0.862101					Lhfpl2	1.72162	Vasn	0.683686	B3galt1	0.607915											Rnf10	2.18899					Edc3	0.609947					Mustn1	9.29364	Phf2	0.770162									Mrpl12	1.06641
H2_DMb1	1.58825	Gm36551	0.477889					Epcam	1.28151	Sdk1	1.1917	Gna11	0.595538											Enc1	2.97359					Bmp6	10.0572					Pwwp3b	0.671999	Hspb2	1.61312									Mrps6	1.66235
Rpl39	48.3369	Mrpl33	9.21634					Fpr1	1.09334	Ncoa7	0.935164	Scn7a	4.57454											Rnpep	0.742644					Osbpl2	0.546102					Thsd7b	1.54434	Tbc1d32	0.394187									Sdk1	0.719811
Tmem243	2.26024	AI839979	0.494225					Mfsd5	0.537769	Arhgap29	0.624143	Filip1	0.758929											Arhgef11	0.844403					Zfp503	1.99221					Stk40	1.12038	Snrk	1.37338									Fbxl5	2.15161
Gm11342	0.450886	Cc2d2b	1.37158					Pqlc3	0.887144	Lrrc17	0.314097	Vat1	0.768877											Rassf4	2.05118					Rreb1	1.42468					Maff	2.71516	Notch3	14.1845									Tbc1d2	0.477336
Gm15987	0.745453	E230032D23Rik	0.952589					Ifitm10	1.94819	Spsb1	0.936308	Arhgap5	1.89951											Bend6	0.753589					Stim2	2.93131					Jph1	0.437309	P3h2	0.580125									Gsap	4.24115
Lin52	1.01408	A630001O12Rik	0.577875					Tmem268	0.455382	Dag1	0.941171	Ints6	6.05575											Fbxo38	1.20214					Adgrl4	9.48905					Tceal9	0.975531	Mical2	1.85534									Ndufb10	1.74668
Gm15675	1.05038	Gm31718	1.061					Ppp1r15b	1.8962	Clstn1	0.668049	Tanc1	0.978841											Grk3	0.56935					Adk	2.46791					Lgr6	0.890367	Hoxa5	0.73022									Bub1b	1.05301
2410006H16Rik	4.31298	Gm39469	0.882507					Lrrc8d	3.90709	Rhou	0.4505	Leprot	0.643794											Hsd3b7	1.12194					Abhd2	2.12286					Gpr153	0.487587	Galnt18	2.66708									Pclaf	4.32797
2610035D17Rik	1.80124	Gm39321	1.05735					Pik3r6	0.909514	Magi2	1.84646	Spcs2	1.69351											Ehbp1	1.04547					Ppp1r10	6.25311					Foxf1	1.01131	Plcl1	14.7784									Lrp1	2.3403
4933406I18Rik	0.528971	Gm47230	0.576675					Pilra	1.78757	Ginm1	0.760938	Abi3bp	3.73234											Hps4	1.18442					Tnfsf10	2.32355					Synpo	0.900207	Lasp1	2.82062									Klhdc4	3.67093
Rasgef1b	6.65733	1700019L13Rik	0.476691					Ccbe1	0.490863	Negr1	1.25705	Raver2	0.929872											Specc1	1.02255					C130074G19Rik	0.404312					Crppa	0.519308	Focad	2.5386									Slc25a24	0.629687
Uba52	18.0455	Gm17749	0.823711					Lyrm4	0.467488	Ndufb10	1.88839	Vps13c	1.8871											Dennd4b	0.900675					Prss23	0.91888					Ppp2r3a	1.76639	Sbf2	3.38424									Ppp1ca	2.46749
Mndal	2.22921	Lilr4b	14.1464					Mpeg1	8.05493	Cacna2d1	1.44118	Mid1	2.5776											Atf4	4.35029					Tmem135	1.18305					Fam13c	0.721348	Rras	1.93052									Sgms1	4.0628
4930523C07Rik	6.14754	Lilrb4a	11.4035					Atxn1	6.31697	Maob	0.561368	Ror1	0.831111											Agps	2.60685					Atp8b1	1.20351					B3galnt1	0.331444	Foxf2	3.12212									Ckap5	1.26876
Rps27	97.4629	Gm46224	0.822274					Tmem164	1.8107	Thbs1	3.48006	Sec31a	1.26594											Ccno	0.524196					Ccser1	1.15241					Filip1l	2.86523	Dennd2a	3.22583									Plekhg1	2.76975
Rps13	31.5524	Gm34084	2.97136					Dynlrb1	1.34474	Fmo2	14.2188	Lzts2	0.443194											Pwwp3b	0.649232					Myo9a	1.26376					2510009E07Rik	0.672188	Olfml2b	0.391863									Mthfd1l	1.00008
Ube2d2a	2.56761	Gm29687	1.43837					Fbxo30	2.14135	Fmo1	1.02453	Pdzrn3	3.51534											Sun2	1.54197					Lap3	0.516043					Otud1	0.628668	Ptov1	0.834924									Hmgn1	2.01547
Gm20513	1.00892	5430425K12Rik	0.51407					Bola2	2.33163	Zfp704	0.528595	Dennd1a	2.23488											Gtpbp1	0.869038					Ncoa7	0.895887					Zfp536	0.827206	Mesd	0.659027									Sh3pxd2b	0.940447
Gm47283	2.71814	4933432I03Rik	2.69604					Bri3	3.42364	Emp3	4.58075	Tmem98	0.304853											Dhrs7b	2.47912					Ldb2	11.7921					Rai2	0.513341	C1s1	1.98577									Creg1	2.65158
Gm26532	0.992975	Gm31814	0.607423					Cracr2b	0.41307	Tm7sf3	0.523232	Myo1d	5.70475											Stk40	1.34898					Plekhg5	0.414021					Sorcs1	0.639151	Rgs4	1.26709									Hnrnpul1	1.5166
Mir155hg	0.994625	Mirt2	1.36249					Dip2c	4.85984	Lrp1	3.89226	Tsen34	0.939446											Maff	4.44049					Fnbp1l	2.52911					Fbxl7	8.37284	BC028528	1.16978									Chil3	59.604
Atf7	1.24606	Gm35853	0.437663					Syngr2	1.10585	Sema3d	0.848507	Zhx3	1.50966											Safb2	1.30485					Arhgap29	4.31373					Ecm2	2.33634	Sp6	0.605091									Snrpd2	1.96935
BE692007	1.5191	Gm39556	0.741943					Cyp4f16	0.519666	Dnm3	0.405964	Pknox2	2.38417											Pla2g6	0.65776					Nhsl1	1.43619					Adamts3	0.654867	Akap12	2.76591									H2afv	3.46185
1810026B05Rik	2.86226	Gm1604a	0.535179					Mlec	0.717034	Fam102b	1.05412	Acss3	1.04663											Zc3h12a	4.80187					Rapgef1	2.86729					Kcns3	0.896024	Creb3l2	1.02185									Smc1a	1.46716
Ighd	4.67798	1600002D24Rik	1.21888					Myof	2.20226	Blvrb	1.4291	Dock4	29.3977											Mapk6	2.43719					Rere	2.95997					Wdfy3	1.37104	Hoxb4	0.501848									Brca2	0.364365
Gm31243	3.46476	Itprip	1.14416					Vstm2a	0.380525	Ltbp4	10.1693	Rusc2	0.659196											Trafd1	0.764767					Plcb4	5.68313					Pura	1.47507	Mapkap1	1.42125									Trir	1.78964
Gm43388	0.748824	Gm4107	0.842172					Kmt5a	1.05477	Gstm2	1.22476	Adamtsl2	1.28248											Id1	2.99743					Clstn1	1.20429					Ccdc141	0.88263	Hoxb5	0.521239									Arhgap11a	0.770532
Iglc3	4.36776	Gm34455	2.22396					Tifab	0.43854	Bace2	0.543837	Sigmar1	0.485222											Apobr	0.787559					Hip1	2.40226					Ackr3	0.510971	Pakap.ENSMUSG00000038729	3.8694									Dmxl2	4.40674
Gm30211	1.67344							Tmsb4x	185.658	Hmgn1	2.12185	Dgkb	0.859367											Hebp1	1.74887					Timeless	0.674394					Marveld1	0.565603	Mboat1	1.56236									Shtn1	2.41485
Gm43305	0.646287							Amz1	1.58729	Col16a1	0.503314	Colec12	8.39087											Tom1	0.868764					Stat2	1.61275					Tceal3	0.344277	Ephx1	0.951328									Htr2c	2.08193
Iglc1	2.06845							Agmo	1.13059	Tex264	0.585166	Meox2	1.2541											Tuba1c	2.48205					Rbms2	0.704171					Swi5	1.52568	Smurf1	0.809239									Ccnb1	0.906782
2010309G21Rik	0.659363							Hic2	0.415621	Snrpd2	1.82617	Prickle1	0.700045											Simc1	4.40396					Zmym5	1.83598					Fzd1	0.617292	Agbl3	0.422563									Kif14	0.382448
Gm20559	0.901554							Lgals3	24.7326	Tmem205	0.828963	Igfbp7	9.32619											Tmem64	1.12164					Fmo1	5.47117					Zfp36	23.7557	Zfhx3	9.06996									Cox6a1	2.12697
Gtf3c2	0.997054							Ch25h	0.683778	Ostc	2.0927	9530068E07Rik	1.22271											Filip1l	2.24819					Zfp704	1.295					Shb	0.92857	Ube3c	1.01839									Mcm3	0.959317
								C77080	0.374464	Iqsec2	0.509679	Slc2a13	0.760961											Hilpda	1.59292					Gbp7	0.807916					Ubtd2	0.801037	Cpq	1.17613									Rnpep	0.81912
								Fam118b	0.736976	Nbl1	8.28735	Skp1a	1.92029											Leng9	1.36165					Dnm3	0.859739					Magi1	1.93002	Usp6nl	1.41276									S100a10	10.7885
								Lamtor4	1.79374	H2afv	1.71777	Igsf10	0.775896											Frmd8os	0.67722					Plekha1	0.658134					Dmd	5.11675	Psmd7	0.85258									Ncapg2	1.44537
								Tor1aip2	2.20313	Smc1a	1.4467	Gng12	1.49495											1190005I06Rik	0.501259					Hey1	1.00019					Rtn4rl1	0.565883	Zfp503	0.928733									Tbca	2.03547
								Ftl1	64.122	Sntb2	2.03903	Wtip	0.562581											D830025C05Rik	0.634028					Dcaf1	0.835082					Lhfpl2	2.59833	L3mbtl3	0.856412									Hnrnpf	5.42584
								Vamp8	3.39523	Thoc6	0.570928	Adamts2	2.13168											Slc36a4	0.566115					Cul9	0.447294					Zfp423	0.354347	Nexn	0.463368									Ccdc115	0.639675
								Atp5k	2.64298	Bdkrb1	0.315307	Fxyd1	4.81828											Wdfy3	4.2384					Olfr56	0.978701					Penk	0.493485	Adgrg6	12.6276									Rassf4	1.31267
								Commd3	0.778558	Ssr2	1.22876	Arhgap21	4.58002											Fmn1	0.868362					Trim41	1.13506					Chrm2	1.73135	Camk1d	7.76612									Bend6	0.435713
								Plcb1	4.34406	Sox5	1.41918	Plxnb2	0.690394											C130050O18Rik	0.497661					Wdr47	0.821536					Mtus1	0.865082	Stim2	1.79776									Nxt2	0.485877
								Ffar2	0.503176	Hspb8	0.844916	Tcaf1	0.473041											Gpr146	0.59187					Rc3h1	2.44567					Col27a1	0.768894	Akap7	0.951444									Hsd3b7	0.782434
								Ywhag	1.81743	Selenow	7.91433	Tmtc3	0.371268											Marveld1	0.764596					Pitpnc1	9.6773					Adra1a	0.595	Adk	7.71744									Ehbp1	0.815501
								Irf2bp2	2.55626	Prelp	2.14983	Rps27l	2.23104											Dock5	1.22685					Ppp1r15a	9.34237					Cavin2	1.09046	Zdhhc1	0.778493									S100a13	2.8388
								Pcbp1	2.54396	Kirrel	0.730947	Klhl13	0.408787											Rin3	2.13263					Spns2	1.17327					Cd109	0.753875	Tgfb2	3.83256									Specc1	0.735397
								Wfdc21	10.2616	Tspo	4.06576	Mbd5	1.7538											Tent5c	1.22128					Arglu1	1.59185					Camk2n1	1.00063	Prrc2b	1.63706									Rbm7	1.09591
								Cox6b2	0.480555	Phlda3	1.14833	Topors	1.16878											Tlr7	0.634863					Xaf1	0.756237					Fat4	0.819129	Fndc3b	3.53888									Agps	2.16288
								Arf3	0.903276	Abca8a	4.19527	Syde2	0.491594											Csrnp2	0.716413					Zfp609	1.02026					Rhoj	3.16431	Fut11	0.537018									Dctpp1	1.13898
								Tbc1d22a	0.919622	Ndufa7	3.00072	Acaa2	0.848463											Slc38a6	0.911423					Milr1	0.604958					Ckap4	0.704783	Cdh6	1.02587									Clspn	0.723616
								Fpr2	1.07063	Lman1	0.852649	Trim3	0.559392											Hjurp	0.897554					Gstm2	0.472046					Dync2h1	0.605594	Prss23	0.700131									Tbc1d10b	0.546816
								Slc39a1	0.945145	S100a10	10.7224	Asap3	0.403129											Shld1	0.91116					Abcb1a	1.04919					Flrt2	0.479716	Tnrc18	1.2344									Sem1	6.72511
								2610001J05Rik	0.703289	Igsf3	0.400529	Tns2	0.910151											Fzd5	1.524					Kazn	0.388237					Arl4a	1.0664	Micu3	0.694538									Dhrs7b	1.59973
								Tmco1	1.18222	Tbca	1.87268	Apbb1	0.323979											Cirbp	5.62153					Plekhg1	2.77965					Gphn	7.81186	Dse	0.960487									Hirip3	0.432299
								Atp6v1a	2.98959	Vwa1	0.32363	Smpd1	0.441941											Hs6st1	1.24654					Tasor	4.34083					Dynlrb1	1.32587	Cyp7b1	0.925803									Tceal9	0.974374
								Nav2	3.99288	Cmklr1	0.798769	Cavin3	1.46407											Insig1	2.56012					Oaz2	1.7582					Rnf152	0.459374	Ajap1	0.34917									Id1	2.13591
								Cpne8	1.73626	Chchd7	0.648469	Selenof	3.61021											Lhfpl2	2.3635					Il17rd	1.00859					Adamts12	0.502527	Myo9a	1.44131									Hebp1	3.92814
								Adam17	2.20755	Abhd14a	0.392868	Arhgap10	1.3859											Wdr81	0.641945					Eif4h	1.59605					Fbxo30	2.02485	Rbms3	10.7243									Tuba1c	1.80577
								Zfp608	6.09279	Ehbp1	1.16529	Lrrc20	0.470927											Epcam	1.24472					Erg	2.99888					Ust	2.29582	Stub1	0.838513									Arl11	0.81865
								Creb5	5.05183	S100a13	3.38619	Ndufc1	1.3548											2410002F23Rik	1.36641					Ints8	0.956657					Rnf150	0.587069	Vasn	1.57364									Pgp	0.769052
								Krcc1	1.05098	Lgalsl	0.491703	Ppp1r14a	5.61277											Trrap	0.855815					Ttc3	1.31199					Lrrc49	0.385293	Zmynd8	1.76145									Clec4a3	1.00242
								Aph1c	0.73967	Mfap4	4.86867	Spry1	1.27813											Hcar2	6.93999					Tmem205	0.565543					Sned1	0.676037	Fnbp1l	0.527522									Slc36a4	0.457637
								Chmp3	0.884234	Mustn1	0.56619	Fgf2	1.14213											Fpr1	0.588211					Rfx3	2.82524					Tshz2	3.05172	Cc2d2a	0.522744									Wdfy3	2.33585
								Sec61b	3.59873	Sem1	6.40875	Hook3	1.62358											Adrb2	12.3915					Mill2	0.73383					Ldlrad3	0.743831	Arhgap29	0.87806									Fmn1	0.747201
								Phgdh	1.5973	Immp1l	0.696657	Mxd4	0.810277											B230317F23Rik	0.545284					Cmtm8	0.884582					Tenm4	0.435817	Rere	4.83826									S100a1	2.28553
								3110082I17Rik	1.1612	Selenok	6.22814	Clic4	6.89443											Ifitm10	0.926992					Iffo2	1.07467					Lmod1	0.526457	Plcb4	0.844576									Lsm8	0.708759
								Tanc2	2.05484	Tceal9	1.53292	Spon2	0.726363											Zfp36l2	11.6352					Fam117b	4.52648					Col6a3	3.34463	Dag1	1.96228									Sptssa	1.03499
								Zfand2a	1.99049	Dpm3	3.74913	Icam1	3.16022											Zswim3	1.02163					Iqsec2	0.453347					Dip2c	2.37383	Clstn1	1.90705									Acp1	0.639218
								Camk2d	5.93481	Krtcap2	4.85708	Tbc1d2b	0.695864											Tmem268	0.422717					Pde9a	0.60494					Frmd6	1.58567	Etfbkmt	0.540572									Serpinb1a	1.35855
								Ech1	1.47048	Gpr153	0.487869	Azin1	3.37111											BC049762	0.548919					Smc1a	1.65281					Lhfp	6.41063	Hip1	2.19508									Hjurp	0.958165
								1810037I17Rik	2.92758	Hecw2	0.845896	Ubr5	3.56815											Ing1	1.41039					Cyyr1	13.0337					F2r	1.72045	Tbc1d16	0.803205									Cd300c2	1.36938
								Ffar4	0.818821	Snai1	0.576507	Nenf	2.52058											Ppp1r15b	3.14413					Prkd2	1.58834					Gli2	0.723853	Dtx4	0.524401									Uqcrq	3.8748
								P2ry10b	1.44977	Aida	0.704917	Adgrl3	5.35078											Lrrc8d	4.54226					Thoc6	1.06421					Bdnf	0.805412	Magi2	1.1615									Zfp367	1.32311
								Mrps21	1.84996	Egflam	0.510362	Osbpl5	0.485764											Patl1	1.13925					Pcf11	3.06117					Phldb1	1.10083	Ginm1	0.970276									Cenph	0.433318
								Fabp1	3.07681	Hic1	0.413928	Kcnk2	0.433446											Pik3r6	1.05059					Rgl2	0.739588					Igf2	0.446299	Rab11fip2	0.580264									Lhfpl2	1.74202
								Atpif1	3.45398	Fbxl7	1.04936	Cdkn1c	0.547889											Zfp62	1.22876					Myzap	3.58446					Myof	1.17408	Negr1	1.55933									Cenpe	1.22098
								Sh3bp2	0.816488	Mmp3	3.99731	Ahdc1	0.688085											Epm2aip1	0.716418					Cldn5	15.3085					Prex2	2.99317	Ift88	0.410245									Epcam	0.668111
								Xlr	0.45954	Ecm2	0.86177	Cd81	10.2095											Mpeg1	2.43294					Mdfic	1.19599					Armcx3	0.539562	Rbms2	0.675084									Fpr1	0.676737
								Slc8a1	2.34198	Adamtsl5	0.44493	Fam13a	1.54802											Atxn1	5.41823					Mmrn2	0.725392					Kcnk3	0.828357	Cacna2d1	2.75999									Pqlc3	0.586386
								1600014C10Rik	0.573982	Pura	1.25964	Fermt2	5.19543											Tmem164	1.8941					Piezo2	2.43168					Lix1l	0.97159	Tax1bp3	0.690399									Mms22l	0.553783
								Atrnl1	3.22868	Adgrd1	1.61732	Limch1	27.1537											Hist1h2be	1.02581					Stx3	0.8894					Clip1	2.20073	Zfp704	0.521049									Ifitm10	1.1795
								Agap1	3.05394	Ackr3	2.15468	Slc16a9	1.03185											Gphn	15.5826					Cdc42ep4	0.792556					Sertad2	5.51121	Lrp1	4.45756									Tmem268	0.433382
								Pdlim1	2.95254	Rps2	21.5807	Ctnna1	2.12755											Fbxo30	4.43143					Gcn1	0.721501					Arhgap23	0.630709	Daam2	1.43121									Mrps12	0.807775
								Tns1	1.91955	Dact1	1.24611	Ndufv1	0.655453											Sned1	0.968153					Fcho2	2.24846					Calhm5	0.553874	Cdk6	5.1813									Eif4g1	1.31468
								Cd47	5.95156	Smim7	0.825035	Sh3rf3	0.45372											Ccdc88b	0.6558					Btbd7	2.4566					Rasl11b	1.96095	Ndufa4l2	8.00712									Polr2k	1.29369
								Epm2a	0.938079	Swi5	2.79405	Mindy4	0.427355											Kcna3	2.06571					Coro2b	0.81532					Grem2	9.30299	Dtx3	1.29769									Ppp1r15b	1.55074
								Abcd2	1.05459	Fzd1	0.825225	Fkbp14	0.333692											Rgmb	0.494453					Pde3a	11.6472					Lgr4	0.466281	Zbtb38	2.12223									E2f8	0.527946
								Per2	0.641491	Uqcrq	2.70237	Hspb2	0.582652											Ldlrad3	0.678779					Slc24a4	0.725003					Il17d	0.555153	Ltbp4	1.92782									Pik3r6	0.683666
								Emc7	1.43674	Ubtd2	0.79196	Stox2	0.889639											Taf13	2.31075					Myrip	0.761197					Prag1	0.647214	1110051M20Rik	0.948596									Mpeg1	5.1219
								Otulinl	1.62666	Dmd	1.07209	Spon1	8.91578											Dip2c	4.97464					Git2	1.54717					Synpo2	2.2811	Kazn	1.27852									Atxn1	3.63818
								Eif3b	0.927055	Bola3	0.903339	Fam126b	0.68495											Nrip1	3.61815					Ammecr1l	0.785357					Kcnb1	0.528847	Tmem51	0.624925									Dynlrb1	1.38595
								AI504432	2.55273	Olfr1033	1.36135	Hoxa5	1.45452											Myof	1.83421					Agrn	0.412976					Arhgap42	2.10118	Pck2	0.45298									Mis18bp1	0.624841
								Cfl1	8.0315	Penk	1.23362	Bcl9	0.499866											Klhl11	0.672898					Rapgef5	6.97892					Ecpas	2.16403	Tasor	1.80207									A430005L14Rik	0.557726
								Cebpg	1.01729	Pid1	4.94518	Spats2l	0.443723											P2ry6	0.455289					Tmcc2	1.36395					Gja1	4.42422	Oaz2	2.56376									Bola2	2.99962
								Pla2g4a	0.541429	Cdc42ep2	0.537466	Sbf2	1.92124											Hexim1	8.12689					Kank3	1.67473					P4ha3	1.00007	Efhd2	3.26452									Bri3	3.7113
								Ncoa4	3.12339	Smtnl2	0.334625	Rras	1.55856											Zfp710	1.2976					Pelo	0.661559					Plcb1	2.34209	Col16a1	1.05079									Usp14	0.901417
								Tmem154	0.863835	Tcf21	2.10724	Pmepa1	3.49018											Sephs2	2.31945					Itga1	8.78439					Msrb3	1.63397	Il17rd	0.40284									Timm8a1	0.724645
								Cebpb	21.408	Rbp1	7.10937	Foxf2	0.950141											Gpr137c	0.782781					Stab1	0.567331					Cacna1c	9.09582	Rcsd1	1.65135									Dip2c	3.2935
								Fry	2.15769	Camk2n1	1.48526	1700018A04Rik	0.387567											C5ar1	2.10947					S100a13	4.49203					Kctd16	9.87676	Cep126	0.382136									Syngr2	0.957669
								Ppp1r14b	2.05239	Ar	1.69408	Egr1	19.9619											Smcr8	0.981232					Specc1	2.1833					Tceal8	0.639757	Eif4h	1.47598									Ckap2l	1.09843
								Fkbp2	1.29724	Bst2	1.3841	Ptov1	0.87976											Kmt5a	0.946493					Arl15	13.5943					Mical3	0.978423	Appl1	1.25107									Mlec	0.771361
								Ilrun	1.20118	Rhoj	2.81465	Mesd	0.759224											Hist1h1a	0.698614					Atf4	4.09041					Spats2	0.794703	Ttc3	2.22329									Myof	1.47417
								Capg	3.47104	Ckap4	0.942089	C1s1	2.42072											Zfp646	0.571865					Zfp532	0.751887					Smim11	1.35359	Eml2	0.459013									Cdca2	0.399252
								Commd7	0.796189	Kcne4	0.446484	Atf5	1.40643											Fzd4	0.459942					Asxl1	1.90324					Pard3b	3.45366	Dennd6a	1.32336									Sephs2	0.979122
								Scimp	0.786807	Ctdspl	0.800017	Akap12	3.01412											Sertad2	2.72182					Sin3a	0.880005					Acvr2a	0.936149	Plekhh2	1.27712									Kmt5a	1.33312
								Arhgap24	2.48976	Flrt2	1.39783	Cep85l	0.973825											Arhgap23	0.778671					Ipo11	0.895185					Slc39a1	0.932061	Arhgef10l	1.00999									Mmp12	0.842694
								Cep170	1.22257	Arl4a	1.09112	Creb3l2	1.0523											Rasd1	0.597303					Stn1	0.63637					Trpm3	0.687405	Mill2	2.18338									Micos13	1.47656
								Dtnbp1	2.32338	Dynlrb1	2.01282	Rnh1	1.38898											H2afx	3.76283					Id1	11.0094					Tchh	0.36104	Npnt	3.84769									Tmsb4x	182.469
								Lgals8	0.85603	Adamts12	0.372224	Lpar1	1.43788											Plekhf2	0.850031					Rnf214	0.586539					Tmco1	1.04337	Iffo2	0.731493									H2afx	1.70362
								Gapdh	9.55999	Cltb	1.0479	Hoxb4	0.383335											Amz1	2.60581					Hecw2	4.30433					Epha3	0.601611	Fzd7	0.788897									Amz1	1.11974
								Lepr	2.15511	Ust	1.6528	Hoxb5	0.424605											Agmo	1.27177					Foxf1	3.3178					Robo2	4.08341	Ostc	1.56888									Agmo	0.779006
								Sept11	3.3236	Ppp1r2	3.31977	Dsel	0.346234											Hic2	0.917226					Serpinb6b	0.542688					Pbx1	16.4233	Ublcp1	0.814133									Lgals3	24.317
								Sdhc	0.802454	Sned1	1.0519	Pakap.ENSMUSG00000038729	4.5563											Prag1	0.58336					Synpo	0.528704					Magi3	5.09304	Atp1b2	0.665082									Ch25h	0.787397
								Nfam1	1.20386	A4galt	0.359904	Ptpn3	0.396656											Lgals3	11.3575					Ppp2r3a	0.776545					Dlg2	0.488592	Ssr2	0.811383									Fam118b	0.746264
								Gstm1	1.86246	Tshz2	1.64336	Ephx1	0.569133											Il31ra	6.9695					Fam13c	0.753232					Jun	30.6695	Dicer1	0.834852									Lamtor4	1.50022
								Usf2	1.48318	Col6a3	2.03	Garnl3	0.392872											Fam118b	0.707867					2510009E07Rik	0.514164					Tln2	0.706152	Pik3r1	5.76653									Micos10	2.40965
								Dock1	1.00493	Frmd6	1.75089	Zfhx3	1.72637											Tor1aip2	3.25746					Hilpda	3.21205					Map1b	1.84336	Arhgap32	4.3584									Ftl1	49.5327
								Gda	2.68281	Lhfp	3.94642	Txndc5	1.05181											Plekho2	2.69836					Fbxl7	3.22249					Junb	39.886	Sox5	33.8902									Vamp8	2.79516
								Fcer1g	14.0655	F2r	1.01613	Cpq	3.5523											1700020N01Rik	0.502356					Tox3	0.993625					Lamb2	1.84286	Camsap2	1.1782									Atp5k	3.27407
								Nap1l1	2.88056	Osr1	0.948597	Psmd7	0.945849											Plcb1	3.21529					Pde12	0.665005					Prkg1	16.4503	Selenow	3.95819									Commd3	0.928815
								Rex1bd	0.965904	Gli2	0.412989	Zfp503	0.684249											Taf7	1.63121					Wdfy3	1.56229					Glis3	1.38685	Prelp	3.37829									Plcb1	2.46278
								Abi1	5.1675	Phldb1	0.804932	Nexn	1.36919											Plekhm3	2.20267					Als2cl	0.756221					Gas1	1.02642	Sdk2	0.38876									Zgrf1	0.552007
								Sept9	4.73486	Mlec	0.745574	Itga9	1.84263											Ywhag	2.23322					Eml6	0.764851					Creb5	3.55985	Cdc42ep4	2.19032									Ffar2	0.418502
								Csf2ra	2.10145	Myof	0.958501	Adgrg6	2.01059											Mical3	1.19249					S100a1	0.829578					Yap1	1.29044	Gucy1a2	8.31803									Commd1	0.829923
								Wdr83os	1.07343	Dcun1d3	0.751991	Gipc2	0.428372											Hist1h1e	4.46667					Gpr146	0.750831					Socs3	7.66146	Fam104a	1.46441									Ywhag	1.61656
								Hadhb	1.20722	Efna5	1.17361	Akap7	0.518903											E230016K23Rik	1.341					Nxpe4	1.33191					Arhgap20	0.602964	Slc39a11	0.977348									Hist1h1e	2.16159
								Fcgr3	1.68152	Prex2	2.79636	Dap	1.1553											Tbc1d22a	1.02595					Ctla2a	13.0485					Hs6st3	3.36604	Rasl12	2.54383									Pcbp1	2.30581
								Znhit1	0.85898	Armcx3	0.51344	Sec24d	1.33138											Klf13	2.35342					Ubr3	1.51507					Tnfaip6	4.50637	Coro2b	1.16566									Wfdc21	12.6311
								Uqcr10	2.74964	Plcxd3	1.09573	Tgfb2	0.735512											Dock8	2.60369					Ackr3	2.42862					Tcf4	4.69981	Kirrel	1.87375									E230016K23Rik	0.791569
								Eif4a1	5.51627	Lix1l	0.691909	Prrc2b	1.84342											Zfp622	1.9766					Aplnr	0.490441					Ier2	7.47306	Pde3a	14.1262									Smim11	1.10456
								Alox5ap	4.86587	Cyp20a1	0.546343	Fndc3b	4.7071											Hbb_bs	10.8663					Phlpp1	6.96019					Tanc2	1.23651	Ndufa7	2.40663									Fpr2	0.597511
								Rp2	0.622613	Rpl36al	7.02529	Fut11	0.438164											Il1rapl1	1.25737					Marveld1	1.05503					Sh3pxd2a	0.960269	Lman1	0.661559									Slc39a1	0.939685
								Serpinb6a	1.63387	Sertad2	2.39751	Ppl	0.569002											Ccdc171	0.538108					Rasip1	2.96717					Cnn3	2.18467	Agrn	0.520524									2610001J05Rik	0.693531
								Cd302	3.59472	Rasl11b	0.793222	Dse	0.806482											Tchh	0.85952					Shb	1.97518					Pde5a	3.09736	Dcaf17	0.570495									Tmco1	1.4338
								Ipmk	2.05402	Grem2	0.642743	Cyp7b1	0.632037											Atp6v1a	2.38689					Ankrd50	0.686805					Iigp1	3.18105	Arhgef11	1.04751									Atp6v1a	2.45995
								Mcrip1	0.825121	Agmo	0.736031	Stau1	1.65191											Nav2	4.06215					Rassf9	0.627504					Lifr	0.624344	Rapgef5	1.73119									Nav2	1.96958
								Prcp	1.81046	Eva1b	1.00018	Rbms3	12.213											Cpne8	1.18583					Prkce	5.60269					Rhob	3.56522	Klhl23	2.33783									Cpne8	1.09566
								Fnip2	2.74872	Il17d	0.42193	Stub1	0.942198											Hist1h1d	1.91166					S1pr1	5.83549					Atpif1	2.35677	Grk3	1.4041									Hist1h1d	1.13651
								Krt79	2.70932	Fzd2	0.647712	Vasn	0.531834											Adam17	1.75308					Magi1	1.5018					Gm4876	0.544037	Pelo	1.18201									Adam17	2.14771
								Nol4l	1.05054	Micos10	3.95246	Cpeb3	0.60928											Jun	79.3714					Saysd1	0.583649					Pla2r1	0.473857	Itga1	24.6362									Jun	16.093
								Hipk2	1.47002	Ptges	0.388925	Sdk1	1.34554											Zfp608	8.13877					Tubb2b	0.368425					Mettl7a1	1.32621	Ehbp1	0.962607									Zfp608	5.18293
								Cox5b	3.13054	Atp5k	2.33406	Ncoa7	0.756959											Gm12703	1.29771					Shroom2	0.548777					Phactr1	1.57814	Pbrm1	1.64841									Sae1	1.18627
								Ext1	6.78431	Gja1	0.56485	Ldb2	1.75161											Creb5	4.81218					Tmem88	0.671885					Atrnl1	8.26707	Specc1	2.30673									Creb5	3.94333
								Mospd2	0.958246	Olfml1	0.363373	Cc2d2a	0.442169											Fes	1.18348					St7l	0.608702					Nfic	1.7733	Arel1	0.700526									Krcc1	0.882324
								Rufy4	0.357384	Rnf7	1.40896	Arhgap29	1.11405											Dand5	0.547873					Chrm2	0.664565					Mrfap1	2.57654	Lgalsl	1.18397									Phgdh	2.4302
								Patj	2.04536	Msrb3	0.710939	Spsb1	0.692462											Pom121	1.82183					Sh3tc2	1.15224					Tead1	1.68788	Smim12	0.593269									3110082I17Rik	1.09666
								Flot2	0.545494	Mtln	0.622814	Plcb4	0.96852											Phgdh	0.727989					Mtus1	1.41332					Pcdh9	2.98843	Zfp532	0.956504									Eif3k	2.28621
								Cd200r4	1.2379	Pcdh19	0.499886	Dag1	1.0567											3110082I17Rik	1.82552					Cdc42ep2	0.563193					Zcchc24	0.682261	Zmym4	1.05087									Tanc2	1.06599
								Cttnbp2nl	1.34095	Cacna1c	1.20789	Clstn1	0.55054											Ier2	8.93051					Adrb2	2.12343					Dach1	1.92686	Mustn1	2.06263									Zfand2a	1.72651
								Ftl1_ps1	0.512478	Tceal8	0.83716	Hip1	1.69109											Tanc2	2.31937					Gvin1	1.07551					Ghr	11.1876	Kcnj12	0.418983									Ech1	1.11468
								Fabp4	1.61451	Rap2a	1.1541	Magi2	3.09457											Zfand2a	4.92733					Clec14a	5.5388					Tcf7l1	0.93866	Sgtb	0.425436									1810037I17Rik	5.52145
								Atp5g2	4.03887	Cox6b2	0.681038	Ginm1	0.752379											Camk2d	6.28573					Cavin2	6.76336					Fto	1.95752	Nmnat2	4.76502									Ffar4	0.579268
								Actg1	23.7555	Spats2	0.754681	Negr1	2.83834											Ech1	0.90021					C2cd2	0.600884					Emc7	1.32639	Foxf1	2.00013									P2ry10b	1.38016
								Acadm	0.820027	Smim11	1.69456	Cacna2d1	4.73074											Mat2a	9.46305					Clec9a	0.512669					Irs1	1.01311	Snai1	1.00711									Mrps21	1.78434
								Ccni	1.08034	Pard3b	3.10777	Zmym5	1.42012											Nt5dc3	1.6058					Chrm3	0.806092					Chn1	0.780931	Nrep	1.45594									Fabp1	1.41272
								Mapk3	2.57615	Slc39a1	1.24051	Maob	0.521547											Ffar4	0.925294					She	0.869674					Chd9	1.96168	Egflam	7.14887									Atpif1	5.13835
								Ldha	3.03711	Tmco1	1.15543	Thbs1	11.8768											P2ry10b	1.83547					Stxbp6	1.65297					Fkbp2	1.31982	Hic1	0.445225									Xlr	0.461067
								Krr1	1.29899	Epha3	0.561705	Fmo2	38.8668											Rhob	10.4927					Sox18	2.16933					Nfil3	2.80039	Ppp2r3a	1.75119									Slc8a1	1.99164
								Tmed5	3.09277	Robo2	0.982804	Fmo1	0.835929											Fabp1	0.678945					Bst2	3.89578					Gulp1	2.32267	Zmpste24	0.537601									Hmgb2	15.9829
								Syne2	1.32407	Pbx1	10.5433	Zfp704	0.795853											Dedd2	1.28251					Fat4	0.895177					Ces1d	0.620176	Filip1l	6.70106									Set	2.75957
								Lrmda	6.85532	Cpne8	1.9043	Lrp1	5.21989											Sh3bp2	1.34595					Rhoj	5.50727					Gsk3a	0.766596	Gprasp1	0.722093									Actn4	1.92597
								Sema3e	1.1412	Dlg2	0.483724	Dnm3	0.511669											Slc8a1	2.10979					Atxn1	4.1855					Arhgap24	3.34774	2510009E07Rik	0.802922									Agap1	2.55211
								Gm10134	0.340206	Kcnt2	1.10125	Zbtb38	1.53492											Zfp869	2.02943					Irgm1	1.34154					Ece1	1.08749	Otud1	1.14245									Pdlim1	1.96617
								Rnf217	1.1519	Map1b	0.571486	Ltbp4	9.33475											Vmac	0.483638					Myct1	3.06349					Eif1a	1.98061	Hilpda	1.26146									Cd47	6.00362
								Gpx1	10.7331	Lamb2	1.45814	Ckap5	1.15336											Atrnl1	3.23313					Rnf31	0.53847					Lmcd1	0.52694	Zc2hc1a	0.604908									Abcd2	0.98216
								Pepd	0.904718	Prkg1	2.81494	Gstm2	1.48083											Agap1	3.13275					Hist1h2be	0.647991					Gnai1	0.49208	Ecm2	1.68229									Elob	3.95581
								Trerf1	1.48704	Gas1	2.7383	1110051M20Rik	0.571342											Pdlim1	2.2881					Arl4a	1.02677					Lepr	0.798711	Adamts3	0.507529									Emc7	1.32441
								Ano6	1.55497	Creb5	1.99868	Tasor	1.82913											Fam72a	0.477367					Cltb	1.09676					Sptan1	3.98761	Ptpn11	0.708289									Otulinl	1.45918
								Hvcn1	2.00394	Yap1	1.08585	Oaz2	0.715733											Tns1	3.33715					Lxn	0.597568					Abat	0.355711	Adamtsl5	0.865453									Eif3b	0.957366
								mt_Nd1	12.1854	Socs3	4.98894	Hmgn1	1.60384											Soga1	0.838197					Ppp1r2	14.0738					Cacnb2	7.38655	Wdfy3	4.91709									AI504432	1.46731
								mt_Nd2	9.87687	Arhgap20	0.716906	Col16a1	0.437483											Abcd2	1.11662					Trim16	1.23393					Fgf18	1.45788	Naalad2	1.54637									Cfl1	9.94878
								mt_Co1	64.0036	Aldh1a1	3.14691	Kcna2	0.59378											Per2	1.33089					Gimap6	4.277					Palld	6.12477	Pura	1.34221									Cebpg	1.23522
								mt_Co2	40.9143	Sec61b	5.08057	Ttc3	1.65531											Otulinl	1.37316					Prrg1	0.992629					Gstm1	4.24651	Ccdc141	0.954004									Pla2g4a	0.529855
								mt_Co3	34.56	Thoc7	1.01853	Plekhh2	0.827126											AI504432	1.48775					Rgmb	0.48572					Adamts17	5.15055	Lsm8	0.711134									Ncoa4	2.43134
								mt_Nd3	4.55644	Hs6st3	0.606593	Reps2	1.31496											Cebpg	1.48492					Taf13	1.81236					Chsy3	2.84502	Marveld1	1.81122									Lig1	0.912059
								mt_Nd4	16.7417	Tnfaip6	5.3459	Tmem205	1.46355											Ncoa4	6.4469					Bend7	0.366463					Arhgap35	0.891609	Zfand3	7.30246									Cebpb	18.7416
								Selenop	2.96734	Tcf4	3.89212	Mill2	0.6184											Tcim	0.761787					Cracr2b	1.16152					Spock2	1.13701	Dact1	1.49641									Ppp1r14b	1.79624
								Aurkaip1	1.08422	Cnn3	1.14359	Npnt	16.4343											Adap1	0.654701					Dip2c	2.45013					Ube2e2	2.1428	Swi5	1.5045									Fkbp2	1.71334
								Dhrs3	2.37306	Iigp1	1.3085	Fzd7	0.640279											Cebpb	24.6465					Frmd6	2.15763					Dock1	1.39475	Cnrip1	0.387599									Capg	3.11574
								Mthfs	3.39112	1810037I17Rik	2.55406	Iqsec2	0.726462											Rlim	2.26237					Depp1	0.651743					Tubb2a	1.19755	Fzd1	1.95999									Pcbp2	4.6979
								Vkorc1l1	0.903927	Ifi205	0.90278	Pde9a	0.342927											Fry	2.80215					Phldb1	0.632801					Memo1	1.08792	D1Ertd622e	1.18547									Commd7	0.726357
								Romo1	2.5061	Mrps21	1.88058	Nbl1	4.59169											Chd9	1.59968					Tmem252	0.441896					Thra	0.939286	Ankrd50	0.634262									Scimp	0.688164
								Lgals1	5.14872	Atpif1	2.41247	Smc1a	1.76137											Ilrun	1.37322					Mlec	0.759687					Rad51b	2.26496	Megf8	0.391819									Cep170	1.00898
								Ap5s1	0.536459	Mettl7a1	2.00418	Ssr2	0.887587											Ier5	9.22964					Lurap1l	0.618884					Ntrk3	1.61077	E130308A19Rik	1.02076									Mrpl18	1.1877
								Cenpb	1.4074	Tmem119	0.584318	Pik3r1	2.879											Capg	1.94131					Tbc1d12	0.643089					Pde1a	4.08554	Kmt5b	1.29781									Nsd2	1.40476
								Gng5	7.75934	Phactr1	0.669841	Arhgap32	0.658496											Nfil3	2.99343					Dcun1d3	0.717444					Eda	0.952261	Dmd	6.38346									Dtnbp1	1.86697
								Clec16a	1.08559	Nfic	1.45924	Ago1	0.80242											C330011M18Rik	0.463969					Gm12185	1.11176					Mamld1	0.41203	Shroom2	1.52333									Gapdh	10.9093
								Sort1	3.01089	C1ra	3.10317	Sox5	4.9841											Cspp1	1.50637					Hexim1	3.35436					Actg2	0.567905	Rtn4rl1	1.60105									Lepr	1.3671
								Lyz2	158.739	Ntrk2	0.501937	Hspb8	0.468721											Jmjd6	0.836071					Prex2	6.32893					Bcas3	3.61007	Dipk2a	7.70735									Bak1	0.537566
								Psmb3	1.62139	Adh7	0.961255	Selenow	4.54304											Cntrl	1.07233					Rapgef4	1.62942					Nhs	1.54696	Mtus1	1.6992									Sdhc	0.700622
								Ahnak	7.98928	Mrfap1	2.38835	Prelp	7.13834											Arhgap24	2.0494					Acap2	4.27274					Arhgef12	9.07235	Cdc42ep2	1.27789									Usf2	1.20224
								Tmem256	2.34981	Tead1	1.14693	Cdc42ep4	0.875818											Cep170	1.64608					Scn3b	0.560688					Syn3	1.01793	Spred2	1.49247									Mrps14	1.34536
								Chchd2	8.73041	Tns1	1.85437	Pcca	0.752325											Dtnbp1	1.61934					Cdc42ep1	1.5072					Atl2	1.16906	Col27a1	1.00036									Espl1	0.363783
								Wfdc10	0.350085	Pcdh9	0.72986	Rasl12	0.953573											Lgals8	0.851995					Zfp644	1.77606					Unc5c	2.03499	Tcf21	1.89841									Dock1	0.79197
								Zfp992	0.452713	Zcchc24	0.857747	Pgm5	0.908286											Prdm2	3.38412					Nckap5	23.3472					Chpt1	1.00078	B230219D22Rik	2.14917									Fcer1g	12.2167
								Lilra5	1.07812	Gpc3	7.01826	Kirrel	0.897324											Gapdh	5.99131					Fzd4	1.53677					Serpinb6a	1.59085	Trarg1	1.56692									Hist1h1b	1.80544
								Klhl9	1.22236	Cope	1.33749	Plekha6	0.842993											Lepr	1.88938					Sertad2	4.44589					Zfp462	0.989536	Camk2n1	1.81339									Nap1l1	5.29688
								Ndufb6	0.94084	Ghr	2.35345	Phlda3	1.30001											Sptan1	4.31717					Arhgap23	1.36101					Tnfrsf19	1.05725	C1qtnf2	0.560209									Rex1bd	0.941859
								Naip5	0.476718	Eef1d	2.91715	Abca8a	5.82591											Sept11	3.63588					Zfp697	0.761763					Fam78b	0.501675	Cystm1	1.79211									Hnrnpa3	6.32498
								Lsmem1	6.00345	Tcf7l1	0.774993	Ankrd13a	1.22569											Gstm1	2.65684					Rspry1	0.960697					Mfap2	0.386103	Rhoj	4.21656									Rad51b	1.19382
								Hpcal1	2.2144	Elob	6.36875	Lman1	1.24628											Dock1	0.885262					Grrp1	0.919008					Cd302	2.61016	Mettl21e	0.561825									Sept9	2.87348
								Fam189a2	0.558666	Emc7	1.28869	Wipi1	0.429901											Hist1h2bg	0.876584					Gja4	1.86289					Gstp1	1.56408	Gap43	4.28661									Znhit1	0.853674
								Polr2g	0.8867	Irs1	0.546414	AW549877	0.621766											Wdr91	0.991373					Snx21	0.622226					Arl1	1.20373	B4gat1	0.358378									Uqcr10	3.59323
								Csf2rb	2.19746	Pla2g4a	0.885578	Znrf3	2.5222											Tubb2a	1.33391					Fam171a1	1.37992					Acyp2	1.22537	Ctdspl	3.72441									Nsmce2	2.80393
								Csf2rb2	0.427933	Slit3	6.00293	Arhgef11	0.732509											Pirb	1.2213					Cdr2l	0.436498					Csmd1	17.6044	Zbtb44	1.04101									Nrm	0.915973
								Slc39a2	0.454523	Cd248	1.26299	Rapgef5	3.64404											Abi1	4.60968					Ankrd37	0.629573					Slc4a4	1.22928	Adamts12	0.380765									Eif4a1	5.86513
								Ear2	13.2603	Ppp1r14b	1.66535	Igsf3	0.439033											Sept9	2.60572					Zfp366	1.60893					Maml3	2.93999	Baiap3	0.424765									Alox5ap	3.65371
								Ear1	5.34957	Fkbp2	2.4424	Kank3	0.85838											Zc3h4	0.685408					Hs3st1	0.951656					Zcchc14	0.925775	Rnf150	2.81393									Rp2	0.740266
								Acot1	0.767675	Gulp1	1.2918	Uggt2	0.425842											Csf2ra	4.06962					Plcb1	14.8604					C1qtnf7	6.38746	Diras2	0.359914									Serpinb6a	1.41897
								Ifi207	1.27758	Ces1d	0.520204	Cmklr1	1.98351											Nsmce2	2.26779					Msrb3	2.30061					Akap6	0.402331	A4galt	0.816256									Cd302	3.15936
								Ppp1r12b	1.18394	Arhgap24	2.65124	Sestd1	0.806343											Eif4a1	5.23736					Gfod1	2.97785					Ext1	5.81797	Tshz2	0.889245									Ipmk	1.56121
								Cops9	1.58818	Eif1a	1.87194	Ehbp1	1.32134											Kmt5c	0.511292					2900026A02Rik	1.54481					Kalrn	1.5608	Ldlrad3	1.24414									Ube2s	4.80276
								Btbd19	0.686401	Lepr	0.895357	Osbpl6	0.376746											Tnip2	0.605942					Ncald	6.25223					Ssbp3	1.22673	Lmod1	0.752875									Hist1h4h	0.802715
								Mob3b	1.85272	Sptan1	2.9529	Lgalsl	0.85033											Irak4	0.606161					Pcdh1	1.26863					Iah1	0.667333	Dip2c	2.08807									Mcrip1	0.95946
								Ggh	0.841067	Cacnb2	1.28081	Mfap4	11.6029											Hspa2	3.41815					Nlgn2	0.364709					Qk	5.41347	Frmd6	2.59733									Prcp	1.39217
								Dnajb14	0.957461	Palld	1.09258	Zfp532	0.464301											Kif13b	1.57234					Mest	1.24055					Cttnbp2nl	0.91926	Lhfp	26.1647									Fnip2	1.64529
								Sirpb1c	1.23547	Gstm1	5.97529	Ago4	0.423866											Rp2	0.814349					Tbc1d22a	0.843473					Gm10115	0.420694	F2r	7.00949									Exosc5	0.571787
								Morrbid	4.16468	Chsy3	0.671157	Pwwp3b	0.390648											Hist1h4a	1.15024					Spats2	0.536582					Cys1	0.907578	Inka2	0.885653									Naca	8.16119
								Serf2	11.4193	Mrps14	1.2741	Alkbh5	1.51117											Hist1h4c	2.57706					Pard3b	4.84024					Tubb4a	0.749508	Phldb1	1.53599									Phf5a	0.96572
								Ccdc162	3.58124	Ube2e2	1.29029	Tceal9	1.02922											Ipmk	4.73683					Acvr2a	0.830392					Phactr2	1.18136	Igf2	0.355097									Krt79	1.5916
								Msrb1	8.56892	Tmed9	1.63889	Ppp1r3a	0.414209											Tsga10	0.417628					Ankrd44	6.15029					Cfl2	0.69724	Myof	1.04746									Nol4l	0.700541
								Gpx4	3.86208	Gpc6	4.80891	Dpm3	2.00742											Hist1h4h	1.2418					Cx3cr1	1.08656					Kif1b	2.24177	Ccdc6	0.757963									Hipk2	1.1581
								Abracl	3.64356	Tubb2a	1.80617	Krtcap2	2.63885											Prcp	1.24761					Tmco1	1.2926					Kcnma1	2.17625	Hoxb3	0.349983									Mrps36	0.796416
								Tomm5	0.941007	Thra	0.670283	Gpr153	0.500259											Fnip2	1.62702					Nup188	0.718332					Bcl9l	0.644917	Prex2	27.5003									Hist1h4d	1.2977
								Eif5a	4.06644	Rex1bd	1.2233	Snai1	0.922735											Krt79	1.47223					Magi3	4.34833					Syne2	1.19824	Rapgef4	2.85597									Cox5b	3.98534
								Naip2	1.56362	Rad51b	0.723415	Egflam	1.26765											Nol4l	1.67066					St6galnac3	4.16101					Sema3e	0.951943	Armcx3	1.27179									Cep128	1.49464
								Sec61g	5.13492	Naa38	1.02795	Hic1	0.498302											Hipk2	1.57677					Cpne8	2.79382					Aox1	0.595834	Agtr1a	2.78082									Hist1h2ab	0.520507
								Arpc4	2.37403	Eda	0.807538	Crppa	0.517364											Hist1h4d	1.34667					Asap2	3.35408					Egfem1	1.77555	Kcnk3	6.08464									Ext1	4.16923
								Mthfsl	1.30593	Wdr83os	1.1038	Ppp2r3a	0.95509											Dlgap4	1.84375					Jun	33.8466					Rnf217	1.77003	Lix1l	1.10049									Rps17	6.97775
								B3gnt7	0.637329	Nhs	1.55684	Fam13c	0.396683											Ext1	5.55659					Zfp608	3.94626					Alms1	0.444998	Tmem200a	4.27585									Rufy4	0.364707
								H2_DMb1	2.50103	Arhgef12	3.00894	Gprasp1	0.746654											Mospd2	0.935828					Traf7	0.669268					Nlgn1	1.08365	Zfp260	0.642844									Patj	1.40421
								Slc48a1	0.615736	Uqcr10	2.75893	2510009E07Rik	0.519592											Patj	2.05854					Reep1	0.407781					Ifi27	1.85174	Cyp20a1	0.756518									Hist1h2af	0.398976
								Ubl5	3.67726	Syn3	1.06557	Tril	0.408364											Irgc1	0.718776					Lamb2	0.559981					Hhip	54.8189	Cdc42ep1	0.954813									Pgk1	1.22448
								4930430E12Rik	0.68991	Unc5c	1.76591	Zc2hc1a	0.589843											Qk	6.40232					Prkg1	3.04319					Siva1	0.776187	Clip1	2.65054									Cd200r4	0.934529
								Zfp703	1.55131	Chpt1	0.945598	Fbxl7	1.40611											Cttnbp2nl	2.22305					Arhgef15	1.75702					mt_Nd6	0.905624	Nckap5	2.36633									Cttnbp2nl	1.25378
								Gm13571	0.399157	Gm10076	10.8791	Mmp3	1.96918											Cks2	2.50751					Ctif	0.84116					mt_Cytb	23.7853	Arhgap23	1.10365									Cnih4	1.44478
								Fcor	0.836809	Serpinb6a	3.22542	Ecm2	0.454555											Arf2	0.612038					Glis3	1.54026					Impad1	0.744759	Rasl11b	1.04463									Cks2	5.00956
								Tnfsf13	1.66794	Casc4	0.707032	Adamts3	0.378546											Fabp4	1.26999					Creb5	2.83357					Hmgb1	5.7968	Grem2	0.636465									Fabp4	0.962361
								Slc5a3	1.21415	Nrg2	0.770628	Kcns3	0.669512											Impdh2	2.7052					Jam2	0.709228					Zbtb16	1.18078	Eva1b	4.76722									Atp5g2	5.17583
								Rasgef1b	6.60022	Mfap2	0.477034	Adamtsl5	0.489229											Ing2	1.02165					Yap1	2.00191					Fxyd6	2.43489	Gja4	1.15542									Actg1	22.964
								Timm10b	1.93512	Ifitm2	8.89301	Wdfy3	1.67227											Mapk3	0.963628					Socs3	3.4614					Hmcn1	4.60344	Synpo2	2.06017									Mrpl42	0.91727
								Bcl2a1b	4.72541	Cd302	5.89028	Pura	1.42161											Krr1	1.22481					Prx	2.0436					Ppp1r3c	0.396017	Fam241a	1.97976									Mapk3	2.15548
								Pira2	0.66495	Gstp1	3.3095	Ccdc141	1.09948											Tmed5	2.88646					Arhgap20	0.802085					Bmpr2	3.99136	Lrrc4c	2.41507									Nol7	1.48586
								Ier3ip1	1.5726	Arl1	1.34729	S100a1	0.92184											Syne2	3.59764					Dand5	1.34888					S1pr3	1.50747	Vstm4	1.91493									Ldha	3.07341
								Cfb	0.530569	Acyp2	0.662306	Marveld1	0.682751											Lrmda	6.22325					Dis3l2	0.859772					Pi15	2.12196	Arhgap42	19.5233									Krr1	1.07215
								Myl6	12.4123	Csmd1	1.54949	Shisa2	0.35929											Sema3e	0.995819					Cbx7	2.05553					Myl9	1.32621	Ptges	0.387475									Tmed5	2.75023
								Fam71a	0.750513	Slc4a4	1.90683	Smim7	0.765363											Cycs	2.89442					Tcf4	9.64184					Afdn	0.808877	Prkca	4.50276									Syne2	1.83617
								Lamtor3	0.989866	Lsamp	2.16335	Swi5	1.88446											Rnf217	0.990718					3110082I17Rik	1.04724					Macrod2	0.625325	Plcb1	5.50527									Lrmda	4.67088
								Tma7	2.78463	Mcrip1	0.984871	B530045E10Rik	1.42015											Gpx1	11.4293					Smagp	0.914604					Lgals1	10.0133	Fam174a	1.68791									Eno1	1.57243
								Neat1	10.9286	Cxcl12	3.48302	Fzd1	0.926536											Chd4	5.16518					Ier2	12.1647					Aard	0.349144	Msrb3	2.65248									Sema3e	0.730076
								Itpripl2	1.7547	Zcchc14	0.575489	Shb	0.982535											Pepd	0.833088					Sh3pxd2a	2.99925					Flnc	0.568193	Pcdh19	2.15566									Cycs	2.66207
								Syne1	2.34633	Cox5b	3.30247	Ubtd2	0.642537											Trerf1	2.2858					Dusp7	0.477403					Syt11	0.632577	Cacna1c	24.302									Rnf217	0.695879
								Pvt1	2.08551	C1qtnf7	1.73168	Tst	0.554652											Rab44	1.16259					Exoc6	1.50237					Prdm6	3.90107	Ncald	0.703057									Gpx1	10.5715
								AU020206	3.22872	Dlgap4	1.23599	E130308A19Rik	1.56085											Ano6	1.74775					Srcap	1.49904					Marcks	4.3208	Pcdh1	1.63381									Pepd	0.768759
								A930007I19Rik	1.87716	Kalrn	0.791032	Magi1	0.741201											Hist2h2aa1	2.25877					Mat2a	4.16839					Serpinh1	4.73861	Rap2a	2.01585									Trerf1	1.00262
								Gm26542	0.96491	Flot2	0.54724	Dmd	2.42335											mt_Nd1	12.0222					Cnn3	1.98964					Chchd2	7.6871	Pard3b	1.93764									Hist2h2aa1	0.887336
								Sowahc	1.27769	Iah1	0.789481	Olfr1033	0.612061											mt_Nd2	11.5496					Ndst1	0.905575					Top1	6.2129	Mtcl1	1.08454									Hvcn1	1.44751
								Bcl2a1d	3.00206	Opcml	2.63012	Kcnk13	0.720688											mt_Co1	60.8781					Nt5dc3	1.23041					Rasal2	1.38731	Acvr2a	2.2773									Siva1	1.15649
								Kcnq1ot1	1.89491	Cys1	0.63293	Dipk2a	2.34679											mt_Co2	42.8143					Iigp1	4.59842					Trabd2b	0.849464	Gm14964	0.33832									mt_Nd4	15.825
								Bcl2a1a	2.56123	Cfl2	0.76809	Mettl24	1.08369											mt_Co3	34.7033					Fgfr3	0.44802					Ccl19	0.746062	Tmco1	1.42094									Aurkaip1	1.59162
								Sh2d1b1	1.22278	Ufc1	1.11791	Mtus1	1.48241											mt_Nd3	4.74803					Lifr	1.85342					2210408I21Rik	0.446356	Pbx1	8.27439									Dhrs3	1.331
								2900097C17Rik	0.931623	Cped1	3.31467	Pid1	10.3412											mt_Nd4	17.5292					Rhob	5.71236					Cebpd	11.545	St6galnac3	3.59439									Mthfs	2.2436
								Gm37168	0.812343	Numbl	0.522415	Smtnl2	0.634455											mt_Nd5	6.09956					Slfn5	5.82537					Apcdd1	0.617513	Plekhg3	1.06008									Hmgb1	8.63986
								Gm47507	0.93303	Snu13	2.24662	Spred2	1.17172											mt_Nd6	0.919888					Gm4876	0.480524					Fndc1	1.61779	Asap2	1.93848									Vkorc1l1	0.758863
								Ndufb1_ps	6.14314	Col23a1	0.985407	Col27a1	0.984864											Dhrs3	1.73232					Emcn	2.09763					Tuba1a	4.84721	Tnrc6a	2.04683									Bub3	1.2073
								AU022793	0.374479	Rnf217	1.08297	Tcf21	7.03911											Mthfs	1.51737					Lrrc8c	3.16177					Klf12	1.32899	Map1b	0.461702									Eif1ax	1.01867
								Gm41307	0.486772	Chchd1	1.17122	Cradd	0.776381											Vkorc1l1	0.944375					Phactr1	1.80459					Plac9b	0.687097	Cysltr1	0.800614									Lyar	0.664193
								Gm41496	0.569167	Cdc42ep5	0.54258	Adra1a	4.81112											Amn1	1.05568					Actn4	2.83794					Smim10l1	0.757208	Lamb2	2.6528									Romo1	1.92372
								Gm34455	1.2649	Nlgn1	0.535524	Cavin2	1.37744											Efcc1	1.19163					Usp46	0.431461					Sod3	3.35102	Prkg1	50.561									Cenpm	0.401311
										Fbln2	1.67889	Mosmo	0.803556											Ap5s1	0.730105					Klhl5	4.51838					C4b	1.31744	Ctif	0.467618									Lgals1	5.60661
										Ifi27	1.8966	Ccbe1	1.01148											Cenpb	1.03539					Agap1	3.26401					Pappa2	2.20628	Glis3	0.799647									Efcc1	0.586402
										Cntn4	0.463048	Rbp1	5.8622											Clec16a	1.73389					Pdlim1	2.78577					Ppp1r12b	1.95155	Uba2	0.80137									Ap5s1	0.654501
										Aox3	0.418304	Camk2n1	1.01623											Sort1	2.78536					Nfic	1.08737					Prr16	1.00022	Yap1	1.11422									Cenpb	1.19473
										Siva1	0.962598	C1qtnf2	0.484279											Hist1h3a	0.623653					Klf2	14.809					Rab18	1.16215	Hunk	2.39783									Gng5	8.0056
										mt_Cytb	24.1963	Ar	1.6035											Hist1h2ac	1.31832					Kcmf1	1.81021					Nbeal1	2.19613	Tcf4	11.2676									Sort1	1.79031
										Selenop	6.68997	Fat4	0.554027											Hist1h3e	2.68944					Ntrk2	1.78584					Il11ra1	1.0307	Plxnb1	0.888668									Psma5	1.26164
										mt_Nd4l	10.9773	Rhoj	1.23607											Hist1h2bj	1.0348					Tead1	0.599375					Ggh	0.803282	Ppfia2	1.96036									Hist2h2ac	0.419262
										Adamtsl1	1.1052	Ckap4	0.700026											Hist1h2br	0.735245					Tns1	2.15128					Ehd2	0.934681	Nudcd3	1.41627									Hist1h2ac	0.610981
										Hmgn3	0.393304	Ptgs1	0.349233											Hist1h4n	1.17335					Soga1	0.679501					Mir100hg	0.811053	Lipg	6.69832									Hist1h2ae	4.6586
										Fxyd6	0.66292	Ctdspl	2.7023											Hist1h4m	1.50682					Dach1	5.70666					Thbd	1.3171	Mat2a	5.97024									Hist1h3e	0.765385
										Hmcn1	1.44522	Flrt2	0.554185											Lyz2	33.8327					Ghr	6.32023					Ism1	6.7073	Cyhr1	0.694114									Hist1h2bj	0.521462
										Bmpr2	2.92561	Adamts12	0.483603											Ahnak	13.3913					Fez2	0.46723					Arrdc3	6.9414	Cnn3	1.71993									Hist1h2an	0.756201
										Pi15	0.767502	Fbxo30	1.85584											Ell	0.89009					Pard6g	0.718635					Hpse2	3.53129	Pde5a	46.9021									Hist1h3c	0.841917
										Romo1	3.66385	Ust	3.00156											Nlrp1b	0.650569					Tcim	4.39882					Hoxb2	0.554859	Rhob	4.07838									Lyz2	125.375
										Afdn	0.748123	Ppp1r2	4.9212											Top1	7.22404					Adgrf5	11.4481					Selenom	2.50441	Atpif1	2.16053									Psmb3	1.80916
										Lgals1	14.1482	Rnf150	1.37974											Ccnyl1	2.55925					1700001K19Rik	0.954762					Sox4	0.67602	Vapb	0.743941									Slfn9	0.491274
										Ddrgk1	1.20831	Sned1	1.03208											Lilra5	0.441709					Rab31	1.15557					Ywhaq	3.34369	Vsnl1	5.36129									Spdl1	0.654428
										Pnp2	0.40117	Tshz2	1.58041											Klhl9	1.02993					Rlim	3.91733					Airn	3.42273	Kcnn2	1.90584									Tmem256	2.26814
										Gng5	7.16399	Stbd1	0.491327											Jund	25.0682					Pcbp2	4.17214					Ctdsp2	1.35359	Gm4876	0.55313									Chchd2	8.13634
										Myadm	2.64371	Col6a3	4.42803											Naip5	0.763593					Gulp1	1.4649					Bnip3	0.452523	Pla2r1	2.03421									Lilra5	0.848935
										Selenbp1	1.30209	Dip2c	2.04726											Hpcal1	2.3457					Jmjd6	0.901133					Prnp	3.05019	Mettl7a1	1.01969									Ndufb6	1.22557
										Prdm6	1.50153	Lhfp	3.90034											Ccnb1ip1	2.79285					Tmem140	0.837616					Slc8a3	1.7431	D730045B01Rik	1.35008									Ptges3	3.48344
										Marcks	2.7732	F2r	3.96023											Cebpd	3.46151					Mettl15	0.497091					Kdelr2	1.28263	Adam10	1.45962									Naip5	0.477818
										Ahnak	7.72645	Osr1	0.403847											Csf2rb	1.89217					St6galnac2	0.339415					Spaca6	1.07555	Actn4	2.72329									Lsmem1	2.68777
										Tmem256	3.27146	Gli2	0.610442											Ear2	3.54309					Ece1	3.12031					Gm12216	1.01297	Agap1	6.44358									Hpcal1	1.52632
										Serpinh1	10.6032	Myof	2.0204											Ear1	1.69476					Sptan1	12.3468					Gm15179	0.443534	Nfic	1.44432									Polr2g	0.978382
										Adamtsl3	0.637738	Foxo3	2.83127											Gm10382	0.542231					Megf6	0.722595					Zfp703	1.07324	Ddx17	2.76609									Csf2rb	1.68605
										Chchd2	10.8696	Hoxb3	0.393139											Ahnak2	0.686022					Eml1	1.3156					2610307P16Rik	2.35766	Cgrrf1	0.96664									Ppia	22.173
										Mn1	0.431816	Dcun1d3	0.915583											Acot1	0.770929					Gstm1	2.68439					Gm13889	4.61697	Tmem245	0.978234									Ccnf	0.458518
										Gm1673	0.343576	Efna5	0.582126											5031425E22Rik	3.38177					Smco4	0.699962					1500009L16Rik	0.521241	Mrfap1	1.90803									Slc39a2	0.472614
										Trabd2b	1.38678	Prex2	20.2118											D730003I15Rik	0.678872					Kcnh1	0.538705					1200007C13Rik	0.589409	Tead1	3.4779									Ear2	5.9309
										Il1rl2	0.452383	Armcx3	0.527377											Ifi207	1.1928					Tspan7	15.0223					Cbx6	0.675604	Tns1	9.07509									Ear1	2.37631
										Dnajc25	0.495588	Plcxd3	1.53188											E330020D12Rik	1.4656					Dock1	3.26288					Slc5a3	0.957745	Map6	1.51782									Gm6116	0.399982
										Ccl19	0.978625	Lix1l	0.895124											Ppp1r12b	1.26698					Gpr182	0.461713					Pakap	0.68353	Cd47	4.82601									Acot1	0.560546
										Ndufb6	1.05837	Upk1b	1.24767											Klhl21	0.68416					Samd12	7.83276					Mir99ahg	2.95953	Soga1	2.38896									Vma21	0.800129
										Arhgef10	0.589831	Cyp20a1	0.691869											Sh3d21	1.03614					Tubb2a	3.35012					Myl6	11.0448	Zcchc24	0.951798									Cops9	1.48265
										Smim15	0.733942	Cdc42ep1	0.695588											Btbd19	0.673816					Ccser2	1.59927					Hspa1b	8.79301	Dach1	1.32738									Btbd19	0.642704
										Cebpd	6.11778	Tecrl	0.328399											Mob3b	2.04373					Thra	0.651167					Fam71a	0.629352	Ghr	3.7051									Mob3b	1.13693
										Mcc	1.07988	Clip1	1.27936											Mlycd	0.955658					Skap2	3.22377					Vgll3	0.691193	Tcf7l1	0.98964									Ggh	0.841373
										Fndc1	1.5619	Nckap5	2.05002											Gm10634	1.16485					Arhgef12	9.56789					Eid1	1.09597	Fto	1.74639									Dnajb14	1.30902
										Ang	0.408249	Sertad2	3.65679											Zfp791	0.521422					Calcrl	34.9212					Gm17167	0.326781	Emc7	1.68385									Spc24	0.801809
										Tuba1a	6.60729	Arhgap23	0.830918											Dnajb14	1.25766					Syn3	0.604472					Hspa1a	14.0606	Irs1	0.821682									Sirpb1c	0.922151
										Zfp9	0.315799	Calhm5	0.325505											Peak1	3.874					Rgs3	1.10281					Kcnb2	2.07177	Fez2	1.14578									AU019990	0.609478
										Plac9b	3.17952	Rasl11b	1.28679											Mafb	2.1392					Taok2	0.781925					Malat1	522.36	Tcim	0.808709									Gas2l3	0.567849
										Smim10l1	0.815992	Pgrmc2	0.574159											AU019990	1.51228					Kif13b	1.30167					Zfp131	1.96148	Slit3	1.7278									Morrbid	2.3767
										Grcc10	2.15725	Zfp697	0.435676											Slc4a11	1.47524					Serpinb6a	1.05425					Nim1k	0.467032	Cd248	0.377916									Serf2	10.8893
										Ahnak2	0.470112	Grem2	0.799501											Morrbid	2.72602					Zfp462	0.445304					Syne1	2.07027	Chn1	4.51009									Ccdc162	3.83203
										Sod3	4.30603	Agmo	1.25601											Zfp934	0.694463					Casc4	2.58972					Vkorc1	1.10271	Rab31	1.49185									Cenpw	0.581518
										C4b	6.28719	Eva1b	1.8992											Ccdc162	8.62527					Sntb1	2.13609					H1f0	0.565344	Fry	4.37017									Msrb1	6.47549
										Prr16	0.886094	Fam171a1	1.58818											Amd1	1.24712					Samd5	0.780919					Snhg18	0.614236	Chd9	2.84699									Gpx4	4.41886
										Cops9	1.91447	Kcnb1	0.578597											Gpx4	3.0145					Tor3a	0.636093					Gm26802	2.77237	Fkbp2	1.31552									Selenoh	2.20981
										Rab18	1.05709	Micos10	2.44513											Naip6	0.860175					H2_Q7	4.1798					Tnfsf12	0.86578	Gulp1	1.27871									Sf3b5	1.7113
										Nbeal1	1.39208	Vstm4	0.519421											Naip2	1.55284					Fam78b	0.686172					Gm26632	0.466481	Ebf1	24.7623									Abracl	3.26201
										Il11ra1	2.35302	Arhgap42	0.995491											C730034F03Rik	1.25648					Mfap2	0.679265					Rian	2.69156	Arhgap24	3.67194									Ndufaf8	0.887021
										Ggh	0.937162	Ptges	0.627897											Rab9	0.785198					Ifitm2	6.58093					9530026P05Rik	5.37336	Bcl2	2.17296									Rad54b	0.332578
										Adh1	2.47901	Prkca	7.26199											H2_DMb1	1.73666					Gstp1	1.33785					B830012L14Rik	0.827202	Lmcd1	3.03692									Eif5a	4.94677
										Ehd2	0.709743	Olfml1	0.405194											Gm3448	0.511518					Acyp2	0.85713					Kcnq1ot1	1.48099	Gnai1	2.53571									Naip2	1.15318
										Mir100hg	1.17282	Msrb3	1.14115											Spaca6	0.532337					H2_K1	17.0327					Dchs2	1.78515	Lepr	3.79803									Samd1	0.457245
										S100a16	1.23153	Nat8f3	0.55306											C920021L13Rik	0.806235					Cxcl12	4.53907					Naaladl2	2.51095	Ankrd29	0.65377									Kdelr2	1.01969
										Thbd	2.88176	Cacna1c	6.57128											4933421O10Rik	1.04416					Zcchc14	1.22922					2900097C17Rik	1.07028	Zfp329	0.407669									Arpc4	2.27013
										Ism1	2.0759	Ncald	2.31292											1700010K24Rik	0.459868					Hipk2	1.35821					Gm43050	0.41892	Cacnb2	7.44646									H2_DMb1	1.73074
										Serf2	11.9491	Vamp7	0.436878											Mir22hg	1.28241					Hist1h4d	0.650236					Gm44956	0.344385	Sept11	5.70877									Kifc1	0.319115
										Fibin	0.417796	Cbr1	0.491342											Gm11496	0.376056					Gdpd1	0.395991					Pnp	4.22308	Palld	0.830764									Ulbp1	0.77502
										Heg1	2.67358	Irf2bp2	2.15913											Gm14963	0.438074					Dlgap4	2.15919							Eml1	0.755056									Slc48a1	0.543704
										Smim41	0.686405	Tceal8	0.788285											Snhg3	2.61052					Ext1	4.92867							Smco4	0.64564									Ubl5	3.75444
										Hoxb2	0.387567	Mical3	2.08995											4930430E12Rik	0.873256					Cyp2d22	0.377327							Kcnh1	0.718363									4930430E12Rik	0.664655
										Ly6a	7.44407	Rap2a	3.02294											A230083N12Rik	0.999745					Kalrn	0.90956							Ube2e2	6.65803									B230369F24Rik	0.423617
										Selenos	2.57452	Dcun1d4	0.670327											Trmt61b	0.768219					Mospd2	0.737515							Dock1	1.75525									AI662270	0.934153
										Selenom	6.27572	Cox6b2	1.22333											Gm11476	0.635081					Ssbp3	1.00062							Smim4	1.23441									Lamtor5	0.928344
										Gpx4	3.44151	Spats2	0.566752											4930469K13Rik	0.410539					Qk	14.2879							Gpc6	1.845									Fcor	0.531877
										Airn	2.98081	Xkr4	0.885116											4921531C22Rik	4.09639					Btbd3	0.631628							Ccser2	1.27619									Tnfsf13	1.10282
										Sf3b5	1.48107	Smim11	1.24404											Zfp703	2.20861					Cttnbp2nl	2.03017							Thra	0.802567									Rasgef1b	6.26099
										Smim1	0.506882	Pard3b	3.88088											Gm13571	0.940954					Rapgef2	6.20769							Cds2	1.53763									Timm10b	1.85962
										Ctdsp2	1.44538	Acvr2a	1.4755											Gm15564	2.02154					Tmem65	0.943103							Rex1bd	1.0812									Bcl2a1b	4.1794
										1110065P20Rik	0.456447	Gm14964	0.453994											Gt(ROSA)26Sor	2.0738					Kdr	2.41128							Vwa8	1.15075									Ier3ip1	1.53378
										Ndufaf8	0.788299	Slc39a1	0.931866											Gm13067	0.858816					Ica1	1.65555							Skap2	2.72616									Snrpe	4.89592
										Tomm5	1.03866	Tmco1	1.53511											Isoc2a	0.747132					Sox7	2.85269							Tafa1	10.4172									Myl6	9.43346
										Rbis	1.08857	Epha3	1.31843											Gm11973	0.49027					Mapk3	1.82274							Sept9	1.67489									Fam71a	0.673705
										Dact3	0.465442	Nav2	2.60173											Snhg20	0.787688					1110038F14Rik	0.823644							Bcas3	3.22585									Lamtor3	1.47033
										Prkcg	1.05457	Robo2	7.73585											Gm15518	1.18919					Syne2	2.42424							Nhs	0.913641									Tma7	3.27047
										Sec61g	11.8292	Pbx1	22.5891											Gm16096	0.507569					Sox11	2.20634							Arhgef12	3.18745									Lsm5	1.70034
										Ifi27l2a	7.77718	Dlg2	0.711646											4930404I05Rik	0.564745					Rnf217	0.6696							Syn3	0.625418									B930036N10Rik	1.09799
										Ly6c1	2.16114	Jun	16.405											C430049B03Rik	1.75944					Ano6	2.10965							Ptp4a3	1.66063									Neat1	9.03794
										Prnp	1.57243	Suclg1	0.761095											Junos	1.02704					mt_Nd4	16.4856							Ntm	1.23157									Rpl41	42.1522
										C7	2.9201	Lamb2	0.648813											Tmem170b	1.85325					mt_Cytb	23.1508							Serpinb6a	0.992587									Hist1h2ap	14.3314
										Kdelr2	1.787	Prkg1	13.1447											Gm11867	0.483966					Selenop	2.88233							Zfp462	0.392042									Itpripl2	1.00301
										Slc48a1	0.572806	Ctif	0.472835											Rab11fip4os1	0.730629					mt_Nd4l	10.9342							2610008E11Rik	0.600909									Pvt1	1.53922
										Gm13889	0.606859	Glis3	0.699415											2900089D17Rik	0.471007					Phactr4	1.46071							Rnf14	0.832097									AU020206	2.15
										Hotairm1	0.821935	Gas1	1.84323											Slc5a3	1.146					4931406P16Rik	5.74794							Samd5	0.728626									E230029C05Rik	0.810858
										1200007C13Rik	0.601677	Jam2	0.419122											Rasgef1b	14.358					Tecpr1	1.01796							Tnfrsf19	2.43979									A930007I19Rik	2.46166
										Galnt2	0.875291	Yap1	1.79653											Gm8113	0.752191					Fbxl18	2.444							Mfap2	0.494258									Gm26542	0.713862
										Cbx6	0.625246	Arhgap20	0.556218											Bcl2a1b	4.88916					Zbtb16	1.66504							Ifitm2	5.96419									Sowahc	1.02498
										Ier3ip1	1.78428	Aldh1a1	15.0642											Gm16168	0.407589					Hmcn1	13.7824							Cd302	1.69104									Lockd	0.670838
										Srpx	1.1126	Hs6st3	3.71899											Snhg9	1.0584					H2_T23	3.25165							Gstp1	1.52938									Hist1h3d	0.37085
										Cfb	2.27123	Tnfaip6	2.17516											Pou3f1	0.655641					Bmpr2	14.7253							Ctnna3	1.2889									Bcl2a1d	2.56075
										Bloc1s1	1.53941	Tcf4	7.96326											Tmem189	3.16779					Rtl8b	0.842096							Acyp2	1.40401									9130401M01Rik	0.643879
										Churc1	1.09732	Aldh7a1	0.395151											Fam71a	0.605253					Rtl8a	1.75179							Csmd1	1.61226									Hist1h3i	0.460019
										Mir99ahg	2.21796	Nebl	14.6013											B930036N10Rik	4.29354					Zfp948	0.478062							Slc4a4	1.22218									Bcl2a1a	2.03726
										Myl6	11.4621	4732471J01Rik	0.399084											Neat1	18.6577					Afdn	2.80823							Maml3	6.25975									Sh2d1b1	1.112
										Hspa1b	9.28001	Ech1	0.88538											Malat1	235.343					Macrod2	0.551864							Taok3	1.63366									Gm37168	1.29392
										Vgll3	1.09539	Mat2a	5.88055											Gm20513	1.58345					Phf11d	0.338115							Zcchc14	2.32465									Mrpl33	4.40205
										Eid1	1.63327	Cyhr1	0.623717											Gm20406	1.02739					Shroom4	1.15991							Hipk2	1.22561									0610012G03Rik	0.939968
										Hspa1a	7.4679	Cnn3	1.42403											Rab26os	0.458945					Rap1a	4.25327							C1qtnf7	5.06141									Nup62	0.573341
										Rpl41	40.8321	Pde5a	1.257											Hist1h2ap	2.18009					Tmem100	10.7699							Dlgap4	1.47185									Gm42047	0.842308
										Rnasek	2.23712	Iigp1	2.36976											AC149090.1	1.81725					Msi2	3.072							Kalrn	1.9167									Gm47507	1.01213
										Gm9780	0.416663	Fgfr3	1.25918											Itpripl2	1.35622					Cacng7	0.499265							Mospd2	0.764693									Ndufb1_ps	6.60258
										Ccdc85b	0.785399	Lifr	1.01237											Hist4h4	1.08205					Irgm2	1.56336							Suclg2	0.856063									AU022793	0.413232
										Plac9a	0.291224	Arfgap3	0.547362											Syne1	4.37471					9930111J21Rik2	1.57185							Flot2	0.629301									Gm34907	0.463911
										Vkorc1	3.05054	Rhob	3.79647											9530052E02Rik	0.533982					Mfhas1	0.799854							Btbd3	5.7929
										H1f0	0.538989	Lclat1	2.1047											Gm4221	0.972092					Rnf213	3.05544							Cttnbp2nl	1.0054
										Snhg18	1.58385	Gm4876	0.6054											Gm26881	1.42416					Ccnd1	0.789574							Rapgef2	11.0761
										Gm26802	1.6426	Pla2r1	1.5339											4933433G15Rik	0.976212					Tmem256	1.66427							Cys1	1.11225
										Tnfsf12	1.11153	Mettl7a1	8.13033											Pvt1	2.45732					Serpinh1	1.92637							Tubb4a	0.561283
										Rian	2.07351	Slc8a1	4.8913											Gm26759	0.772904					Tlnrd1	0.812395							Phactr2	1.44964
										9530026P05Rik	1.53828	Tmem119	2.05543											Gm26887	2.65513					Chchd2	8.06297							Cfl2	0.98084
										B830012L14Rik	1.03354	Phactr1	3.18283											6720427I07Rik	1.02399					Top1	7.69611							Mtap	0.515633
										Rpl24	14.3559	Agap1	4.02426											AU020206	2.15177					Rasal2	5.72465							2010204K13Rik	1.56965
										Naaladl2	3.12136	Nfic	1.75048											E230029C05Rik	2.04684					Lrrc8b	1.12656							Manbal	0.626655
										2900097C17Rik	1.21911	Cgrrf1	0.540038											Dleu2	5.99786					Sox13	1.50014							Mapk3	0.985728
										Gm43050	0.377877	C1ra	1.28157											9530059O14Rik	0.732756					Ccnyl1	2.26889							Kif1b	2.03807
										Flt3l	0.647281	Mrfap1	2.18962											A930007I19Rik	3.21659					Rasgrp3	5.28852							Clip2	0.987796
										Pnp	4.51216	Tead1	2.27363											Gm26542	0.912198					Hpcal1	1.96441							1110038F14Rik	0.624169
										Tmem223	0.715188	Tns1	10.9584											Gm26917	161.871					Cebpd	3.96155							Scoc	0.591121
												Maf	2.45293											Gm27008	0.751534					Mcc	6.3624							Hacd1	0.514781
												Cd47	4.47127											Gm42418	451.749					Tuba1a	4.02363							Syne2	3.89349
												Soga1	0.616604											Sowahc	4.17232					Klf12	1.97287							Snrnp70	2.1693
												Zcchc24	0.680468											Kctd12	7.84188					Lratd2	0.469893							Egfem1	1.31231
												Dach1	2.45724											Hist1h3d	0.462944					Smim10l1	0.672373							Unc5d	1.1336
												Gpc3	5.04441											2810013P06Rik	8.63757					H2_Q6	3.16448							Sox11	0.482003
												Cope	1.19003											Gm29358	1.2635					H2_D1	16.3166							Cdc42ep5	0.372385
												Rras2	3.81856											Bcl2a1d	2.87956					Gm4951	2.48222							Ano6	1.81408
												Ghr	5.67025											Hist1h3f	0.52752					3222401L13Rik	0.42362							Ifi27	1.72043
												Abcd2	0.677115											2810454H06Rik	0.479411					Ecscr	2.41796							Siva1	0.774199
												Tcf7l1	0.997017											Gm10138	1.23473					Nbeal1	1.69601							mt_Nd4	16.7149
												Tmem150a	0.324689											Gm26728	0.611992					Btbd19	0.624558							mt_Cytb	30.3542
												Fto	1.83406											Plet1os	0.920927					Dnajb14	1.19976							mt_Nd4l	13.0746
												Emc7	1.42996											Kcnq1ot1	1.90545					Ehd2	1.29316							Tacc1	5.5554
												Irs1	0.7818											Gm28307	0.421957					S100a16	2.49542							Phactr4	0.98741
												Pard6g	0.453944											Hist1h3i	0.694857					Tox2	0.636979							Impad1	0.687813
												Tcim	0.722006											Bcl2a1a	2.20088					Mafb	1.5051							Hmgn3	0.513472
												Slit3	6.93032											Sh2d1b1	0.441134					Thbd	7.44327							4931406P16Rik	1.23182
												Chd9	1.71445											Gm37240	2.47448					Hspa12b	0.753033							Nck2	5.21204
												Fkbp2	1.56109											Gm37305	1.08045					Ctla2b	0.533927							Bmpr2	2.09905
												Gulp1	3.4606											4833445I07Rik	2.47036					Amd1	1.42231							S1pr3	3.7655
												Ces1d	3.20889											Gm37168	1.66168					Heg1	6.0686							Myl9	5.58494
												Gja5	1.3518											AY036118	60.1642					Ly6a	9.14895							Zfp948	0.681006
												Gsk3a	0.785508											Hist2h2bb	0.965781					Sox4	1.15186							Lrch1	3.28193
												Scn3a	3.10847											2900060B14Rik	0.842427					Nrarp	0.670111							Col8a1	6.95504
												Arhgap24	6.05086											D830036C21Rik	0.944193					Airn	2.20157							Aard	0.503233
												Chst3	1.12659											Gm44710	0.623034					Ctdsp2	1.0059							Zfp467	0.522353
												Ryr3	0.3374											Gm45442	0.522335					Ube2d3	8.56047							Myadm	4.62672
												Eif1a	1.825											Iqcn	0.451951					Gm4070	1.3924							Cry2	0.61457
												Colq	0.78721											Gm31718	1.98311					Prkcg	4.14363							Zbtb34	0.851074
												Gnai1	1.04374											Gm36198	0.993202					Hist3h2a	0.660078							Nr2f1	2.18405
												Lepr	1.31579											Gm47096	1.25376					Igtp	0.546904							Prdm6	2.16491
												Sptan1	4.31622											Gm46224	0.644737					Ifi47	0.7484							Marcks	13.651
												Cacnb2	10.479											Gm19951	3.40273					Tgtp2	0.904343							Tmem100	1.77933
												Palld	3.65962											Gm47863	0.448526					Tgtp1	0.470775							Fat1	2.99417
												Eml1	0.736018											Gm47819	0.618409					Ly6c1	4.81391							Mfhas1	0.797502
												Gstm1	6.2665											Gm47507	1.13512					Gbp4	1.0205							Slc35g2	0.603921
												Adamts17	3.36766											Gm48099	1.2449					Nhsl2	0.819204							Serpinh1	7.3101
												Chsy3	2.28873											Hist1h2bh	0.60071					Phyhd1	0.404907							Adamtsl3	3.88146
												Arhgap35	1.26962											AU022793	0.488569					Fam71f2	0.524058							Wfdc8	0.986183
												Ube2e2	1.99222											Pnp	2.98205					Spaca6	0.567327							Rasal2	1.37544
												Dock1	0.713532											Rmrp	0.65188					Gm12216	2.30587							Lrrc8b	0.991506
												Smim4	2.08376											Gm34907	0.594582					C230037L18Rik	0.372745							Sox13	0.597619
												Tmed9	1.82192											Gm49463	0.416491					Gm12940	1.48033							Trabd2b	2.13693
												Thra	0.883331											Gm49774	1.5376					4930554G24Rik	0.679886							Klhl9	0.728498
												Nap1l1	3.74295											Ptp4a1.ENSMUSG00000117310	1.09636					Gm16046	0.463174							Hrct1	1.91431
												Col13a1	3.22417											Gm36486	0.837615					Atcayos	0.451502							Ccl19	0.601707
												Rex1bd	1.0683											Apbb3	1.43298					2610307P16Rik	1.49713							Camkmt	0.729546
												Vwa8	0.687303											Gm10802	0.397344					Gm13889	2.10201							2210408I21Rik	0.717827
												Frem1	0.468862											Gm50209	0.580267					0610043K17Rik	0.454899							Tia1	0.814162
												Rad51b	0.910535											4833438C02Rik	1.27267					Junos	0.963501							Nt5dc2	2.21839
												Eda	1.82241																	Hotairm1	1.33573							Apcdd1	0.365312
												Bcas3	3.71691																	Ier5l	1.86485							Tuba1a	6.56243
												Nhs	1.15891																	Apold1	0.709616							Klf12	1.41725
												Arhgef12	4.11608																	Myl6	9.77406							Plac9b	0.809904
												Uqcr10	2.45522																	Hspa1b	9.49221							Smim10l1	0.744142
												Syn3	0.768787																	Lrrc32	0.749009							Ppp1r12b	1.26692
												Unc5c	6.61336																	Fam71a	1.91822							Rab18	1.26991
												Chpt1	1.95298																	Hspa1a	11.3916							Nbeal1	4.76806
												Serpinb6a	1.60512																	Malat1	255.788							Faap20	0.599089
												Casc4	1.20623																	Zfp131	1.97651							Sh3d21	0.752546
												Nrg2	2.40893																	Gm3336	0.841905							Mob3b	2.74025
												Chst8	1.6847																	Ccdc85b	2.97343							Olfr550	0.47903
												Tnfrsf19	1.29514																	Itpripl2	1.26252							Ap1ar	0.993237
												Ifitm2	9.41738																	Syne1	8.26812							Ehd2	1.01048
												Cd302	3.72078																	H1f0	0.518516							Foxs1	0.944595
												Gstp1	2.56247																	Psmb9	1.52274							Csnk2a1	1.65697
												Arl1	1.31016																	A330023F24Rik	1.14098							Thbd	1.38395
												Acyp2	1.68343																	Gm26571	0.501743							Atxn7l3b	1.7868
												Tmem263	0.506416																	Gm9917	0.429886							Smim26	0.63055
												Slc4a4	0.737499																	Gm26887	1.76131							Ism1	7.71387
												Rrs1	0.551013																	Snhg5	0.735727							4833422C13Rik	1.03566
												Mcrip1	0.895384																	Gm26802	1.0789							Morrbid	6.45284
												Maml3	3.78165																	Fendrr	2.79485							Ptar1	1.39751
												Cxcl12	0.629326																	6720427I07Rik	1.02981							Fign	0.806299
												Zcchc14	1.1023																	AU020206	2.31414							Dnlz	0.546768
												C1qtnf7	3.87911																	9530026P05Rik	3.65389							Hoxb2	1.24695
												Dlgap4	1.0999																	2610037D02Rik	0.928143							Selenom	1.53185
												Ext1	8.69538																	Bvht	1.0966							Sox4	1.09787
												Cyp2d22	0.451469																	Gm4258	1.19525							Ywhaq	2.85867
												Kalrn	1.53495																	Atf7	1.3547							Nrarp	2.73714
												Iah1	0.724482																	4930403P22Rik	0.43243							Airn	4.15631
												Btbd3	0.778148																	Gm42941	0.474493							AW011738	0.78775
												Rapgef2	2.36235																	Gbp6	0.552979							Ctdsp2	1.60958
												Gm10115	0.304291																	Gm30382	2.69503							Ccdc47	0.890464
												Tmem65	0.933951																	Snhg1	3.34457							Prnp	0.804155
												Cys1	0.640864																	Iqcn	0.61158							Ccdc82	1.34272
												Tubb4a	0.78968																	Gm46367	0.564827							Kdelr2	0.966666
												Acadm	0.673381																	Gm49417	0.44007							Nhsl2	0.84058
												Cfl2	0.799663																	Pnp	2.37577							Hoxb3os	0.938816
												Ufc1	0.959741																	Lncppara	0.651017							Gm16833	1.08097
												Cped1	4.0311																	Gm49767	0.519822							Oip5os1	1.4534
												Kif1b	3.01366																	2700054A10Rik	0.400439							1110046J04Rik	0.33993
												Numbl	0.407672																	Gm50333	0.442831							Zfp703	1.56103
												Scoc	0.755862																	Gm34455	1.44673							Bcas3os1	0.447796
												Tmem117	0.359687																									Sox5os4	1.01196
												Bcl9l	0.711792																									Gm15564	1.09297
												Syne2	1.88694																									Adap2os	0.481076
												Aox1	0.627445																									E130102H24Rik	0.47391
												Col23a1	1.56803																									Snhg20	0.545007
												Rnf217	1.35228																									Gm13889	0.821193
												Chchd1	0.891552																									2610027K06Rik	0.863002
												Cdc42ep5	0.563397																									A830082K12Rik	0.845934
												Slc24a3	2.56313																									E130307A14Rik	0.63503
												Nlgn1	0.402993																									Gm15270	0.410143
												Ifi27	2.08319																									Tbx3os1	1.3907
												mt_Cytb	23.6129																									Hotairm1	2.38125
												Selenop	3.98243																									Bcl2l2	0.423155
												Tacc1	6.14793																									Cbx6	0.42005
												Phactr4	0.983022																									Umad1	0.998088
												Zbtb16	3.56028																									Rps6kc1	0.469965
												Fxyd6	0.423003																									Pakap	1.59672
												Hmcn1	3.04773																									Bloc1s1	1.10193
												Ppp1r3c	0.650775																									Myl6	14.3181
												Bmpr2	3.0922																									Hspa1b	9.92296
												S1pr3	0.599079																									Eid1	1.59003
												Pi15	0.855074																									Cox16	1.80147
												Romo1	2.0782																									Hspa1a	10.3092
												Afdn	0.889644																									Malat1	468.055
												Lgals1	7.0519																									Eif4e3	1.51047
												Ddrgk1	0.998577																									Gm21798	0.649302
												Myadm	3.0512																									Itpripl2	1.88872
												Cry2	0.675325																									H1f0	0.474244
												Sort1	1.80074																									A330023F24Rik	1.20699
												Selenbp1	4.54722																									Snhg18	0.649868
												Prdm6	5.77563																									Gm17501	1.2817
												Marcks	6.37483																									Carmn	1.56907
												Tmem100	1.08395																									Tnfsf12	0.713437
												Ahnak	6.27221																									Fendrr	1.58941
												B3gnt9	0.382558																									C030034L19Rik	0.647136
												Mfhas1	0.960613																									Rian	1.5111
												Slc35g2	0.336517																									9530026P05Rik	4.46453
												Tmem256	1.68047																									Gm10687	0.380953
												Serpinh1	7.1769																									Gm42418	218.794
												Top1	5.92957																									B130024G19Rik	1.77041
												Rasal2	0.72715																									Kcnq1ot1	2.82762
												Trabd2b	1.4328																									2900097C17Rik	1.15036
												Klhl9	0.836882																									AY036118	42.1609
												Ptges3	2.63906																									4930447N08Rik	0.796778
												Smim15	0.789381																									Gm43050	0.651596
												2210408I21Rik	0.527684																									Peg13	0.752152
												Nt5dc2	1.27821																									Gm37494	0.725887
												Fam189a2	0.603215																									Gm49417	0.506469
												Cebpd	6.03142																									Gm32618	0.509105
												Ganab	0.629894																									Lncppara	0.806463
												Mcc	1.4187																									Gm41609	0.903345
												Tuba1a	3.63508
												Plac9b	0.756876
												Smim10l1	0.75192
												Sod3	8.32392
												Vamp5	0.695161
												Vma21	0.899673
												C4b	2.60092
												Ppp1r12b	1.397
												Prr16	1.67544
												Rab18	1.51894
												Nbeal1	2.68981
												Ccl27a.ENSMUSG00000073888	0.366932
												Il11ra1	1.60656
												Adh1	1.65512
												Spint2	0.560878
												Peak1	6.50086
												Ehd2	0.920391
												Mir100hg	2.18367
												S100a16	0.660856
												Fat3	4.63253
												Zfp950	0.591711
												Thbd	4.51228
												Atxn7l3b	1.36552
												Ism1	3.85118
												Arrdc3	2.09919
												Ptar1	1.43605
												Fibin	0.450606
												Heg1	4.90911
												Fign	0.813942
												Smim41	1.28431
												Hoxb2	0.367282
												Nrbp2	0.347236
												Selenos	2.31614
												Selenom	2.3288
												Gpx4	3.22023
												Sox4	0.903562
												Ywhaq	3.96911
												Airn	3.1226
												Smim1	0.373707
												Ctdsp2	1.77931
												1810010H24Rik	2.01166
												Ccdc47	0.683663
												Dact3	0.919801
												Prkcg	1.01668
												Zfp970	0.560357
												Prnp	0.867594
												C7	9.19902
												Kdelr2	1.46061
												Nhsl2	0.768348
												Phyhd1	0.453992
												Hoxa3	0.476684
												Spaca6	0.608482
												Slc48a1	0.61987
												Ctsf	0.338752
												2610307P16Rik	2.08503
												Gm13889	2.51308
												E130307A14Rik	0.618583
												0610043K17Rik	0.538912
												2210408F21Rik	0.617812
												Hotairm1	0.873488
												1200007C13Rik	1.51351
												Galnt2	0.902492
												Cbx6	0.556152
												Pakap	1.90776
												Mir99ahg	6.01136
												F830016B08Rik	0.932365
												Vgll3	3.34036
												Eid1	1.47232
												Gm17167	0.329977
												Cox16	1.32715
												Hspa1a	7.36655
												Kcnb2	0.564087
												Malat1	285.847
												Rnasek	2.20556
												Gm14403	0.390731
												Zfp131	1.54333
												D430019H16Rik	0.370572
												Itpripl2	0.765852
												Syne1	3.56242
												Vkorc1	1.18745
												H1f0	0.520161
												Snhg18	1.56872
												Gm26802	0.835069
												Tnfsf12	0.864773
												Gm26632	0.438038
												9530026P05Rik	6.26817
												Gm42418	166.282
												B130024G19Rik	0.718143
												6030407O03Rik	0.404523
												2010310C07Rik	0.462969
												Gm28055	0.319623
												Naaladl2	0.867748
												2900097C17Rik	1.47352
												AY036118	33.5087
												Gm43050	0.50504
												Mpv17	0.504981
												A330076H08Rik	0.673648
												A230057D06Rik	1.58643
												Flt3l	0.771325
												Pnp	3.0238
												Gm49708	0.330578
												Tmem223	0.831882
[truncated: 8 more columns]
