# Supplementary material for: FPCAM: A Weighted Dictionary-Driven Model for Single-Cell Annotation in Pulmonary Fibrosis
Source: Biology (Basel). 2025 Apr 26;14(5):479. doi: 10.3390/biology14050479 (PMC12108865; doi:10.3390/biology14050479)
Supplement: Supplementary file 1 [file biology-14-00479-s001.zip › File_S2.xlsx]

## Sheet: Sheet2
File S2. Construction of the pulmonary fibrosis dictionary file.
cell_cluster	marker_gene	Number_of_votes_received	votes	percent
Basal_resting	TP63	4	21	0.190476
Basal_resting	KRT5	4	21	0.190476
Basal_resting	KRT15	3	21	0.142857
Basal_resting	FXYD3	2	21	0.0952381
Basal_resting	KRT14	2	21	0.0952381
Basal_resting	KRT17	2	21	0.0952381
Basal_resting	EPCAM	1	21	0.047619
Basal_resting	ELF3	1	21	0.047619
Basal_resting	IGFBP2	1	21	0.047619
Basal_resting	SERPINF1	1	21	0.047619
Suprabasal_Differentiating_Basal	FXYD3	1	10	0.1
Suprabasal_Differentiating_Basal	EPCAM	1	10	0.1
Suprabasal_Differentiating_Basal	ELF3	1	10	0.1
Suprabasal_Differentiating_Basal	IGFBP2	1	10	0.1
Suprabasal_Differentiating_Basal	SERPINF1	1	10	0.1
Suprabasal_Differentiating_Basal	TSPAN1	1	10	0.1
Suprabasal_Differentiating_Basal	KRT5	1	10	0.1
Suprabasal_Differentiating_Basal	SERPINB3	1	10	0.1
Suprabasal_Differentiating_Basal	LY6D	1	10	0.1
Suprabasal_Differentiating_Basal	PLAT	1	10	0.1
Basal_proliferating_Dividing_Basal	MKI67	1	3	0.333333
Basal_proliferating_Dividing_Basal	CDK1	1	3	0.333333
Basal_proliferating_Dividing_Basal	TOP2A	1	3	0.333333
Hillock_like	FXYD3	1	9	0.111111
Hillock_like	EPCAM	1	9	0.111111
Hillock_like	ELF3	1	9	0.111111
Hillock_like	IGFBP2	1	9	0.111111
Hillock_like	SERPINF1	1	9	0.111111
Hillock_like	TSPAN1	1	9	0.111111
Hillock_like	DSG3	1	9	0.111111
Hillock_like	RAB38	1	9	0.111111
Hillock_like	TNS4	1	9	0.111111
Ciliated_cells	FOXJ1	3	14	0.214286
Ciliated_cells	RSPH1	3	14	0.214286
Ciliated_cells	FXYD3	1	14	0.0714286
Ciliated_cells	EPCAM	1	14	0.0714286
Ciliated_cells	ELF3	1	14	0.0714286
Ciliated_cells	IGFBP2	1	14	0.0714286
Ciliated_cells	SERPINF1	1	14	0.0714286
Ciliated_cells	TSPAN1	1	14	0.0714286
Ciliated_cells	C20orf85	1	14	0.0714286
Ciliated_cells	C9orf24	1	14	0.0714286
Deuterosomal	CDC20B	2	11	0.181818
Deuterosomal	FXYD3	1	11	0.0909091
Deuterosomal	EPCAM	1	11	0.0909091
Deuterosomal	ELF3	1	11	0.0909091
Deuterosomal	IGFBP2	1	11	0.0909091
Deuterosomal	SERPINF1	1	11	0.0909091
Deuterosomal	TSPAN1	1	11	0.0909091
Deuterosomal	KDELC2	1	11	0.0909091
Deuterosomal	E2F7	1	11	0.0909091
Deuterosomal	CDC20	1	11	0.0909091
Club_Cells	SCGB3A2	5	15	0.333333
Club_Cells	SCGB1A1	2	15	0.133333
Club_Cells	FXYD3	1	15	0.0666667
Club_Cells	EPCAM	1	15	0.0666667
Club_Cells	ELF3	1	15	0.0666667
Club_Cells	IGFBP2	1	15	0.0666667
Club_Cells	SERPINF1	1	15	0.0666667
Club_Cells	TSPAN1	1	15	0.0666667
Club_Cells	CYP2F1	1	15	0.0666667
Club_Cells	SCGB3A1	1	15	0.0666667
Goblet_bronchial	FXYD3	1	9	0.111111
Goblet_bronchial	EPCAM	1	9	0.111111
Goblet_bronchial	ELF3	1	9	0.111111
Goblet_bronchial	IGFBP2	1	9	0.111111
Goblet_bronchial	SERPINF1	1	9	0.111111
Goblet_bronchial	TSPAN1	1	9	0.111111
Goblet_bronchial	GPX8	1	9	0.111111
Goblet_bronchial	ALDH1A3	1	9	0.111111
Goblet_bronchial	CEACAM5	1	9	0.111111
Goblet_subsegmental	FXYD3	1	9	0.111111
Goblet_subsegmental	EPCAM	1	9	0.111111
Goblet_subsegmental	ELF3	1	9	0.111111
Goblet_subsegmental	IGFBP2	1	9	0.111111
Goblet_subsegmental	SERPINF1	1	9	0.111111
Goblet_subsegmental	TSPAN1	1	9	0.111111
Goblet_subsegmental	BPIFB1	1	9	0.111111
Goblet_subsegmental	C16orf89	1	9	0.111111
Goblet_subsegmental	NPDC1	1	9	0.111111
Goblet_Cells_Mucus	MUC5AC	3	11	0.272727
Goblet_Cells_Mucus	SPDEF	2	11	0.181818
Goblet_Cells_Mucus	TSPAN8	1	11	0.0909091
Goblet_Cells_Mucus	CYP2F1	1	11	0.0909091
Goblet_Cells_Mucus	CEACAM5	1	11	0.0909091
Goblet_Cells_Mucus	VSIG2	1	11	0.0909091
Goblet_Cells_Mucus	FUT6	1	11	0.0909091
Goblet_Cells_Mucus	MUC5B	1	11	0.0909091
pre_TB_secretory	FXYD3	1	9	0.111111
pre_TB_secretory	EPCAM	1	9	0.111111
pre_TB_secretory	ELF3	1	9	0.111111
pre_TB_secretory	IGFBP2	1	9	0.111111
pre_TB_secretory	SERPINF1	1	9	0.111111
pre_TB_secretory	TSPAN1	1	9	0.111111
pre_TB_secretory	SFTPB	1	9	0.111111
pre_TB_secretory	RNASE1	1	9	0.111111
pre_TB_secretory	SFTA1P	1	9	0.111111
Ionocytes	FOXI1	4	20	0.2
Ionocytes	ASCL3	4	20	0.2
Ionocytes	CFTR	3	20	0.15
Ionocytes	FXYD3	3	20	0.15
Ionocytes	EPCAM	1	20	0.05
Ionocytes	ELF3	1	20	0.05
Ionocytes	BSND	1	20	0.05
Ionocytes	IGF1	1	20	0.05
Ionocytes	CLCNKB	1	20	0.05
Ionocytes	Stap1	1	20	0.05
Tuff_Cells_Brush	ASCL2	2	11	0.181818
Tuff_Cells_Brush	DCLK1	2	11	0.181818
Tuff_Cells_Brush	FXYD3	1	11	0.0909091
Tuff_Cells_Brush	EPCAM	1	11	0.0909091
Tuff_Cells_Brush	ELF3	1	11	0.0909091
Tuff_Cells_Brush	DAB1	1	11	0.0909091
Tuff_Cells_Brush	HEPACAM2	1	11	0.0909091
Tuff_Cells_Brush	PLCG2	1	11	0.0909091
Tuff_Cells_Brush	BIK_POU2F3	1	11	0.0909091
Neuroendocrine_Cells_PNECs	CALCA	4	18	0.222222
Neuroendocrine_Cells_PNECs	CHGA	3	18	0.166667
Neuroendocrine_Cells_PNECs	ASCL1	3	18	0.166667
Neuroendocrine_Cells_PNECs	GRP	2	18	0.111111
Neuroendocrine_Cells_PNECs	CELF3	1	18	0.0555556
Neuroendocrine_Cells_PNECs	SLC6A17	1	18	0.0555556
Neuroendocrine_Cells_PNECs	CDK5R2	1	18	0.0555556
Neuroendocrine_Cells_PNECs	CHGB	1	18	0.0555556
Neuroendocrine_Cells_PNECs	BEX1	1	18	0.0555556
Neuroendocrine_Cells_PNECs	Cxcl13	1	18	0.0555556
Bronchio_alveolar_stem_cells	SFTPC	1	2	0.5
Bronchio_alveolar_stem_cells	Scgb1a1	1	2	0.5
SMG_serous_Cells	PRB4	2	15	0.133333
SMG_serous_Cells	LPO	2	15	0.133333
SMG_serous_Cells	PRB3	2	15	0.133333
SMG_serous_Cells	LTF	2	15	0.133333
SMG_serous_Cells	S100A1	2	15	0.133333
SMG_serous_Cells	FXYD3	1	15	0.0666667
SMG_serous_Cells	EPCAM	1	15	0.0666667
SMG_serous_Cells	ELF3	1	15	0.0666667
SMG_serous_Cells	TCN1	1	15	0.0666667
SMG_serous_Cells	FAM3D	1	15	0.0666667
SMG_mucous_cells	MUC5B	4	14	0.285714
SMG_mucous_cells	BPIFB2	2	14	0.142857
SMG_mucous_cells	FXYD3	1	14	0.0714286
SMG_mucous_cells	EPCAM	1	14	0.0714286
SMG_mucous_cells	ELF3	1	14	0.0714286
SMG_mucous_cells	TCN1	1	14	0.0714286
SMG_mucous_cells	FAM3D	1	14	0.0714286
SMG_mucous_cells	CCL28	1	14	0.0714286
SMG_mucous_cells	NKX3-1	1	14	0.0714286
SMG_mucous_cells	TFF3	1	14	0.0714286
SMG_basal	PTK2B	1	5	0.2
SMG_basal	MMP2	1	5	0.2
SMG_basal	COL14A1	1	5	0.2
SMG_basal	NUAK1	1	5	0.2
SMG_basal	G0S2	1	5	0.2
SMG_myoepithelial_cells	ACTG2	1	6	0.166667
SMG_myoepithelial_cells	ACTA2	1	6	0.166667
SMG_myoepithelial_cells	TAGLN	1	6	0.166667
SMG_myoepithelial_cells	CNN1	1	6	0.166667
SMG_myoepithelial_cells	KRT14	1	6	0.166667
SMG_myoepithelial_cells	MYH11	1	6	0.166667
SMG_Terminal_ciliated_duct_basal_cells	CCL28	2	14	0.142857
SMG_Terminal_ciliated_duct_basal_cells	KRT7	2	14	0.142857
SMG_Terminal_ciliated_duct_basal_cells	FXYD3	2	14	0.142857
SMG_Terminal_ciliated_duct_basal_cells	RARRES1	2	14	0.142857
SMG_Terminal_ciliated_duct_basal_cells	EPCAM	1	14	0.0714286
SMG_Terminal_ciliated_duct_basal_cells	ELF3	1	14	0.0714286
SMG_Terminal_ciliated_duct_basal_cells	TCN1	1	14	0.0714286
SMG_Terminal_ciliated_duct_basal_cells	FAM3D	1	14	0.0714286
SMG_Terminal_ciliated_duct_basal_cells	MGST1	1	14	0.0714286
SMG_Terminal_ciliated_duct_basal_cells	KRT19	1	14	0.0714286
AT1	CLIC5	4	17	0.235294
AT1	AGER	3	17	0.176471
AT1	RTKN2	2	17	0.117647
AT1	HOPX	2	17	0.117647
AT1	FXYD3	1	17	0.0588235
AT1	EPCAM	1	17	0.0588235
AT1	ELF3	1	17	0.0588235
AT1	SFTA2	1	17	0.0588235
AT1	SLC39A8	1	17	0.0588235
AT1	SPOCK2	1	17	0.0588235
AT2	SFTPC	4	15	0.266667
AT2	LAMP3	2	15	0.133333
AT2	ETV5	2	15	0.133333
AT2	FXYD3	1	15	0.0666667
AT2	EPCAM	1	15	0.0666667
AT2	ELF3	1	15	0.0666667
AT2	HOPX	1	15	0.0666667
AT2	SFTA2	1	15	0.0666667
AT2	SLC39A8	1	15	0.0666667
AT2	MFSD2A	1	15	0.0666667
AT2_proliferating	FXYD3	1	9	0.111111
AT2_proliferating	EPCAM	1	9	0.111111
AT2_proliferating	ELF3	1	9	0.111111
AT2_proliferating	HOPX	1	9	0.111111
AT2_proliferating	SFTA2	1	9	0.111111
AT2_proliferating	SLC39A8	1	9	0.111111
AT2_proliferating	CENPW	1	9	0.111111
AT2_proliferating	CDKN3	1	9	0.111111
AT2_proliferating	BIRC5	1	9	0.111111
Arterial_endothelial_Cells	GJA5	3	12	0.25
Arterial_endothelial_Cells	DKK2	3	12	0.25
Arterial_endothelial_Cells	BMX	2	12	0.166667
Arterial_endothelial_Cells	CLDN5	1	12	0.0833333
Arterial_endothelial_Cells	ECSCR	1	12	0.0833333
Arterial_endothelial_Cells	CLEC14A	1	12	0.0833333
Arterial_endothelial_Cells	IGFBP3	1	12	0.0833333
Capillary_1_cells_gCAPs_EC_general_capillary	IL7R	3	13	0.230769
Capillary_1_cells_gCAPs_EC_general_capillary	FCN3	2	13	0.153846
Capillary_1_cells_gCAPs_EC_general_capillary	CLDN5	1	13	0.0769231
Capillary_1_cells_gCAPs_EC_general_capillary	ECSCR	1	13	0.0769231
Capillary_1_cells_gCAPs_EC_general_capillary	CLEC14A	1	13	0.0769231
Capillary_1_cells_gCAPs_EC_general_capillary	SPARCL1	1	13	0.0769231
Capillary_1_cells_gCAPs_EC_general_capillary	AQP1	1	13	0.0769231
Capillary_1_cells_gCAPs_EC_general_capillary	RNASE1	1	13	0.0769231
Capillary_1_cells_gCAPs_EC_general_capillary	MT1M	1	13	0.0769231
Capillary_1_cells_gCAPs_EC_general_capillary	CA4	1	13	0.0769231
Capillary_2_cells_aCAPs_EC_aerocyte_capillary	HPGD	2	12	0.166667
Capillary_2_cells_aCAPs_EC_aerocyte_capillary	EDNRB	2	12	0.166667
Capillary_2_cells_aCAPs_EC_aerocyte_capillary	CLDN5	1	12	0.0833333
Capillary_2_cells_aCAPs_EC_aerocyte_capillary	ECSCR	1	12	0.0833333
Capillary_2_cells_aCAPs_EC_aerocyte_capillary	CLEC14A	1	12	0.0833333
Capillary_2_cells_aCAPs_EC_aerocyte_capillary	SOSTDC1	1	12	0.0833333
Capillary_2_cells_aCAPs_EC_aerocyte_capillary	IL1RL1	1	12	0.0833333
Capillary_2_cells_aCAPs_EC_aerocyte_capillary	S100A3	1	12	0.0833333
Capillary_2_cells_aCAPs_EC_aerocyte_capillary	Apln	1	12	0.0833333
Capillary_2_cells_aCAPs_EC_aerocyte_capillary	Car4	1	12	0.0833333
Venous_endothelial_Cells	ACKR1	3	12	0.25
Venous_endothelial_Cells	CLDN5	1	12	0.0833333
Venous_endothelial_Cells	ECSCR	1	12	0.0833333
Venous_endothelial_Cells	CLEC14A	1	12	0.0833333
Venous_endothelial_Cells	SPARCL1	1	12	0.0833333
Venous_endothelial_Cells	AQP1	1	12	0.0833333
Venous_endothelial_Cells	RNASE1	1	12	0.0833333
Venous_endothelial_Cells	CPE	1	12	0.0833333
Venous_endothelial_Cells	C7	1	12	0.0833333
Venous_endothelial_Cells	MMRN1	1	12	0.0833333
Bronchial_Vessel__1	AQP1	1	2	0.5
Bronchial_Vessel__1	VWF	1	2	0.5
Lymphatic_EC	PROX1	3	7	0.428571
Lymphatic_EC	CCL21	1	7	0.142857
Lymphatic_EC	FLT4	1	7	0.142857
Lymphatic_EC	MMRN1	1	7	0.142857
Lymphatic_EC	PDPN	1	7	0.142857
Lymphatic_EC_differentiating	CLDN5	1	10	0.1
Lymphatic_EC_differentiating	ECSCR	1	10	0.1
Lymphatic_EC_differentiating	CLEC14A	1	10	0.1
Lymphatic_EC_differentiating	CCL21	1	10	0.1
Lymphatic_EC_differentiating	TFF3	1	10	0.1
Lymphatic_EC_differentiating	MMRN1	1	10	0.1
Lymphatic_EC_differentiating	PROX1	1	10	0.1
Lymphatic_EC_differentiating	PKHD1L1	1	10	0.1
Lymphatic_EC_differentiating	FLT4	1	10	0.1
Lymphatic_EC_differentiating	SEMA3D	1	10	0.1
Lymphatic_EC_mature	CCL21	2	8	0.25
Lymphatic_EC_mature	CLDN5	1	8	0.125
Lymphatic_EC_mature	ECSCR	1	8	0.125
Lymphatic_EC_mature	CLEC14A	1	8	0.125
Lymphatic_EC_mature	TFF3	1	8	0.125
Lymphatic_EC_mature	MMRN1	1	8	0.125
Lymphatic_EC_mature	LYVE1	1	8	0.125
Lymphatic_EC_proliferating	CLDN5	1	5	0.2
Lymphatic_EC_proliferating	ECSCR	1	5	0.2
Lymphatic_EC_proliferating	CLEC14A	1	5	0.2
Lymphatic_EC_proliferating	MKI67	1	5	0.2
Lymphatic_EC_proliferating	TOP2A	1	5	0.2
Peribronchial_fibroblasts	COL15A1	2	11	0.181818
Peribronchial_fibroblasts	COL1A2	1	11	0.0909091
Peribronchial_fibroblasts	DCN	1	11	0.0909091
Peribronchial_fibroblasts	MFAP4	1	11	0.0909091
Peribronchial_fibroblasts	LUM	1	11	0.0909091
Peribronchial_fibroblasts	COL6A3	1	11	0.0909091
Peribronchial_fibroblasts	CFD	1	11	0.0909091
Peribronchial_fibroblasts	CXCL14	1	11	0.0909091
Peribronchial_fibroblasts	DIO2	1	11	0.0909091
Peribronchial_fibroblasts	TMEM132C	1	11	0.0909091
Nerve-associated_fibroblasts	NGFR	1	4	0.25
Nerve-associated_fibroblasts	TENM2	1	4	0.25
Nerve-associated_fibroblasts	EBF2	1	4	0.25
Nerve-associated_fibroblasts	THBS4	1	4	0.25
Perichondrial_fibroblasts	KDR	1	10	0.1
Perichondrial_fibroblasts	FGFR2	1	10	0.1
Perichondrial_fibroblasts	TMTC1	1	10	0.1
Perichondrial_fibroblasts	COL12A1	1	10	0.1
Perichondrial_fibroblasts	CHI3L1	1	10	0.1
Perichondrial_fibroblasts	RUNX2	1	10	0.1
Perichondrial_fibroblasts	SCARA3	1	10	0.1
Perichondrial_fibroblasts	ZFHX4	1	10	0.1
Perichondrial_fibroblasts	GRID2	1	10	0.1
Perichondrial_fibroblasts	PCDH11X	1	10	0.1
Alveolar_fibroblasts_1_Lipofibroblasts	TCF21	2	12	0.166667
Alveolar_fibroblasts_1_Lipofibroblasts	FGFR4	2	12	0.166667
Alveolar_fibroblasts_1_Lipofibroblasts	COL1A2	1	12	0.0833333
Alveolar_fibroblasts_1_Lipofibroblasts	DCN	1	12	0.0833333
Alveolar_fibroblasts_1_Lipofibroblasts	MFAP4	1	12	0.0833333
Alveolar_fibroblasts_1_Lipofibroblasts	LUM	1	12	0.0833333
Alveolar_fibroblasts_1_Lipofibroblasts	COL6A3	1	12	0.0833333
Alveolar_fibroblasts_1_Lipofibroblasts	CFD	1	12	0.0833333
Alveolar_fibroblasts_1_Lipofibroblasts	SPINT2	1	12	0.0833333
Alveolar_fibroblasts_1_Lipofibroblasts	LIMCH1	1	12	0.0833333
Alveolar_fibroblasts_2_Matrix_fibroblast_2_Adventitial_fibroblasts	MFAP5	3	15	0.2
Alveolar_fibroblasts_2_Matrix_fibroblast_2_Adventitial_fibroblasts	SCARA5	2	15	0.133333
Alveolar_fibroblasts_2_Matrix_fibroblast_2_Adventitial_fibroblasts	PI16	2	15	0.133333
Alveolar_fibroblasts_2_Matrix_fibroblast_2_Adventitial_fibroblasts	MFAP4	2	15	0.133333
Alveolar_fibroblasts_2_Matrix_fibroblast_2_Adventitial_fibroblasts	COL1A2	1	15	0.0666667
Alveolar_fibroblasts_2_Matrix_fibroblast_2_Adventitial_fibroblasts	DCN	1	15	0.0666667
Alveolar_fibroblasts_2_Matrix_fibroblast_2_Adventitial_fibroblasts	LUM	1	15	0.0666667
Alveolar_fibroblasts_2_Matrix_fibroblast_2_Adventitial_fibroblasts	COL6A3	1	15	0.0666667
Alveolar_fibroblasts_2_Matrix_fibroblast_2_Adventitial_fibroblasts	CFD	1	15	0.0666667
Alveolar_fibroblasts_2_Matrix_fibroblast_2_Adventitial_fibroblasts	SFRP2	1	15	0.0666667
Pericyte_systemic	SLC38A11	2	6	0.333333
Pericyte_systemic	SLC7A2	1	6	0.166667
Pericyte_systemic	FRMD3	1	6	0.166667
Pericyte_systemic	NEURL1B	1	6	0.166667
Pericyte_systemic	NCKAP5	1	6	0.166667
Pericyte_Parenchyma_CSPG4_negative	HIGD1B	1	6	0.166667
Pericyte_Parenchyma_CSPG4_negative	COX4I2	1	6	0.166667
Pericyte_Parenchyma_CSPG4_negative	PTN	1	6	0.166667
Pericyte_Parenchyma_CSPG4_negative	LAMC3	1	6	0.166667
Pericyte_Parenchyma_CSPG4_negative	MEST	1	6	0.166667
Pericyte_Parenchyma_CSPG4_negative	KCNK3	1	6	0.166667
Pericyte_immune_recruiting	CCL19	1	10	0.1
Pericyte_immune_recruiting	CCL2	1	10	0.1
Pericyte_immune_recruiting	CXCL12	1	10	0.1
Pericyte_immune_recruiting	CCL21	1	10	0.1
Pericyte_immune_recruiting	FGF7	1	10	0.1
Pericyte_immune_recruiting	TNC	1	10	0.1
Pericyte_immune_recruiting	CLSTN2	1	10	0.1
Pericyte_immune_recruiting	CHSY3	1	10	0.1
Pericyte_immune_recruiting	FABP4	1	10	0.1
Pericyte_immune_recruiting	STEAP4	1	10	0.1
Pericytes	LAMC3	2	13	0.153846
Pericytes	CSPG4	2	13	0.153846
Pericytes	TRPC6	2	13	0.153846
Pericytes	COL1A2	1	13	0.0769231
Pericytes	DCN	1	13	0.0769231
Pericytes	MFAP4	1	13	0.0769231
Pericytes	RGS5	1	13	0.0769231
Pericytes	ABCC9	1	13	0.0769231
Pericytes	PDGFRB	1	13	0.0769231
Pericytes	GUCY1A3	1	13	0.0769231
Activated_myofibroblasts	LMOD1	2	11	0.181818
Activated_myofibroblasts	COL1A2	1	11	0.0909091
Activated_myofibroblasts	DCN	1	11	0.0909091
Activated_myofibroblasts	MFAP4	1	11	0.0909091
Activated_myofibroblasts	LUM	1	11	0.0909091
Activated_myofibroblasts	COL6A3	1	11	0.0909091
Activated_myofibroblasts	CFD	1	11	0.0909091
Activated_myofibroblasts	ATP1B1	1	11	0.0909091
Activated_myofibroblasts	TYRP1	1	11	0.0909091
Activated_myofibroblasts	ITGBL1	1	11	0.0909091
Vascular_smooth_muscle	CNN1	2	12	0.166667
Vascular_smooth_muscle	ACTA2	2	12	0.166667
Vascular_smooth_muscle	COL1A1	1	12	0.0833333
Vascular_smooth_muscle	PDGFRA	1	12	0.0833333
Vascular_smooth_muscle	ELN	1	12	0.0833333
Vascular_smooth_muscle	NTRK3	1	12	0.0833333
Vascular_smooth_muscle	ITGA7	1	12	0.0833333
Vascular_smooth_muscle	TAGLN	1	12	0.0833333
Vascular_smooth_muscle	RGS5	1	12	0.0833333
Vascular_smooth_muscle	Enpp2	1	12	0.0833333
Airway_smooth_muscle	LGR6	3	14	0.214286
Airway_smooth_muscle	ACTA2	2	14	0.142857
Airway_smooth_muscle	DES	2	14	0.142857
Airway_smooth_muscle	CNN1	1	14	0.0714286
Airway_smooth_muscle	TAGLN	1	14	0.0714286
Airway_smooth_muscle	HPSE2	1	14	0.0714286
Airway_smooth_muscle	COL4A6	1	14	0.0714286
Airway_smooth_muscle	PRUNE2	1	14	0.0714286
Airway_smooth_muscle	NRP2	1	14	0.0714286
Airway_smooth_muscle	SEMA3E	1	14	0.0714286
SM_activated_stress_response	COL1A2	1	9	0.111111
SM_activated_stress_response	DCN	1	9	0.111111
SM_activated_stress_response	MFAP4	1	9	0.111111
SM_activated_stress_response	MYH11	1	9	0.111111
SM_activated_stress_response	TINAGL1	1	9	0.111111
SM_activated_stress_response	PLN	1	9	0.111111
SM_activated_stress_response	EGR1	1	9	0.111111
SM_activated_stress_response	FOSB	1	9	0.111111
SM_activated_stress_response	ATF3	1	9	0.111111
Smooth_muscle_FAM83D+	COL1A2	1	4	0.25
Smooth_muscle_FAM83D+	DCN	1	4	0.25
Smooth_muscle_FAM83D+	MFAP4	1	4	0.25
Smooth_muscle_FAM83D+	FAM83D	1	4	0.25
Mesothelial_DEFB4A	UPK3B	4	17	0.235294
Mesothelial_DEFB4A	WT1	3	17	0.176471
Mesothelial_DEFB4A	MSLN	2	17	0.117647
Mesothelial_DEFB4A	ITLN1	2	17	0.117647
Mesothelial_DEFB4A	COL1A2	1	17	0.0588235
Mesothelial_DEFB4A	DCN	1	17	0.0588235
Mesothelial_DEFB4A	MFAP4	1	17	0.0588235
Mesothelial_DEFB4A	KLK11	1	17	0.0588235
Mesothelial_DEFB4A	CALB2	1	17	0.0588235
Mesothelial_DEFB4A	HP	1	17	0.0588235
Chondrocytes	COL2A1	2	8	0.25
Chondrocytes	HAPLN1	2	8	0.25
Chondrocytes	ACAN	1	8	0.125
Chondrocytes	CHAD	1	8	0.125
Chondrocytes	COL9A3	1	8	0.125
Chondrocytes	CYTL1	1	8	0.125
B_cell	MS4A1	4	17	0.235294
B_cell	CD19	3	17	0.176471
B_cell	CD79A	2	17	0.117647
B_cell	BANK1	2	17	0.117647
B_cell	CD53	1	17	0.0588235
B_cell	PTPRC	1	17	0.0588235
B_cell	CORO1A	1	17	0.0588235
B_cell	LINC00926	1	17	0.0588235
B_cell	BLK	1	17	0.0588235
B_cell	CD24	1	17	0.0588235
Plasma_cells	SDC1	2	11	0.181818
Plasma_cells	CD53	1	11	0.0909091
Plasma_cells	PTPRC	1	11	0.0909091
Plasma_cells	CORO1A	1	11	0.0909091
Plasma_cells	TNFRSF17	1	11	0.0909091
Plasma_cells	MZB1	1	11	0.0909091
Plasma_cells	CD38	1	11	0.0909091
Plasma_cells	CD79A	1	11	0.0909091
Plasma_cells	CD27	1	11	0.0909091
Plasma_cells	SLAMF7	1	11	0.0909091
CD4_T_cells	CD40LG	3	15	0.2
CD4_T_cells	CD3E	2	15	0.133333
CD4_T_cells	CD4	2	15	0.133333
CD4_T_cells	CXCR6	2	15	0.133333
CD4_T_cells	CD53	1	15	0.0666667
CD4_T_cells	PTPRC	1	15	0.0666667
CD4_T_cells	CORO1A	1	15	0.0666667
CD4_T_cells	ISG20	1	15	0.0666667
CD4_T_cells	CCL5	1	15	0.0666667
CD4_T_cells	TNFRSF25	1	15	0.0666667
CD8_T_cells	CD8A	3	13	0.230769
CD8_T_cells	CD8B	2	13	0.153846
CD8_T_cells	CD53	1	13	0.0769231
CD8_T_cells	PTPRC	1	13	0.0769231
CD8_T_cells	CORO1A	1	13	0.0769231
CD8_T_cells	ISG20	1	13	0.0769231
CD8_T_cells	CCL5	1	13	0.0769231
CD8_T_cells	TRGC2	1	13	0.0769231
CD8_T_cells	CD3E	1	13	0.0769231
CD8_T_cells	GZMK	1	13	0.0769231
MAIT_cells	IL7R	2	10	0.2
MAIT_cells	KLRB1	2	10	0.2
MAIT_cells	IFNGR1	1	10	0.1
MAIT_cells	SLC4A10	1	10	0.1
MAIT_cells	TRAV1-2	1	10	0.1
MAIT_cells	TRBV6-2	1	10	0.1
MAIT_cells	DUSP2	1	10	0.1
MAIT_cells	CD3E	1	10	0.1
Regulatory_T_cells	FOXP3	1	4	0.25
Regulatory_T_cells	CD3E	1	4	0.25
Regulatory_T_cells	CTLA4	1	4	0.25
Regulatory_T_cells	FANK1	1	4	0.25
T_cells_proliferating	CD53	1	8	0.125
T_cells_proliferating	PTPRC	1	8	0.125
T_cells_proliferating	CORO1A	1	8	0.125
T_cells_proliferating	ISG20	1	8	0.125
T_cells_proliferating	CCL5	1	8	0.125
T_cells_proliferating	CENPW	1	8	0.125
T_cells_proliferating	TK1	1	8	0.125
T_cells_proliferating	MKI67	1	8	0.125
innate_lymphocytes_ILC	AREG	1	10	0.1
innate_lymphocytes_ILC	SOX4	1	10	0.1
innate_lymphocytes_ILC	KIT	1	10	0.1
innate_lymphocytes_ILC	TNFRSF18	1	10	0.1
innate_lymphocytes_ILC	FCGR3A	1	10	0.1
innate_lymphocytes_ILC	KLRB1	1	10	0.1
innate_lymphocytes_ILC	GZMB	1	10	0.1
innate_lymphocytes_ILC	PRF1	1	10	0.1
innate_lymphocytes_ILC	Il7r	1	10	0.1
innate_lymphocytes_ILC	Rora	1	10	0.1
natural_killer_NK_NK_CD16hi	NKG7	3	14	0.214286
natural_killer_NK_NK_CD16hi	GNLY	2	14	0.142857
natural_killer_NK_NK_CD16hi	KLRD1	2	14	0.142857
natural_killer_NK_NK_CD16hi	CD53	1	14	0.0714286
natural_killer_NK_NK_CD16hi	PTPRC	1	14	0.0714286
natural_killer_NK_NK_CD16hi	CORO1A	1	14	0.0714286
natural_killer_NK_NK_CD16hi	ISG20	1	14	0.0714286
natural_killer_NK_NK_CD16hi	CCL5	1	14	0.0714286
natural_killer_NK_NK_CD16hi	SPON2	1	14	0.0714286
natural_killer_NK_NK_CD16hi	FCGR3A	1	14	0.0714286
cDC1_Classical_DC_subset_1	CLEC9A	3	13	0.230769
cDC1_Classical_DC_subset_1	XCR1	2	13	0.153846
cDC1_Classical_DC_subset_1	CD53	1	13	0.0769231
cDC1_Classical_DC_subset_1	PTPRC	1	13	0.0769231
cDC1_Classical_DC_subset_1	CORO1A	1	13	0.0769231
cDC1_Classical_DC_subset_1	CLNK	1	13	0.0769231
cDC1_Classical_DC_subset_1	C1orf54	1	13	0.0769231
cDC1_Classical_DC_subset_1	WDFY4	1	13	0.0769231
cDC1_Classical_DC_subset_1	LGALS2	1	13	0.0769231
cDC1_Classical_DC_subset_1	DNASE1L3	1	13	0.0769231
cDC2_Classical_DC_subset_2	CD1C	3	16	0.1875
cDC2_Classical_DC_subset_2	CLEC10A	3	16	0.1875
cDC2_Classical_DC_subset_2	CD1E	2	16	0.125
cDC2_Classical_DC_subset_2	FCGR2B	2	16	0.125
cDC2_Classical_DC_subset_2	CD53	1	16	0.0625
cDC2_Classical_DC_subset_2	PTPRC	1	16	0.0625
cDC2_Classical_DC_subset_2	CORO1A	1	16	0.0625
cDC2_Classical_DC_subset_2	FCER1G	1	16	0.0625
cDC2_Classical_DC_subset_2	C1orf162	1	16	0.0625
cDC2_Classical_DC_subset_2	CLEC7A	1	16	0.0625
pDC_Plasmacytoid_DCs	LILRA4	4	14	0.285714
pDC_Plasmacytoid_DCs	CLEC4C	2	14	0.142857
pDC_Plasmacytoid_DCs	PLD4	2	14	0.142857
pDC_Plasmacytoid_DCs	CD53	1	14	0.0714286
pDC_Plasmacytoid_DCs	PTPRC	1	14	0.0714286
pDC_Plasmacytoid_DCs	CORO1A	1	14	0.0714286
pDC_Plasmacytoid_DCs	SCT	1	14	0.0714286
pDC_Plasmacytoid_DCs	SMPD3	1	14	0.0714286
pDC_Plasmacytoid_DCs	CXCR3	1	14	0.0714286
pDC_Plasmacytoid_DCs	IL3RA	1	14	0.0714286
Migratory_DCs_DC_activated	CD53	1	10	0.1
Migratory_DCs_DC_activated	PTPRC	1	10	0.1
Migratory_DCs_DC_activated	CORO1A	1	10	0.1
Migratory_DCs_DC_activated	LAD1	1	10	0.1
Migratory_DCs_DC_activated	CCL19	1	10	0.1
Migratory_DCs_DC_activated	CCR7	1	10	0.1
Migratory_DCs_DC_activated	BIRC3	1	10	0.1
Migratory_DCs_DC_activated	ASSF4	1	10	0.1
Migratory_DCs_DC_activated	TRAF1	1	10	0.1
Migratory_DCs_DC_activated	EBI3	1	10	0.1
Alveolar_Macrophages_aMac	MARCO	4	16	0.25
Alveolar_Macrophages_aMac	FABP4	3	16	0.1875
Alveolar_Macrophages_aMac	PPARG	2	16	0.125
Alveolar_Macrophages_aMac	CD53	1	16	0.0625
Alveolar_Macrophages_aMac	PTPRC	1	16	0.0625
Alveolar_Macrophages_aMac	CORO1A	1	16	0.0625
Alveolar_Macrophages_aMac	FCER1G	1	16	0.0625
Alveolar_Macrophages_aMac	C1orf162	1	16	0.0625
Alveolar_Macrophages_aMac	CLEC7A	1	16	0.0625
Alveolar_Macrophages_aMac	CYP27A1	1	16	0.0625
Interstitial_Macrophages_iMac	CD53	1	10	0.1
Interstitial_Macrophages_iMac	PTPRC	1	10	0.1
Interstitial_Macrophages_iMac	CORO1A	1	10	0.1
Interstitial_Macrophages_iMac	FCER1G	1	10	0.1
Interstitial_Macrophages_iMac	C1orf162	1	10	0.1
Interstitial_Macrophages_iMac	CLEC7A	1	10	0.1
Interstitial_Macrophages_iMac	F13A1	1	10	0.1
Interstitial_Macrophages_iMac	FOLR2	1	10	0.1
Interstitial_Macrophages_iMac	CXCL10	1	10	0.1
Interstitial_Macrophages_iMac	CXCL9	1	10	0.1
Mph_proliferating	CD53	1	9	0.111111
Mph_proliferating	PTPRC	1	9	0.111111
Mph_proliferating	CORO1A	1	9	0.111111
Mph_proliferating	FCER1G	1	9	0.111111
Mph_proliferating	C1orf162	1	9	0.111111
Mph_proliferating	CLEC7A	1	9	0.111111
Mph_proliferating	TYMS	1	9	0.111111
Mph_proliferating	CENPW	1	9	0.111111
Mph_proliferating	MND1	1	9	0.111111
Classical_monocytes_Inflammotary_monocytes_Monocyte_CD14	CD14	3	15	0.2
Classical_monocytes_Inflammotary_monocytes_Monocyte_CD14	S100A12	2	15	0.133333
Classical_monocytes_Inflammotary_monocytes_Monocyte_CD14	FCN1	2	15	0.133333
Classical_monocytes_Inflammotary_monocytes_Monocyte_CD14	S100A8	2	15	0.133333
Classical_monocytes_Inflammotary_monocytes_Monocyte_CD14	CD53	1	15	0.0666667
Classical_monocytes_Inflammotary_monocytes_Monocyte_CD14	PTPRC	1	15	0.0666667
Classical_monocytes_Inflammotary_monocytes_Monocyte_CD14	CORO1A	1	15	0.0666667
Classical_monocytes_Inflammotary_monocytes_Monocyte_CD14	FCER1G	1	15	0.0666667
Classical_monocytes_Inflammotary_monocytes_Monocyte_CD14	C1orf162	1	15	0.0666667
Classical_monocytes_Inflammotary_monocytes_Monocyte_CD14	CLEC7A	1	15	0.0666667
Intermediate_monocytes	CD14	1	3	0.333333
Intermediate_monocytes	CD16	1	3	0.333333
Intermediate_monocytes	S100A8	1	3	0.333333
Non_classical_monocytes_Patrolling_Monocytes_Monocyte_CD16	CDKN1C	2	12	0.166667
Non_classical_monocytes_Patrolling_Monocytes_Monocyte_CD16	MTSS1	2	12	0.166667
Non_classical_monocytes_Patrolling_Monocytes_Monocyte_CD16	CD53	1	12	0.0833333
Non_classical_monocytes_Patrolling_Monocytes_Monocyte_CD16	PTPRC	1	12	0.0833333
Non_classical_monocytes_Patrolling_Monocytes_Monocyte_CD16	CORO1A	1	12	0.0833333
Non_classical_monocytes_Patrolling_Monocytes_Monocyte_CD16	FCER1G	1	12	0.0833333
Non_classical_monocytes_Patrolling_Monocytes_Monocyte_CD16	C1orf162	1	12	0.0833333
Non_classical_monocytes_Patrolling_Monocytes_Monocyte_CD16	CLEC7A	1	12	0.0833333
Non_classical_monocytes_Patrolling_Monocytes_Monocyte_CD16	LILRA5	1	12	0.0833333
Non_classical_monocytes_Patrolling_Monocytes_Monocyte_CD16	FCN1	1	12	0.0833333
mast_cells	MS4A2	4	20	0.2
mast_cells	TPSAB1	3	20	0.15
mast_cells	CPA3	2	20	0.1
mast_cells	GATA2	2	20	0.1
mast_cells	RGS13	2	20	0.1
mast_cells	SLC18A2	2	20	0.1
mast_cells	TPSB2	2	20	0.1
mast_cells	CD53	1	20	0.05
mast_cells	PTPRC	1	20	0.05
mast_cells	CORO1A	1	20	0.05
basophils	MS4A2	2	12	0.166667
basophils	TPSAB1	2	12	0.166667
basophils	TPSB2	1	12	0.0833333
basophils	KIT	1	12	0.0833333
basophils	GATA2	1	12	0.0833333
basophils	CPA3	1	12	0.0833333
basophils	Mcpt8	1	12	0.0833333
basophils	Il6	1	12	0.0833333
basophils	Il13	1	12	0.0833333
basophils	Cxcl2	1	12	0.0833333
neutrophils	S100A8	2	10	0.2
neutrophils	IL1B	1	10	0.1
neutrophils	CCR2	1	10	0.1
neutrophils	CSF1R	1	10	0.1
neutrophils	S100A9	1	10	0.1
neutrophils	IFITM2	1	10	0.1
neutrophils	FCGR3B	1	10	0.1
neutrophils	Retnlg	1	10	0.1
neutrophils	Csf3r	1	10	0.1
Eosinophilic	SIGLEC8	1	1	1
Megakaryocytes	PF4	2	11	0.181818
Megakaryocytes	TUBB1	1	11	0.0909091
Megakaryocytes	ANK1	1	11	0.0909091
Megakaryocytes	CMTM5	1	11	0.0909091
Megakaryocytes	PCSK6	1	11	0.0909091
Megakaryocytes	STON2	1	11	0.0909091
Megakaryocytes	PRKAR2B	1	11	0.0909091
Megakaryocytes	SYTL4	1	11	0.0909091
Megakaryocytes	LTBP1	1	11	0.0909091
Megakaryocytes	NRGN	1	11	0.0909091
Erythrocytes	HBA1	1	4	0.25
Erythrocytes	HBA2	1	4	0.25
Erythrocytes	HBD	1	4	0.25
Erythrocytes	HBB	1	4	0.25
Schwann_nonmyelinating	NGFR	1	5	0.2
Schwann_nonmyelinating	SCN7A	1	5	0.2
Schwann_nonmyelinating	CHD2	1	5	0.2
Schwann_nonmyelinating	L1CAM	1	5	0.2
Schwann_nonmyelinating	NCAM1	1	5	0.2
Schwann_myelinating	GLDN	1	8	0.125
Schwann_myelinating	CDH7	1	8	0.125
Schwann_myelinating	DRP2	1	8	0.125
Schwann_myelinating	NFASC	1	8	0.125
Schwann_myelinating	NCMAP	1	8	0.125
Schwann_myelinating	MBP	1	8	0.125
Schwann_myelinating	PRX	1	8	0.125
Schwann_myelinating	MLIP	1	8	0.125
