# Supplementary material for: FPCAM: A Weighted Dictionary-Driven Model for Single-Cell Annotation in Pulmonary Fibrosis
Source: Biology (Basel). 2025 Apr 26;14(5):479. doi: 10.3390/biology14050479 (PMC12108865; doi:10.3390/biology14050479)
Supplement: Supplementary file 1 [file biology-14-00479-s001.zip › Table_S1.xls]

Table S1. Statistics of single cell sequencing results.
Sample Name	Number of Reads	Mean Reads per Cell	Valid Barcodes	Q30 Bases in Barcode	Q30 Bases in RNA Read	Q30 Bases in UMI
PF2	7.98E+08	83778	96.50%	91.30%	91.40%	90.50%
PF3	8.09E+08	81387	96.80%	91.30%	92.20%	90.30%
NT1	7.53E+08	76647	96.40%	91.10%	90.10%	90.40%
NT2	7.52E+08	65406	96.00%	89.50%	90.60%	87.80%
PF1	8.43E+08	82478	96.80%	91.80%	91.80%	91.10%
NT3	8.35E+08	67563	96.50%	91.30%	92.10%	89.90%
Note: "UMI" stands for Unique Molecular Identifier. �Q� refers to the Phred Quality Score, which indicates the confidence of base calling during sequencing.
