# Supplementary material for: FPCAM: A Weighted Dictionary-Driven Model for Single-Cell Annotation in Pulmonary Fibrosis
Source: Biology (Basel). 2025 Apr 26;14(5):479. doi: 10.3390/biology14050479 (PMC12108865; doi:10.3390/biology14050479)
Supplement: Supplementary file 1 [file biology-14-00479-s001.zip › Table_S2.xls]

Table S2. Statistics of alignment result.
Sample Name	Reads Mapped Confidently to Transcriptome	Reads Mapped Confidently to Exonic Regions	Reads Mapped Confidently to Intronic Region	Reads Mapped Confidently to Intergenic Regions	Sequencing Saturation
PF2	77.50%	63.20%	21.40%	7.20%	87.40%
PF3	78.50%	64.90%	21.40%	7.10%	91.40%
NT1	73.70%	58.40%	22.70%	6.80%	89.80%
NT2	77.10%	59.20%	25.70%	6.40%	85.80%
PF1	79.40%	64.00%	22.60%	6.40%	89.50%
NT3	79.20%	59.90%	26.80%	6.90%	86.90%
