# Supplementary material for: FPCAM: A Weighted Dictionary-Driven Model for Single-Cell Annotation in Pulmonary Fibrosis
Source: Biology (Basel). 2025 Apr 26;14(5):479. doi: 10.3390/biology14050479 (PMC12108865; doi:10.3390/biology14050479)
Supplement: Supplementary file 1 [file biology-14-00479-s001.zip › Table_S3.xls]

Table S3. Quantitative analysis of single cell sequencing data.
Sample Name	Estimated Number of Cells	Fraction Reads in Cells	Mean Reads per Cell	Median Genes per Cell	Total Genes Detected	Median UMI Counts per Cell	Filtered Min Count Cells	Filtered Doublet Cells	Filtered Min Feature Cells	Filtered mt cells	Final Cell Num
PF2	9524	93.00%	83778	1684	24601	3949	9422	8909	8901	7564	7564
PF3	9946	92.20%	81387	1365	24594	3100	9860	9506	9505	8078	8078
NT1	9829	90.10%	76647	1474	24993	3269	9341	8978	8976	7628	7628
NT2	11495	93.10%	65406	1653	25667	3785	11404	10685	10680	9077	9077
PF1	10219	93.50%	82478	1568	24482	3628	10182	9667	9665	8214	8214
NT3	12361	95.30%	67563	1855	25929	4311	12272	11724	11721	9961	9961
